# Supplementary material for: An experimentally supported model of the Bacillus subtilis global transcriptional regulatory network
Source: Mol Syst Biol. 2015 Nov 17;11(11):839. doi: 10.15252/msb.20156236 (PMC4670728; doi:10.15252/msb.20156236)
Supplement: Supplementary file 2 — Table EV1 [file MSB-11-839-s002.xls]

## Sheet: Data
Description of bacterial strains used in this study
Strain	Genotype	Notes	Source
PY79	Wild type	Prototroph	(Youngman et al. 1984)
BDR323	sigE::erm	Equivalent to RL1061	Gift from Rich Losick, Harvard University
BDR1730	sigF::erm	Equivalent to RL1275	Gift from Rich Losick, Harvard University
PE31	comK::kan		Gift from David Dubnau, PHRI, UMDNJ
PE126	sigE::tet		(Eichenberger et al. 2003)
PE152	sigH::cat	Derived from AG665	(Britton et al. 2002)
PE239	spoIIID::tet		(Eichenberger et al. 2003)
PE259	sigB::cat	Derived from PB153	(Price et al. 2002)
PE316	gerR::spc		(Eichenberger et al. 2004)
PE436	sigG::cat spoIIID::tet		(Eichenberger et al. 2004)
PE437	sigE::erm spoIIID::tet		(Eichenberger et al. 2004)
PE451	spoIVCB (sigK)::erm		(Eichenberger et al. 2004)
PE452	sigG::cat sigK::erm		(Eichenberger et al. 2004)
PE453	sigK::erm spoIIID::tet		(Eichenberger et al. 2004)
PE454	gerE::cat		(Eichenberger et al. 2004)
PE455	sigK::erm gerE::cat		(Eichenberger et al. 2004)
PE475	phoP::kan		(Eichenberger et al. 2004)
PE540	yfnH::erm		(Eichenberger et al. 2004)
PE606	gerR::spc::cat	Derived from PE316	This study
PE618	cotE::cat	Equivalent to BZ216	(Zheng et al. 1988)
PE620	cotXYZ::neo	Derived from JZ50	(McKenney and Eichenberger 2012)
PE908	spoVT::spc	Equivalent to SW21	(Wang et al. 2006)
PE1605	spoVT::spc::cat		This study
PE1608	sigG::cat	Equivalent to RL560	(Wang et al. 2006)
PE2597	sigD::tet	Derived from DS323	Gift from Dan Kearns, Indiana University
PE2599	sigD::tet amyE::Phyperspank-sigD kan	Derived from DS880	Gift from Dan Kearns, Indiana University
PE2668	remA:: kan thrC::Phyperspank-remA erm	Derived from DS3931	Gift from Dan Kearns, Indiana University
PE2669	alaR::kan		Gift from Carol Gross (UCSF)
PE2670	yoaU::kan		Gift from Carol Gross (UCSF)
PE2671	ntdR::kan		Gift from Carol Gross (UCSF)
PE2672	yxaD::kan		Gift from Carol Gross (UCSF)
PE2673	rmgR (ytdP)::kan		Gift from Carol Gross (UCSF)
PE2674	bkdR::kan		Gift from Carol Gross (UCSF)
PE2679	gin::tet	Derived from AH6818	Gift from Adriano Henriques (ITQB)
PE2680	gin::tet amyE::gin spc		Gift from Adriano Henriques (ITQB)
PE2681	gin::tet amyE::PsigK-gin spc		Gift from Adriano Henriques (ITQB)
PE2682	gin::tet amyE::PsigF-gin spc		Gift from Adriano Henriques (ITQB)
PE2684	yfmP::kan	Derived from HB0161	Gift from John Helmann, Cornell University
PE2685	gerR::spc gerE::cat		This study
PE2686	spoVT::spc sigK::erm	Equivalent to SW68	(Wang et al. 2006)
PE2687	spo0A::spc	Equivalent to RL2242	(Fawcett et al. 2000)
PE2688	sigF::erm	Equivalent to RL1275	Gift from Rich Losick, Harvard University
PE2689	sigF::erm sigE::tet		This study
PE2690	ytdAΩytdA-gfp spc		This study
PE2692	ytdAΩytdA-gfp spc cotE::cat		This study
PE2693	ytdAΩytdA-gfp spc sigK::erm		This study
PE2694	ytdAΩytdA-gfp spc gerE::cat		This study
PE2696	ytdAΩytdA-gfp spc cotXYZ::neo		This study
PE2697	ytdAΩytdA-gfp spc gerR::spc::cat		This study
PE2699	ykoTΩykoT-gfp spc		This study
PE2700	ykoTΩykoT-gfp spc sigK::erm		This study
PE2701	ykoTΩykoT-gfp spc sigG::cat		This study
PE2702	ykoTΩykoT-gfp spc spoVT::spc::cat		This study
PE2703	yetFΩyetF-gfp spc		This study
PE2704	yetFΩyetF-gfp spc sigK::erm		This study
PE2705	yetFΩyetF-gfp spc sigG::cat		This study
PE2706	yetFΩyetF-gfp spc sigF::erm		This study
PE2707	yetFΩyetF-gfp spc sigE::tet		This study
PE2708	spsIΩspsI-gfp spc		This study
PE2710	spsIΩspsI-gfp spc cotXYZ::neo		This study
PE2726	spsIΩspsI-gfp spc cotE::cat		This study
PE2728	ykzQΩykzQ-gfp spc		This study
PE2730	sigM::kan	Derived from BGSC 1A906	Bacillus Genetic Stock Center
PE2732	sigW::erm	Derived from BGSC 1A905	Bacillus Genetic Stock Center
PE2746	epsH::tet	Equivalent to DS76	(Chu et al. 2006)
PE2748	sinR::cat epsH::tet		Gift from David Dubnau, PHRI, UMDNJ
PE2752	codY::erm		Gift from David Dubnau, PHRI, UMDNJ
PE2753	rsfA::erm	Derived from BKO3204	Gift from Carol Gross (UCSF)
PE2763	spsI::erm	Derived from BKE37840	Bacillus Genetic Stock Center
PE2764	ytdA::erm	Derived from BKE30850	Bacillus Genetic Stock Center
PE2821	scoC::erm	Derived from BGSC 1A918	Bacillus Genetic Stock Center
PE2822	yncC::erm	Derived from BKE 03850	Bacillus Genetic Stock Center
PE2830	sigL::kan	Derived from BGSC 1A914	Bacillus Genetic Stock Center
PE2835	lmrA::erm	Derived from BKE 02680	Bacillus Genetic Stock Center
PE2836	aseR::erm	Derived from BKE 05330	Bacillus Genetic Stock Center
PE2838	sigX::erm	Derived from BKE 23100	Bacillus Genetic Stock Center
PE2843	sigM::kan sigX::erm		This study
PE2850	ytdA::erm yfnH::erm::neo		This study
PE2851	spsM(ypqP)ΩypqP-cfp spc		This study
PE2852	spsKΩspsK-cfp spc		This study
PE2854	yfnHΩyfnH-yfp spc		This study
PE2855	ytcBΩytcB-yfp spc		This study
PE2857	yfnH-yfp spc spsM-cfp cat		This study
PE2875	spsJΩspsJ-yfp spc		This study
PE2885	DspsI ytdA::erm	erm resistance from PE2763 removed by cre/lox recombination, ytdA::erm from PE2764 added by transformation	This study
PE2887	DytdA yfnH::erm	erm resistance from PE2764 removed by cre/lox recombination, yfnH::erm from PE540 added by transformation	This study
PE2888	DspsI DytdA yfnH::erm	erm resistance from PE2885 removed by cre/lox recombination, yfnH::erm from PE540 added by transformation	This study
PE2889	DspsI yfnH::erm	erm resistance from PE2763 removed by cre/lox recombination), yfnH::erm from PE540 added by transformation	This study

## Sheet: Legend
Table EV1: Bacterial strains Number, genotype and source of the bacterial strains used in this study.
