# Supplementary material for: An experimentally supported model of the Bacillus subtilis global transcriptional regulatory network
Source: Mol Syst Biol. 2015 Nov 17;11(11):839. doi: 10.15252/msb.20156236 (PMC4670728; doi:10.15252/msb.20156236)
Supplement: Supplementary file 3 — Table EV2 [file MSB-11-839-s003.xls]

## Sheet: Data
Description of transcriptional profiling experiments (PY79 dataset)
File Name	Array Number	Cy3 (Green) – Channel	Cy5 (Red) – Channel	Description
Germ1_T40min	008_1_2	sample	reference	Germination in DSM A wild-type PY79 culture was grown in Difco Sporulation Medium (DSM) for 72 hours and spores were harvested. The purified spores were germinated in DSM and samples were collected at 40, 70, 90, 120, and 150 minutes. A common reference was made by pooling RNA from each time point. Replicate 1
Germ1_T70min	008_1_4	sample	reference
Germ1_T90min	008_1_3	sample	reference
Germ1_T120min	008_2_2	sample	reference
Germ1_T150min	008_2_3	sample	reference
DSM1_T-1.5	032_1_1	sample	reference	Growth and sporulation in DSM A wild-type PY79 culture was grown in Difco Sporulation Medium. Samples were taken at 1.5 (OD600nm 1.0), 1 (OD600nm 1.3), and 0.5 (OD600nm 1.7) hours before the onset of stationary phase, the onset of stationary phase (OD600nm 1.9), and 0.5 (OD600nm 1.9), 1 (OD600nm 2.3), 1.5 (OD600nm 2.2), 2.5 (OD600nm 2.3), 3.5 (OD600nm 2.0), 4 (OD600nm 2.3), 4.5 (OD600nm 2.6), 5 (…
DSM1_T-1.0	033_2_3	sample	reference
DSM1_T-0.5	032_1_3	sample	reference
DSM1_T0	033_1_1	sample	reference
DSM1_T+0.5	030_2_3	sample	reference
DSM1_T+1.0	032_1_4	sample	reference
DSM1_T+1.5	030_1_1	sample	reference
DSM1_T+2.5	033_1_4	sample	reference
DSM1_T+3.5	032_2_3	sample	reference
DSM1_T+4.0	033_2_4	sample	reference
DSM1_T+4.5	030_1_4	sample	reference
DSM1_T+5.0	033_1_3	sample	reference
DSM1_T+5.5	030_1_3	sample	reference
Germ2_T40min	007_1_2	reference	sample	Germination in DSM A wild-type PY79 culture was grown in Difco Sporulation Medium (DSM) for 72 hours and spores were harvested. The purified spores were germinated in DSM and samples were collected at 40, 70, 90, 105, and 120 minutes. A common reference was made by pooling RNA from each time point. Replicate 2
Germ2_T70min	007_2_3	reference	sample
Germ2_T90min	007_2_2	reference	sample
Germ2_T105min	007_1_3	reference	sample
Germ2_T120min	007_1_4	reference	sample
DSM2_T-2.5	026_1_1	reference	sample	Growth and sporulation in DSM A wild-type PY79 culture was grown in Difco Sporulation Medium. Samples were taken at 2.5 (OD600nm 0.4), 2 (OD600nm 0.6), 1.5 (OD600nm 1.3), 1 (OD600nm 1.9), and 0.5 (OD600nm 2.2) hours before the onset of stationary phase, the onset of stationary phase (OD600nm 2.4), and 0.5 (OD600nm 2.5), 1 (OD600nm 2.5), 1.5 (OD600nm 2.5), 2 (OD600nm 2.3), 2.5 (OD600nm 2.4), 3 (OD…
DSM2_T-2.0	027_2_2	reference	sample
DSM2_T-1.5	027_2_4	reference	sample
DSM2_T-1.0	026_2_1	reference	sample
DSM2_T-0.5	013_1_4	reference	sample
DSM2_T0	026_1_2	reference	sample
DSM2_T+0.5	027_1_4	reference	sample
DSM2_T+1.0	023_2_2	reference	sample
DSM2_T+1.5	026_2_2	reference	sample
DSM2_T+2.0	013_2_4	reference	sample
DSM2_T+2.5	026_2_4	reference	sample
DSM2_T+3.0	013_1_2	reference	sample
DSM2_T+3.5	026_1_3	reference	sample
DSM2_T+4.0	013_1_1	reference	sample
DSM2_T+4.5	013_1_3	reference	sample
DSM2_T+5.0	023_2_3	reference	sample
Spo0A1_1	016_2_1	spo0A::spc	PY79	Spo0A regulon A wild-type PY79 and spo0A mutant (PE2687) cultures were grown in parallel in Difco Sporulation Medium. Samples were collected during OD600nm 0.8, 1.2, 2.0. Replicate 1
Spo0A1_2	016_1_1	spo0A::spc	PY79
Spo0A1_3	016_1_3	spo0A::spc	PY79
Spo0A2_1	015_2_1	PY79	spo0A::spc	Spo0A regulon A wild-type PY79 and spo0A mutant (PE2687) cultures were grown in parallel in Difco Sporulation Medium. Samples were collected during OD600nm 1.0, 1.4, 2.2. Replicate 2
Spo0A2_2	015_2_4	PY79	spo0A::spc
Spo0A2_3	015_1_2	PY79	spo0A::spc
SigH1_1	031_2_2	sigH::cat	PY79	SigH regulon A wild-type PY79 and sigH mutant (PE152) cultures were grown in parallel in Difco Sporulation Medium and samples were collected at time-points 1-5 which correspond to OD600nm of 0.4, 0.7, 1.1, 1.4, and 1.9, respectively. Replicate 1
SigH1_2	031_2_4	sigH::cat	PY79
SigH1_3	031_1_3	sigH::cat	PY79
SigH1_4	031_2_3	sigH::cat	PY79
SigH1_5	031_1_1	sigH::cat	PY79
SigH2_1	023_2_1	PY79	sigH::cat	SigH regulon A wild-type PY79 and sigH mutant (PE152) cultures were grown in parallel in Difco Sporulation Medium and samples were collected at time-points 1-5 which correspond to OD600nm of 0.4, 0.7, 1.1, 1.4, and 1.9, respectively. Replicate 2
SigH2_2	023_1_2	sigH::cat	PY79
SigH2_3	023_2_4	PY79	sigH::cat
SigH2_4	023_1_3	PY79	sigH::cat
SigH2_5	024_1_3	PY79	sigH::cat
ScoC2_1.4	059_2_4	PY79	scoC::erm	ScoC regulon A wild-type PY79 and scoC mutant (PE2821) cultures were grown in parallel in Difco Sporulation Medium and samples were collected at time-points 1-2 which correspond to OD600nm of 1.4 and 2.0, respectively. Replicate 1
ScoC2_2.0	059_2_1	PY79	scoC::erm
ScoC3_1.4	057_1_2	scoC::erm	PY79	ScoC regulon A wild-type PY79 and scoC mutant (PE2821) cultures were grown in parallel in Difco Sporulation Medium and samples were collected at time-points 1-2 which correspond to OD600nm of 1.4 and 2.0, respectively. Replicate 2
ScoC3_2.0	057_2_3	scoC::erm	PY79
CodY1_0.9	054_1_4	codY::erm	PY79	CodY regulon A wild-type PY79 and codY mutant (PE2752) cultures were grown in parallel in Difco Sporulation Medium and samples were collected at time-points 1-2 which correspond to OD600nm of 0.9 and 1.4, respectively. Replicate 1
CodY1_1.4	053_1_4	codY::erm	PY79
CodY2_0.9	050_1_2	PY79	codY::erm	CodY regulon A wild-type PY79 and codY mutant (PE2752) cultures were grown in parallel in Difco Sporulation Medium and samples were collected at time-points 1-2 which correspond to OD600nm of 0.9 and 1.4, respectively. Replicate 2
CodY2_1.4	052_1_3	PY79	codY::erm
SigL_0.9_1	059_2_3	sigL::kan	PY79	SigL regulon A wild-type PY79 and sigL mutant (PE2830) cultures were grown in parallel in Difco Sporulation Medium and samples were collected at time-points 1-2 which correspond to OD600nm of 0.9 and 1.4, respectively. Replicate 1
SigL_1.4_1	059_1_1	sigL::kan	PY79
SigL_0.9_2	057_2_1	PY79	sigL::kan	SigL regulon A wild-type PY79 and sigL mutant (PE2830) cultures were grown in parallel in Difco Sporulation Medium and samples were collected at time-points 1-2 which correspond to OD600nm of 0.9 and 1.4, respectively. Replicate 2
SigL_1.4_2	057_1_3	PY79	sigL::kan
BkdR_0.9_1	005_2_2	bkdR::kan	PY79	BkdR regulon PY79 vs PE2674 (bkdR::kan) grown in parallel in Difco Sporulation Medium. Samples were collected at OD600nm 0.9 and 1.4 Replicate 1
BkdR_1.4_1	005_1_2	bkdR::kan	PY79
BkdR_0.4_2	004_2_1	PY79	bkdR::kan	BkdR regulon PY79 vs PE2674 (bkdR::kan) grown in parallel in Difco Sporulation Medium. Samples were collected at OD600nm 0.4 and 1.6 Replicate 2
BkdR_1.6_2	004_1_3	PY79	bkdR::kan
PhoPT3_1	052_1_2	phoP::kan	PY79	PhoP regulon A wild-type PY79 and PE475 (phoP::kan) cultures were grown in parallel and resuspended in low phosphate minimal medium. Samples were collected 3 hours after resuspension Replicate 1
PhoPT3_2	051_1_1	phoP::kan	PY79	PhoP regulon A wild-type PY79 and PE475 (phoP::kan) cultures were grown in parallel and resuspended in low phosphate minimal medium. Samples were collected 3 and 4 hours after resuspension Replicate 2
PhoPT4_2	051_2_2	phoP::kan	PY79
Spo1_T0.5	040_2_2	sample	reference	Sporulation by resuspension A wild-type PY79 culture was grown in Supplemented Lysogeny Broth until mid-log. It was then pelleted and resuspended in Sterlini-Mandelstam medium. Samples were collected at 0.5, 1, 1.5, 2, 2.5, 3, 3.5, 4, 4.5, 5, 5.5, 6, 6.5, and 7 hours post-resuspension. A common reference was made by pooling RNA from each time point. Replicate 1
Spo1_T1.0	040_1_1	sample	reference
Spo1_T1.5	040_2_1	sample	reference
Spo1_T2.0	035_1_1	sample	reference
Spo1_T2.5	035_1_3	sample	reference
Spo1_T3.0	040_1_3	sample	reference
Spo1_T3.5	040_1_4	sample	reference
Spo1_T4.0	035_2_4	sample	reference
Spo1_T4.5	035_2_1	sample	reference
Spo1_T5.0	035_1_4	sample	reference
Spo1_T5.5	035_2_3	sample	reference
Spo1_T6.0	040_2_3	sample	reference
Spo1_T6.5	035_2_2	sample	reference
Spo1_T7.0	040_1_2	sample	reference
Spo3_T0.5	040_2_4	reference	sample	Sporulation by resuspension A wild-type PY79 culture was grown in Supplemented Lysogeny Broth until mid-log. It was then pelleted and resuspended in Sterlini-Mandelstam medium. Samples were collected at 1, 1.5, 2, 2.5, 3, 3.5, 4, 4.5, 5, 5.5, 6, 6.5, and 7 hours post-resuspension. A common reference was made by pooling RNA from each time point. Replicate 2
Spo2_T1.0	037_1_3	reference	sample
Spo2_T1.5	034_1_2	reference	sample
Spo2_T2.0	037_2_2	reference	sample
Spo2_T2.5	034_2_3	reference	sample
Spo2_T3.0	037_2_4	reference	sample
Spo2_T3.5	037_1_4	reference	sample
Spo2_T4.0	037_1_1	reference	sample
Spo2_T4.5	037_2_3	reference	sample
Spo2_T5.0	034_2_2	reference	sample
Spo2_T5.5	034_2_4	reference	sample
Spo2_T6.0	037_1_2	reference	sample
Spo2_T6.5	034_1_3	reference	sample
Spo2_T7.0	034_2_1	reference	sample
SigFT2_1	003_1_4	sigF::erm	sigE::erm	SigF regulon (time course) Strain BDR1730 (sigF::erm) and strain BDR323 (sigE:: erm) grown in parallel and resuspended in Sterlini-Mandelstam medium. Samples were collected at 2, 2.5 and 3 hours post-resuspension. Replicate 1
SigFT2.5_1	003_2_2	sigF::erm	sigE::erm
SigFT3_1	003_1_3	sigF::erm	sigE::erm
SigFT2_2	061_2_3	sigE::erm	sigF::erm	SigF regulon (time course) Strain BDR1730 (sigF::erm) and strain BDR323 (sigE:: erm) grown in parallel and resuspended in Sterlini-Mandelstam medium. Samples were collected at 2, 2.5 and 3 hours post-resuspension. Replicate 2
SigFT2.5_2	061_1_3	sigE::erm	sigF::erm
SigFT3_2	061_2_2	sigE::erm	sigF::erm
SigE1	041_1_4	sigE::erm	sigG::cat	SigE regulon Strain PE437 (sigE::erm spoIIID::tet) vs PE436 (sigG::cat spoIIID::tet) at 2.5 hours post-resuspension in Sterlini-Mandelstam medium. Replicate 1
		spoIIID::tet	spoIIID::tet
SigE2	034_1_1	sigG::cat	sigE::erm	SigE regulon Strain PE437 (sigE::erm spoIIID::tet) vs PE436 (sigG::cat spoIIID::tet) at 2.5 hours post-resuspension in Sterlini-Mandelstam medium. Replicate 2
		spoIIID::tet	spoIIID::tet
SigE&G1	041_1_3	sigE::erm	spoIIID::tet	SigE & SigG regulons Strain PE437 (sigE::erm spoIIID::tet) vs PE239 (spoIIID::tet) at 2.5 hours post-resuspension in Sterlini-Mandelstam medium. Replicate 1
		spoIIID::tet
SigE&G2	042_1_2	spoIIID::tet	sigE::erm	SigE & SigG regulons Strain PE437 (sigE::erm spoIIID::tet) vs PE239 (spoIIID::tet) at 2.5 hours post-resuspension in Sterlini-Mandelstam medium. Replicate 2
			spoIIID::tet
SigG1	027_1_1	sigG::cat	sigK::erm	SigG regulon Strain PE452 (sigG::cat, sigK::erm) vs PE451 (sigK::erm) at 4 hours post-resuspension in Sterlini-Mandelstam medium. Replicate 1
		sigK::erm
SigG3	062_2_1	sigK::erm	sigG::cat	SigG regulon Strain PE452 (sigG::cat, sigK::erm) vs PE451 (sigK::erm) at 4 hours post-resuspension in Sterlini-Mandelstam medium. Replicate 3
			sigK::erm
SigG4	066_1_2	sigG::cat	sigK::erm	SigG regulon Strain PE452 (sigG::cat, sigK::erm) vs PE451 (sigK::erm) at 4 hours post-resuspension in Sterlini-Mandelstam medium. Replicate 4
		sigK::erm
SigG5	066_2_4	sigK::erm	sigG::cat	SigG regulon Strain PE452 (sigG::cat, sigK::erm) vs PE451 (sigK::erm) at 4 hours post-resuspension in Sterlini-Mandelstam medium. Replicate 5
			sigK::erm
SigK1	041_2_2	sigK::erm	gerE::cat	SigK regulon Strain PE455 (sigK::erm gerE::cat) vs PE454 (gerE::cat) at 4.5 hours post-resuspension in Sterlini-Mandelstam medium. Replicate 1
		gerE::cat
SigK2	042_1_1	gerE::cat	sigK::erm	SigK regulon Strain PE455 (sigK::erm gerE::cat) vs PE454 (gerE::cat) at 4.5 hours post-resuspension in Sterlini-Mandelstam medium. Replicate 2
			gerE::cat
SpoIIID1	043_1_2	spoIIID::tet	sigK::erm	SpoIIID regulon Strain PE453 (spoIIID::tet, sigK::erm) vs PE451 (sigK::erm) at 3.5 hours post-resuspension in Sterlini-Mandelstam medium. Replicate 1
		sigK::erm
SpoIIID2	035_1_2	sigK::erm	spoIIID::tet	SpoIIID regulon Strain PE453 (spoIIID::tet, sigK::erm) vs PE451 (sigK::erm) at 3.5 hours post-resuspension in Sterlini-Mandelstam medium. Replicate 2
			sigK::erm
RsfA_T4_1	050_2_4	rsfA::erm	PY79	RsfA regulon Strain PE2753 (rsfA::erm) vs wild type PY79 at 4 hours post-resuspension in Sterlini-Mandelstam medium. Replicate 1
RsfA_T4_2	059_1_2	PY79	rsfA::erm	RsfA regulon Strain PE2753 (rsfA::erm) vs wild type PY79 at 4 hours post-resuspension in Sterlini-Mandelstam medium. Replicate 2
SpoVT1	027_2_1	spoVT::spc	sigK::erm	SpoVT regulon PE2686 (spoVT::spc, sigK::erm) vs PE451 (sigK::erm) at 5 hours post-resuspension in Sterlini-Mandelstam medium. Replicate 1
		sigK::erm
SpoVT2	027_1_2	sigK::erm	spoVT::spc	SpoVT regulon PE2686 (spoVT::spc, sigK::erm) vs PE451 (sigK::erm) at 5 hours post-resuspension in Sterlini-Mandelstam medium. Replicate 2
			sigK::erm
GerE1	037_2_1	gerE::cat	PY79	GerE regulon Wild-type PY79 vs PE454 (gerE::cat) at 5.5 hours post-resuspension in Sterlini-Mandelstam medium. Replicate 1
GerE2	042_1_3	PY79	gerE::cat	GerE regulon Wild-type PY79 vs PE454 (gerE::cat) at 5.5 hours post-resuspension in Sterlini-Mandelstam medium. Replicate 2
GerR1_T5.5	005_1_4	gerR::spc	PY79	GerR regulon PE316 (gerR::spc) at 5.5 hours post-resuspension in Sterlini-Mandelstam medium. Replicate 1
GerR_3	062_1_2	PY79	gerR::spc	GerR regulon PE316 (gerR::spc) at 5.5 hours post-resuspension in Sterlini-Mandelstam medium. Replicate 3
Com1_T-1.5	025_1_1	sample	reference	Competence medium A wild-type PY79 culture was grown in Competence Medium and samples were collected at 1.5 (OD600nm 0.4), 1 (OD600nm 0.4), and 0.5 (OD600nm 0.6) hours before the onset of stationary phase, the onset of stationary phase (OD600nm 0.9), and 0.5 (OD600nm 0.9), 1.5 (OD600nm 1.0), 2.5 (OD600nm 0.9), and 3.5 (O.D.600nm 1.0) hours after the onset of stationary phase. A common reference w…
Com1_T-1.0	024_2_2	sample	reference
Com1_T-0.5	025_1_2	sample	reference
Com1_T0	024_2_4	sample	reference
Com1_T+0.5	025_1_3	sample	reference
Com1_T+1.5	024_1_1	sample	reference
Com1_T+2.5	025_2_1	sample	reference
Com1_T+3.5	024_2_1	sample	reference
Com2_T-1.5	021_2_4	reference	sample	Competence medium A wild-type PY79 culture was grown in Competence Medium and samples were collected at 1 (OD600nm 0.5), and 0.5 (OD600nm 0.6) hours before the onset of stationary phase, the onset of stationary phase (OD600nm 0.9), and 0.5 (OD600nm 0.8), 1.5 (OD600nm 0.7), 2.5 (OD600nm 0.9), and 3.5 (OD600nm 0.8) hours after the onset of stationary phase. A common reference was made by pooling RN…
Com2_T-1.0	021_1_3	reference	sample
Com2_T-0.5	022_2_4	reference	sample
Com2_T0	022_2_2	reference	sample
Com2_T+0.5	021_2_3	reference	sample
Com2_T+1.5	022_1_4	reference	sample
Com2_T+2.5	021_2_1	reference	sample
Com2_T+3.5	022_1_2	reference	sample
ComK1_T1.5	018_2_1	comK::kan	PY79	ComK regulon A wild-type PY79 and comK mutant (PE31 comK::kan) cultures were grown in parallel in Competence Medium. Samples were collected at 1.5 and 2.5 hours post-onset of stationary phase. Replicate 1
ComK1_T2.5	019_1_1	comK::kan	PY79
ComK2_T1.5	015_1_3	PY79	comK::kan	ComK regulon A wild-type PY79 and comK mutant (PE31 comK::kan) cultures were grown in parallel in Competence Medium. Samples were collected at 1.5 and 2.5 hours post-onset of stationary phase. Replicate 2
ComK2_T2.5	015_1_1	PY79	comK::kan
MSgg1_T-3.5	016_2_3	sample	reference	Biofilm medium (MSgg) A wild-type PY79 culture was grown in MSgg Medium and samples were collected at 3.5 (OD600nm 0.6), 2.5 (OD600nm 1.3), 1.5 (OD600nm 2.0), and 0.5 (OD600nm 2.3) hours before the onset of stationary phase, and at 0.5 (OD600nm 2.8), 1.5, 2.5, and 3.5 hours after the onset of stationary phase. A common reference was made by pooling RNA from each time point. Replicate 1
MSgg1_T-2.5	015_2_3	sample	reference
MSgg1_T-1.5	016_1_4	sample	reference
MSgg1_T-0.5	018_1_2	sample	reference
MSgg1_T+0.5	019_2_2	sample	reference
MSgg1_T+1.5	016_2_4	sample	reference
MSgg1_T+2.5	019_2_1	sample	reference
MSgg1_T+3.5	018_1_4	sample	reference
SinR_1	058_2_2	sinR::cat	epsH::tet	SinR regulon An epsH::tet mutant (PE2746) and sinR::cat epsH::tet double mutant (PE2748) cultures were grown in parallel in Difco Sporulation Medium. Samples were collected during late-log phase (OD600nm of 1.0). Replicate 1
		epsH::tet
SinR_2	057_1_1	epsH::tet	sinR::cat	SinR regulon An epsH::tet mutant (PE2746) and sinR::cat epsH::tet double mutant (PE2748) cultures were grown in parallel in Difco Sporulation Medium. Samples were collected during late-log phase (OD600nm of 1.0). Replicate 2
			epsH::tet
SigD1_ML	024_2_3	sigD::tet	PY79	SigD regulon A wild-type PY79 and sigD mutant (PE2597) cultures were grown in parallel in Difco Sporulation Medium. Samples were collected during mid-log (ML), late-log (LL), transition to stationary phase (T), and stationary phase. Replicate 1
SigD1_LL	025_1_4	sigD::tet	PY79
SigD1_T	024_1_2	sigD::tet	PY79
SigD1_S	025_2_3	sigD::tet	PY79
SigD2_ML	022_1_1	PY79	sigD::tet	SigD regulon A wild-type PY79 and sigD mutant (PE2597) cultures were grown in parallel in Difco Sporulation Medium. Samples were collected during mid-log (ML), late-log (LL), transition to stationary phase (T), and stationary phase. Replicate 2
SigD2_LL	021_1_2	PY79	sigD::tet
SigD2_T	022_2_3	PY79	sigD::tet
SigD2_S	019_1_2	PY79	sigD::tet
SigD3_LL	066_2_1	PY79	sigD::tet	SigD regulon A wild-type PY79 and sigD mutant (PE2597) cultures were grown in parallel in Difco Sporulation Medium. Samples were collected during late-log (LL, OD600nm of 0.9) and transition to stationary phase (T, OD600nm of 1.4). Replicate 3
SigD3_T	066_2_2	PY79	sigD::tet
SigD4_LL	066_1_3	sigD::tet	PY79	SigD regulon A wild-type PY79 and sigD mutant (PE2597) cultures were grown in parallel in Difco Sporulation Medium. Samples were collected during late-log (LL, OD600nm of 0.9) and transition to stationary phase (T, OD600nm of 1.4). Replicate 4
SigD4_T	066_1_1	sigD::tet	PY79
SigB1_T5	028_2_4	PY79	sigB::cat	SigB regulon and EtOH challenge A wild-type PY79 and PE259 (sigB::cat) cultures were grown in parallel in LB to mid-log phase. Ethanol was added to each culture to reach a final concentration of 5%. Samples were collected at 5, 15, and 30 minutes post-EtOH addition. Replicate 1
SigB1_T15	028_1_2	PY79	sigB::cat
SigB1_T30	028_2_1	PY79	sigB::cat
SigB2_T5	031_1_2	PY79	sigB::cat	SigB regulon and EtOH challenge A wild-type PY79 and PE259 (sigB::cat) cultures were grown in parallel in LB to mid-log phase. Ethanol was added to each culture to reach a final concentration of 5%. Samples were collected at 5, 15, and 30 minutes post-EtOH addition. Replicate 2
SigB2_T15	031_2_1	PY79	sigB::cat
SigB2_T30	031_1_4	PY79	sigB::cat
SigB3_T5	021_1_1	PY79	sigB::cat	SigB regulon and EtOH challenge A wild-type PY79 and PE259 (sigB::cat) cultures were grown in parallel in LB to mid-log phase. Ethanol was added to each culture to reach a final concentration of 5%. Samples were collected at 5, 15, and 30 minutes post-EtOH addition. Replicate 3
SigB3_T15	021_1_4	PY79	sigB::cat
SigB3_T30	022_2_1	PY79	sigB::cat
SigW0.9_1	002_1_1	sigW::erm	PY79	SigW regulon A wild-type PY79 and PE2732 (sigW::erm) cultures were grown in parallel in Difco Sporulation Medium and samples were collected at OD600nm of 0.9 and 1.4. Replicate 1
SigW1.4_1	002_2_1	sigW::erm	PY79
SigW0.9_2	054_1_3	PY79	sigW::erm	SigW regulon A wild-type PY79 and PE2732 (sigW::erm) cultures were grown in parallel in Difco Sporulation Medium and samples were collected at OD600nm of 0.9 and 1.4. Replicate 2
SigW1.4_2	053_2_2	PY79	sigW::erm
SigW1.4_3	066_1_4	sigW::erm	PY79	SigW regulon A wild-type PY79 and PE2732 (sigW::erm) cultures were grown in parallel in Difco Sporulation Medium and samples were collected at OD600nm of 1.4. Replicate 3
SigW1.4_4	066_2_3	PY79	sigW::erm	SigW regulon A wild-type PY79 and PE2732 (sigW::erm) cultures were grown in parallel in Difco Sporulation Medium and samples were collected at OD600nm of 1.4. Replicate 4
SigMT30_2	052_2_1	PY79	sigM::kan	SigM regulon and vancomycin challenge A wild-type PY79 and PE2730 (sigM::kan) cultures were grown in parallel in LB to mid-log phase. Vancomycin was added to each culture to a concentration of 0.15 μg/mL. Samples were collected 30 minutes post-Vancomycin addition. Replicate 1
SigMT30_3	051_2_4	sigM::kan	PY79	SigM regulon and vancomycin challenge A wild-type PY79 and PE2730 (sigM::kan) cultures were grown in parallel in LB to mid-log phase. Vancomycin was added to each culture to a concentration of 0.15 μg/mL. Samples were collected 30 minutes post-Vancomycin addition. Replicate 2
SigMT30_4	059_2_2	PY79	sigM::kan	SigM regulon and vancomycin challenge A wild-type PY79 and PE2730 (sigM::kan) cultures were grown in parallel in LB to mid-log phase. Vancomycin was added to each culture to a concentration of 0.15 μg/mL. Samples were collected 30 minutes post-Vancomycin addition. Replicate 3
SigMXT30_1	068_1_4	PY79	sigM::kan	SigM and SigX regulons and vancomycin challenge A wild-type PY79 and PE2843 (sigM::kan sigX::erm) cultures were grown in parallel in LB to mid-log phase. Vancomycin was added to each culture to a concentration of 0.15 μg/mL. Samples were collected 30 minutes post-Vancomycin addition. Replicate 1
			sigX::erm
SigMXT30_2	067_1_1	sigM::kan	PY79	SigM and SigX regulons and vancomycin challenge A wild-type PY79 and PE2843 (sigM::kan sigX::erm) cultures were grown in parallel in LB to mid-log phase. Vancomycin was added to each culture to a concentration of 0.15 μg/mL. Samples were collected 30 minutes post-Vancomycin addition. Replicate 2
		sigX::erm
Vanco1_T0	020_1_2	No Vancomycin	Vancomycin	Vancomycin challenge A wild-type PY79 culture was grown in LB to mid-exponential phase and then split into two flasks. Vancomycin was added to one flask to a concentration of 0.15 μg/mL. Samples were collected at 0, 5, 15, and 30 minutes post-Vancomycin addition. Replicate 1
Vanco1_T5	020_1_3	No Vancomycin	Vancomycin
Vanco1_T15	018_1_3	No Vancomycin	Vancomycin
Vanco1_T30	020_2_2	No Vancomycin	Vancomycin
Vanco2_T0	014_2_4	Vancomycin	No Vancomycin	Vancomycin challenge A wild-type PY79 culture was grown in LB to mid-exponential phase and then split into two flasks. Vancomycin was added to one flask to to a concentration of 0.15 μg/mL. Samples were collected at 0, 5, 15, and 30 minutes post-Vancomycin addition. Replicate 2
Vanco2_T5	014_2_3	Vancomycin	No Vancomycin
Vanco2_T15	014_1_1	Vancomycin	No Vancomycin
Vanco2_T30	014_2_2	Vancomycin	No Vancomycin
NalAcid1_T0	011_2_2	Nal Acid	No Nal Acid	Nalidixic acid A wild-type PY79 culture was grown in LB to mid-exponential phase and then split into two flasks. Nalidixic Acid was added to one flask to a concentration of 8 μg/mL. Samples were collected at 0, 5, 15, and 30 minutes post-Nalidixic Acid addition. Replicate 1
NalAcid1_T5	011_1_1	Nal Acid	No Nal Acid
NalAcid1_T15	011_2_4	Nal Acid	No Nal Acid
NalAcid1_T30	011_2_3	Nal Acid	No Nal Acid
NalAcid2_T0	010_2_1	No Nal Acid	Nal Acid	Nalidixic acid A wild-type PY79 culture was grown in LB to mid-exponential phase and then split into two flasks. Nalidixic Acid was added to one flask to a concentration of 8 μg/mL. Samples were collected at 0, 5, 15, and 30 minutes post-Nalidixic Acid addition. Replicate 2
NalAcid2_T5	010_2_3	No Nal Acid	Nal Acid
NalAcid2_T15	010_1_3	No Nal Acid	Nal Acid
NalAcid2_T30	010_2_2	No Nal Acid	Nal Acid
Dapt1_T0	017_1_3	Daptomycin	No Daptomycin	Daptomycin A wild-type PY79 culture was grown in LB to mid-exponential phase and then split into two flasks. Daptomycin was added to one flask to a concentration of 4 μg/mL. Samples were collected at 0, 5, 15, and 30 minutes post-Daptomycin addition. Replicate 1
Dapt1_T5	017_1_4	Daptomycin	No Daptomycin
Dapt1_T15	017_2_2	Daptomycin	No Daptomycin
Dapt1_T30	017_1_2	Daptomycin	No Daptomycin
Dapt2_T0	011_2_1	No Daptomycin	Daptomycin	Daptomycin A wild-type PY79 culture was grown in LB to mid-exponential phase and then split into two flasks. Daptomycin was added to one flask to a concentration of 4 μg/mL. Samples were collected at 0, 5, 15, and 30 minutes post-Daptomycin addition. Replicate 2
Dapt2_T5	012_1_3	No Daptomycin	Daptomycin
Dapt2_T15	011_1_2	No Daptomycin	Daptomycin
Dapt2_T30	012_2_1	No Daptomycin	Daptomycin
Spec1_T0	020_2_1	No Spectinomycin	Spectinomycin	Spectinomycin A wild-type PY79 culture was grown in LB to mid-exponential phase and then split into two flasks. Spectinomycin was added to one flask to a concentration of 15 μg/mL. Samples were collected at 0, 5, 15, and 30 minutes post-Spectinomycin addition. Replicate 1
Spec1_T5	020_2_3	No Spectinomycin	Spectinomycin
Spec1_T15	018_1_1	No Spectinomycin	Spectinomycin
Spec1_T30	019_2_4	No Spectinomycin	Spectinomycin
Spec2_T0	014_1_2	Spectinomycin	No Spectinomycin	Spectinomycin A wild-type PY79 culture was grown in LB to mid-exponential phase and then split into two flasks. Spectinomycin was added to one flask to a concentration of 15 μg/mL. Samples were collected at 0, 5, 15, and 30 minutes post-Spectinomycin addition. Replicate 2
Spec2_T5	014_1_4	Spectinomycin	No Spectinomycin
Spec2_T15	014_2_1	Spectinomycin	No Spectinomycin
Spec2_T30	014_1_3	Spectinomycin	No Spectinomycin
Rifamp1_T0	017_2_1	Rifampicin	No Rifampicin	Rifampicin A wild-type PY79 culture was grown in LB to mid-exponential phase and then split into two flasks. Rifampicin was added to one flask to a concentration of 0.03 μg/mL. Samples were collected at 0, 5, 15, and 30 minutes post-Rifampicin addition. Replicate 1
Rifamp1_T5	017_2_3	Rifampicin	No Rifampicin
Rifamp1_T15	017_1_1	Rifampicin	No Rifampicin
Rifamp1_T30	017_2_4	Rifampicin	No Rifampicin
Gin1_T2	019_1_4	gin::tet	amyE::Pgin-gin spc	Gin regulon Strain PE2679 (gin::tet) vs PE2680 (gin::tet, amyE::gin spc) at 2 hours post-resuspension in Sterlini-Mandelstam medium. Replicate 1
			gin::tet
PsigFGin1_T2	019_2_3	PsigK-gin	Pgin-gin	Strain PE2680 (gin::tet, amyE::gin spc) vs PE2681 (gin::tet, amyE::PsigK-gin spc) at 2 hours post-resupension in Sterlini-Mandelstam medium. Replicate 1
PsigKGin1_T2	018_2_3	PsigF-gin	Pgin-gin	Strain PE2680 (gin::tet, amyE::gin spc) vs PE2682 (gin::tet, amyE::PsigF-gin spc) at 2 hours post-resupension in Sterlini-Mandelstam medium. Replicate 1
PsigFGin1_T4.5	019_1_3	PsigK-gin	Pgin-gin	Strain PE2680 (gin::tet, amyE::gin spc) vs PE2681 (gin::tet, amyE::PsigK-gin spc) at 4.5 hours post-resupension in Sterlini-Mandelstam medium. Replicate 1
PsigKGin1_T4.5	018_2_4	PsigF-gin	Pgin-gin	Strain PE2680 (gin::tet, amyE::gin spc) vs PE2682 (gin::tet, amyE::PsigF-gin spc) at 4.5 hours post-resupension in Sterlini-Mandelstam medium. Replicate 1
Gin(6825vs6827)1_T3	009_1_4	PsigF-gin	Pgin-gin	Gin regulon Strain PE2680 (gin::tet, amyE::gin spc) vs PE2682 (gin::tet, amyE::PsigF-gin spc) at 3 hours post-resupension in Sterlini-Mandelstam medium. Replicate 1
Gin(6825vs6827)2_T3	009_2_2	Pgin-gin	PsigF-gin	Gin regulon Strain PE2680 (gin::tet, amyE::gin spc) vs PE2682 (gin::tet, amyE::PsigF-gin spc) at 3 hours post-resupension in Sterlini-Mandelstam medium. Replicate 2
SigD1_T0	033_2_2	no IPTG	IPTG	sigD overexpression PE2599 (sigD::tet, amyE::Phyperspank-sigD kan) was grown to mid-log phase, split into two flasks and IPTG was added to one flask. Samples were collected at 0, 5, 15, and 30 minutes post-addition of IPTG. Replicate 1
SigD1_T5	030_2_1	no IPTG	IPTG
SigD1_T15	030_2_2	no IPTG	IPTG
SigD1_T30	033_1_2	no IPTG	IPTG
SigD2_T0	033_2_1	IPTG	no IPTG	sigD overexpression PE2599 (sigD::tet, amyE::Phyperspank-sigD kan) was grown to mid-log phase in LB, split into two flasks and IPTG was added to one flask. Samples were collected at 0, 15, and 30 minutes post-addition of IPTG. Replicate 2
SigD2_T15	030_1_2	IPTG	no IPTG
SigD2_T30	032_2_1	IPTG	no IPTG
YfmP1	011_1_4	yfmP::kan	PY79	YfmP regulon PY79 vs PE2684 (yfmP::kan) grown in parallel in Difco Sporulation Medium at OD600nm 2.4. Replicate 1
YfmP2	009_2_1	PY79	yfmP::kan	YfmP regulon PY79 vs PE2684 (yfmP::kan) grown in parallel in Difco Sporulation Medium at OD600nm 2.4. Replicate 2
YfmP3	009_1_3	yfmP::kan	PY79	YfmP regulon PY79 vs PE2684 (yfmP::kan) grown in parallel in Difco Sporulation Medium at OD600nm 2.4. Replicate 3
SigF2	023_1_4	sigE::tet	sigF::erm	SigF regulon Strain PE2689 (sigE::tet sigF::erm) vs PE126 (sigE::tet) at 2 hours post-resuspension in Sterlini-Mandelstam medium. Replicate 1
			sigE::tet
SigG2	026_2_3	sigK::erm	sigG::cat	SigG regulon Strain PE452 (sigG::cat, sigK::erm) vs PE451 (sigK::erm) at 4 hours post-resuspension in Sterlini-Mandelstam medium. Replicate 2
			sigK::erm
SigF&E1	024_1_4	sigF::erm	PY79	Issue with strain construction. Results suggest wild-type vs PE2689 at 2 hours post-resuspension.
		sigE::tet
RemA1_T5	030_2_4	IPTG	no IPTG	remA overexpression PE2668 (remA::kan, thrC::Phyperspank-remA erm) was grown to mid-log phase in LB, split into two flasks and IPTG was added to one flask. Samples were collected at 0, 15, and 30 minutes post-addition of IPTG. Replicate 1
RemA1_T15	032_2_2	IPTG	no IPTG
RemA1_T30	032_1_2	IPTG	no IPTG
AlaR_OD 0.4	006_1_4	alaR::kan	PY79	AlaR regulon PY79 vs PE2669 (alaR::kan) grown in parallel in Difco Sporulation Medium. Samples were collected at OD600nm 0.4, 0.7, 1.0 and 1.7 Replicate 1
AlaR_OD 0.7	006_2_1	alaR::kan	PY79
AlaR_OD 1.0	005_2_3	PY79	alaR::kan
AlaR_OD 1.7	005_2_1	PY79	alaR::kan
AseR_0.9_1	058_2_4	aseR::erm	PY79	AseR regulon PY79 vs PE2836 (aseR::erm) grown in parallel in Difco Sporulation Medium. Samples were collected at OD600nm 0.9 and 1.4 Replicate 1
AseR_1.4_1	058_1_4	aseR::erm	PY79
LmrA_0.9_1	058_1_2	lmrA::erm	PY79	LmrA regulon PY79 vs PE2835 (lmrA::erm) grown in parallel in Difco Sporulation Medium. Samples were collected at OD600nm 0.9 and 1.4 Replicate 1
LmrA_1.4_1	058_2_1	lmrA::erm	PY79
NtdR_T-0.5	006_1_3	ntdR::kan	PY79	NtdR regulon PY79 vs PE2671 (ntdR::kan) grown in parallel in Difco Sporulation Medium. Samples were collected at 0.5 hours before the onset of stationary phase and the onset of stationary phase Replicate 1
NtdR_T0	006_2_4	ntdR::kan	PY79
YcnC_0.9_1	050_1_4	ycnC::erm	PY79	YcnC regulon PY79 vs PE2822 (ycnC::erm) grown in parallel in Difco Sporulation Medium. Samples were collected at OD600nm 0.9 and 1.4 Replicate 1
YcnC_1.4_1	050_2_2	ycnC::erm	PY79
YoaUT3.5	062_2_3	yoaU::erm	PY79	YoaU regulon Wild-type PY79 vs PE2670 (yoaU::erm) at 3.5 and 5.5 hours post-resuspension in Sterlini-Mandelstam medium. Replicate 1
YoaUT5.5	062_1_4	yoaU::erm	PY79
YdtP_T0.5	005_2_4	rmgR::kan	PY79	RmgR (YtdP) regulon PY79 vs PE2673 (rmgR::kan) grown in parallel in Difco Sporulation Medium. Samples were collected at 0.5 hours before the onset of stationary phase and the onset of stationary phase Replicate 1
YdtP_T0	005_1_1	rmgR::kan	PY79
YxaD T-1	006_1_1	yxaD::kan	PY79	YxaD regulon PY79 vs PE2672 (yxaD::kan) grown in parallel in Difco Sporulation Medium. Samples were collected at 1 and 0.5 hours before the onset of stationary phase Replicate 1
YxaD T-0.5	006_2_2	yxaD::kan	PY79

## Sheet: Legend
Table EV2: Experiments
Detailed description (strains used, growth media, time of sample collection) of the transcriptional profiling experiments for the PY79 dataset (GEO accession number GSE67023). Each experiment is color-coded. The results of the experiment (ratio of differential transcription for every protein-coding gene can be found in Dataset EV1). Each condition within an experiment is identified by a file name…
