# Supplementary material for: An experimentally supported model of the Bacillus subtilis global transcriptional regulatory network
Source: Mol Syst Biol. 2015 Nov 17;11(11):839. doi: 10.15252/msb.20156236 (PMC4670728; doi:10.15252/msb.20156236)
Supplement: Supplementary file 4 — Dataset EV1 [file MSB-11-839-s004.xls]

## Sheet: Transcriptional data
locus tag	gene name	description	Germ1_T40min	Germ1_T70min	Germ1_T90min	Germ1_T120min	Germ1_T150min	DSM1_T-1.5	DSM1_T-1.0	DSM1_T-0.5	DSM1_T0	DSM1_T+0.5	DSM1_T+1.0	DSM1_T+1.5	DSM1_T+2.5	DSM1_T+3.5	DSM1_T+4.0	DSM1_T+4.5	DSM1_T+5.0	DSM1_T+5.5	Germ2_T40min	Germ2_T70min	Germ2_T90min	Germ2_T105min	Germ2_T120min	DSM2_T-2.5	DSM2_T-2.0	DSM2_T-1.5	DSM2_T-1.0	DSM2_T-0.5	DSM2_T0	DSM2_T+0.5	DSM2_T+1.0	DSM2_T+1.5	DSM2_T+2.0	DSM2_T+2.5	DSM2_T+3.0	DSM2_T+3.5	DSM2_T+4.0	DSM2_T+4.5	DSM2_T+5.0	locus tag	gene name	Spo0A1_1	Spo0A1_2	Spo0A1_3	Spo0A2_1	Spo0A2_2	Spo0A2_3
BSU00010	dnaA	AAA+ ATPase, replication initiation protein	0.897192	1.33156	0.437538	1.09964	1.27534	1.71117	1.13856	1.61745	1.34526	1.15998	0.915256	0.843871	0.770007	1.01561	1.16911	1.4298	1.08274	1.12347	0.735096	0.975052	1.0696	0.689876	0.648591	1.88456	2.54011	1.56762	1.39464	0.966729	0.802754	0.443866	0.518368	0.531561	0.440151	0.626391	0.489958	0.621218	0.317299	0.380161	0.522222	BSU00010	dnaA	0.546685	0.903782	0.556663	0.812564	1.00189	0.840786
BSU00020	dnaN	DNA polymerase III (beta subunit), beta clamp, part of the replisome, also involved in DNA mismatch repair	0.99455	1.40506	0.277828	0.985926	1.14356	1.66813	0.827984	1.40865	1.31628	1.18732	1.21411	1.21986	1.05452	1.06403	0.871331	1.11972	0.829836	0.784452	0.93524	0.977242	1.16696	0.868811	1.10933	1.32634	1.62983	1.31114	1.45331	0.869087	0.746719	0.616813	0.739479	0.964107	0.879919	0.968793	0.82817	0.904938	0.728826	1.16953	0.739755	BSU00020	dnaN	0.658609	0.906766	0.542464	0.904734	0.534961	0.870842
BSU00030	yaaA	unknown	1.13076	1.6537	0.418487	1.27083	1.42614	1.34245	0.942739	1.6282	1.61942	1.55358	1.39731	1.46864	1.59422	1.12167	1.45442	0.985455	0.965217	0.941589	0.843166	0.95364	0.616097	0.704866	1.03953	1.30671	1.66532	1.19865	1.35501	0.912434	0.973987	1.16549	0.971128	0.935763	1.01868	1.04411	0.830996	0.988278	0.642059	0.949455	0.746541	BSU00030	yaaA	0.609211	0.802535	0.593387	0.838979	0.764424	1.15565
BSU00040	recF	repair, recombination	1.20237	1.18698	0.435815	1.00914	1.17216	0.825082	0.878605	1.7343	1.15377	1.17221	1.00102	0.778243	0.66199	0.822811	0.591971	0.863034	1.04115	0.96852	0.751121	0.889903	0.646044	0.636917	0.916144	1.44265	1.46065	1.19323	1.76449	1.13147	1.17574	0.835	0.626206	0.766285	0.608847	0.674833	0.600739	0.882711	0.483504	0.476997	0.624267	BSU00040	recF	0.744603	0.847667	0.719548	0.894627	0.760375	0.877866
BSU00050	remB	involved in the activation of biofilm matrix biosynthetic operons, acts in parallel to SinR, AbrB, and DegU	0.907998	1.49862	0.505692	1.33562	1.44832	0.774123	1.00591	1.79366	1.3218	1.06662	1.43978	1.5058	0.970966	0.95386	0.996517	1.07962	0.918669	1.27973	0.651997	0.787767	0.508111	0.56569	0.782765	1.14808	1.34556	1.25887	1.47652	1.02631	1.02541	0.857139	0.838267	0.920683	0.738715	0.734792	0.739299	0.58354	0.482642	0.438095	0.640618	BSU00050	remB	0.669325	0.774046	0.620616	0.934656	0.809037	1.12371
BSU00060	gyrB	DNA gyrase (subunit B)	1.28572	1.24142	0.39035	0.918098	0.944405	1.29049	1.21964	1.53576	1.37607	1.62545	2.10696	1.68879	0.832286	1.0061	0.985366	1.07148	0.91287	1.04636	1.35252	1.43336	0.919458	0.924839	1.62956	1.00128	1.06479	1.25565	1.18022	1.01271	1.07012	1.13189	1.84215	1.34098	0.790795	0.650829	0.610865	0.68096	0.634641	0.663341	0.658343	BSU00060	gyrB	0.713302	0.644152	0.616925	0.654374	0.633111	0.791818
BSU00070	gyrA	DNA gyrase (subunit A)	1.2866	1.0959	0.467977	0.930607	0.854695	1.13039	0.53564	1.02084	0.692971	1.1675	1.60575	1.56944	0.75436	0.705854	0.860901	0.527383	1.09932	1.01239	1.38412	1.29591	1.17527	1.08184	1.37574	0.870013	0.854924	1.16519	0.915273	1.01951	0.9747	1.73591	2.44644	1.30726	0.970454	0.605178	0.763028	0.84442	0.870034	1.01085	0.791029	BSU00070	gyrA	0.912715	0.588921	0.773526	0.459214	0.967109	0.771258
BSU00080	yaaC	unknown	0.992634	0.874149	0.7028	0.646053	1.57934	0.671768	1.03539	0.808452	0.764815	1.05822	0.973456	1.10738	0.824994	2.29802	0.832116	1.26889	1.46319	1.23946	2.2434	1.03978	0.597056	0.967537	1.58219	1.08553	1.02843	1.3563	0.651809	0.879756	1.1515	1.11233	1.3003	1.93669	2.06695	1.36766	1.09553	1.38308	1.63499	1.94576	1.07937	BSU00080	yaaC	2.34499	1.13016	0.633804	0.753438	0.714352	0.746063
BSU00090	guaB	IMP dehydrogenase	1.06112	1.0675	1.36928	0.465402	0.575875	1.65804	2.51965	1.00008	0.983133	0.92397	0.524629	0.684576	0.725055	0.680707	0.783155	0.804074	0.675591	0.650451	1.0305	1.6208	0.740155	0.648442	0.382164	0.772724	1.08731	2.00397	0.549065	1.18991	0.690578	0.487587	0.376123	0.479862	0.452496	0.419615	0.419293	0.600911	0.482365	0.404449	0.49923	BSU00090	guaB	0.716658	0.656975	0.757066	0.504943	2.61002	0.499124
BSU00100	dacA	penicillin-binding protein 5*, D-alanyl-D-alanine carboxypeptidase	0.551	0.853332	0.250729	1.47383	1.22971	3.79016	1.2435	0.995147	1.1069	0.860733	0.660949	0.696877	1.06706	1.18763	1.39895	1.55873	1.05207	1.15287	0.827931	0.799877	1.16839	1.67411	1.33923	2.36694	2.82676	1.80971	0.792249	1.29628	0.499884	0.440723	0.487343	0.584	0.629827	0.907299	0.659571	0.783437	0.65804	0.666886	0.922883	BSU00100	dacA	1.14077	1.16512	0.419197	0.911096	1.3951	1.0323
BSU00110	pdxS	pyridoxal-5'-phosphate synthase (synthase domain)	0.154451	0.606561	0.471915	1.62117	1.91398	2.21205	2.07914	0.950969	0.620268	0.482653	0.217846	0.263617	0.550878	0.665143	0.836183	0.897332	0.690415	0.817232	0.153027	0.611741	1.24196	1.56341	0.379541	1.69398	1.44824	1.5343	0.92459	1.25131	0.410476	0.409916	0.208014	0.362253	0.315677	0.465249	0.272764	0.415275	0.305252	0.327071	0.447893	BSU00110	pdxS	1.20093	1.31744	0.882146	1.00417	1.82017	1.3121
BSU00120	pdxT	pyridoxal-5'-phosphate synthase (glutaminase domain)	0.2076	0.755532	0.505506	1.8119	2.07976	3.05977	2.46551	1.31953	0.619638	0.660288	0.301935	0.302137	0.632839	0.894751	0.820732	1.33975	0.891769	1.07443	0.174995	0.674565	1.15364	1.69636	0.444289	1.83095	1.32968	1.62335	1.03787	1.10785	0.466935	0.434531	0.19639	0.375545	0.262226	0.374306	0.234717	0.474043	0.303838	0.286219	0.348781	BSU00120	pdxT	1.43887	1.38138	0.705997	0.858735	1.60773	1.13032
BSU00130	serS	seryl-tRNA-synthetase	0.485633	0.890262	1.25838	0.952713	1.13073	3.03808	1.57517	0.899585	0.910884	0.94327	0.939653	0.932486	1.02131	0.711911	0.880931	0.876237	0.971366	0.897354	0.555377	1.12843	1.25282	1.39253	1.17738	1.31654	1.27357	1.54695	0.915915	1.24909	0.693673	0.522157	0.786463	0.745441	0.721729	0.623337	0.802661	0.717751	0.98786	1.0181	0.70644	BSU00130	serS	0.931732	0.860885	1.59128	1.08528	2.6927	0.897913
BSU00140	dck	deoxyadenosin/deoxycytidine kinase	1.08401	1.38268	0.859244	1.12224	0.777567	2.00054	1.34794	1.24745	1.38279	1.05177	1.28908	1.21609	1.21305	1.03546	1.28912	1.30899	0.700084	1.05543	1.89721	1.48097	1.32155	1.01026	1.33735	1.92374	1.98897	1.49733	1.33697	1.33392	0.983622	0.873956	2.86546	1.92573	1.23328	1.50679	1.05236	0.881683	1.40805	2.09883	1.03211	BSU00140	dck	0.719564	0.801871	0.669968	0.841921	1.61498	1.01199
BSU00150	dgk	deoxyguanosine kinase	1.34432	1.34674	0.715787	1.03667	0.734795	1.81265	1.28121	1.31445	0.902324	0.964559	1.60325	1.51313	1.06437	1.15907	1.21374	1.55465	1.04456	1.28023	1.59998	1.12378	1.24223	0.720669	1.13192	2.16538	2.68811	1.70941	1.01447	1.40158	0.902581	0.963916	1.10641	1.08747	1.00404	0.920626	1.15432	1.14923	0.81967	0.941159	0.744941	BSU00150	dgk	0.614709	0.804012	0.596235	0.945933	1.93492	0.928473
BSU00160	yaaH	general stress protein, survival of ethanol stress, spore coat protein	0.166725	0.117136	2.41328	0.23354	0.188413	0.0527348	0.0422312	0.0491833	0.0562073	0.786125	3.9476	3.66777	1.91456	1.96305	0.915346	0.745266	0.426422	0.412479	0.994569	1.23145	1.05942	1.64201	3.09899	0.10265	0.154663	0.166222	0.0752956	6.2786	0.659032	2.07167	2.79487	1.26612	1.82258	1.76001	1.8039	1.77862	1.7924	1.64452	1.40363	BSU00160	yaaH	0.285762	0.370952	0.10209	0.709576	0.0574674	0.279774
BSU00170	yaaI	general stress protein, similar to isochorismatase	0.0929108	0.0671503	2.50846	0.256291	0.189861	0.538253	0.478969	0.457384	0.527024	0.628731	0.600243	0.686072	0.543611	0.903724	0.714262	0.869771	0.897213	0.945719	0.769805	0.628826	1.25419	1.36915	1.52072	1.1783	1.27296	1.13229	0.771916	1.50533	1.32857	1.07197	3.18203	1.73479	1.58916	0.974516	1.19617	1.45694	2.08272	2.13038	1.46488	BSU00170	yaaI	0.169364	0.129955	0.0563525	0.673983	0.0506744	0.184395
BSU00180	yaaJ	tRNA specific adenosine deaminase	1.76467	1.44342	1.29784	1.02921	0.869137	0.842408	1.07271	0.828043	1.06471	1.22434	1.30638	1.38149	1.26726	1.10196	1.14747	0.989277	1.24878	0.949521	1.75682	0.909514	0.786146	0.886252	2.11276	1.10438	1.04891	0.921414	1.16026	1.32308	1.31629	1.03135	3.12915	1.91568	1.98101	1.4106	1.38203	1.16254	1.82689	2.25876	1.3966	BSU00180	yaaJ	0.946489	1.09521	0.779838	0.838894	0.661666	0.983973
BSU00190	dnaX	DNA polymerase III (gamma and tau subunits) part of the replisome	0.91162	0.993951	0.773246	0.90738	0.777478	0.816473	0.735742	0.663655	0.682425	0.6877	1.38786	1.59494	1.60635	1.51455	1.55232	1.03068	0.828562	0.967492	1.14546	0.888775	1.01254	0.828338	1.03755	1.23096	1.21428	1.06539	0.681723	1.44193	0.64255	0.928429	1.04597	0.86801	1.076	1.4418	1.47047	1.35176	0.889322	0.934355	1.27588	BSU00190	dnaX	0.728349	0.73828	0.776789	0.68545	1.28546	0.823492
BSU00200	yaaK	unknown	0.632699	0.947498	1.24714	0.92921	0.758382	0.747764	0.904091	0.902233	0.674179	0.70481	0.98395	1.48769	1.1459	1.15684	1.56052	1.05445	0.981958	1.05701	1.44038	0.970507	1.13021	1.074	1.30584	1.1948	1.42144	1.31216	0.979018	1.18623	0.846456	0.959764	1.08939	1.03652	1.20053	1.17986	1.54647	1.33651	0.963012	1.26159	1.23217	BSU00200	yaaK	0.728039	0.968646	0.732785	0.767121	0.97374	0.9868
BSU00210	recR	repair, recombination	0.727401	1.22167	1.10286	1.02692	0.887751	0.744444	0.744778	0.810196	0.524844	0.679434	0.882075	1.67708	1.7066	1.5038	1.58991	1.06171	0.936454	0.975981	1.38835	0.983734	0.985477	0.980018	1.46542	1.09936	1.26024	1.11584	0.775113	1.26609	0.649108	1.22946	1.18309	0.921312	1.38809	1.52841	1.48791	1.3486	1.07428	1.11597	1.18008	BSU00210	recR	0.746472	1.01222	0.604881	0.977749	1.03803	1.13162
BSU00220	yaaL	unknown	0.931159	1.26071	1.14463	1.11644	1.019	0.777301	0.587963	0.697219	0.580233	0.624122	0.878881	1.20825	1.66469	1.43091	1.93448	0.750596	0.932935	1.02604	1.33115	0.975461	0.811182	1.01202	1.32762	0.995935	1.00739	0.942029	0.713213	1.03932	0.743698	1.10473	1.51946	1.2773	1.6988	1.48374	1.4072	1.27385	1.20328	1.67812	1.33508	BSU00220	yaaL	1.0771	0.986087	0.69116	0.823887	0.864893	0.988879
BSU00230	bofA	inhibition of the pro-sigma-K processing machinery	0.81072	1.05729	1.19655	0.992765	0.982683	0.220906	0.199706	0.252669	0.210538	0.83985	2.27437	2.44932	1.03614	0.747423	0.665761	0.208255	0.828396	1.05369	1.90119	1.27554	0.901489	1.55638	1.67336	0.633531	0.44169	0.761393	0.284277	0.955211	1.12944	3.19521	2.73454	1.08754	1.24923	0.706636	1.10865	0.875564	0.708352	1.34722	1.30228	BSU00230	bofA	1.04963	0.833296	1.48651	0.755211	1.35616	0.985372
BSU00240	gin	forespore-specific protein, inhibitor of SigG and of SigE	1.10308	2.17231	0.107017	1.14625	0.906306	0.217126	0.189698	0.194938	0.163764	0.618068	0.781152	0.923214	0.402153	1.06221	1.49744	0.901104	1.3942	1.10048	2.15778	0.618679	0.228634	0.773914	3.02534	0.830841	0.536442	0.73495	0.366014	1.05712	1.36979	1.3102	2.40515	1.79183	1.44871	1.26073	2.31507	1.73019	2.84515	4.61901	2.36146	BSU00240	gin	0.978077	1.31735	1.11871	1.90566	1.24736	1.27322
BSU00250	xpaC	hydrolysis of 5-bromo-4-chloroindolyl phosphate	0.391144	0.892538	1.82534	0.769352	0.892562	0.750183	0.914005	1.56658	0.557621	1.15767	1.34562	1.70949	0.851762	0.982637	1.21972	1.04681	1.32005	1.13869	0.879241	0.875704	0.958651	0.815184	0.887812	1.13811	1.20196	1.09769	1.86576	1.09069	1.1918	0.885899	2.43727	3.01003	1.69221	1.15766	1.28275	1.32975	1.26925	1.62242	1.46622	BSU00250	xpaC	0.736795	1.13281	0.753299	1.70597	0.191179	0.970314
BSU00260	yaaN	unknown	0.427435	0.887604	1.5913	0.739841	0.789668	0.719312	1.30682	1.70114	0.726943	1.04817	1.88141	2.39718	1.04338	1.41449	1.42008	1.62093	1.0022	1.2263	0.81777	0.799952	1.06853	0.687366	0.775025	0.841442	0.976567	0.946939	1.80772	1.51828	0.9226	0.748748	2.49657	2.17464	1.5521	1.09652	1.30707	1.1	1.16917	1.06755	1.17372	BSU00260	yaaN	0.45264	0.757122	0.820245	1.65864	0.24443	0.864094
BSU00270	yaaO	similar to arginine decarboxylase, but without enzymatic activity	1.34321	1.14706	0.854373	1.11027	0.922338	0.680086	0.826209	1.36493	0.610175	0.72127	1.10303	1.25641	1.04403	1.71157	1.70977	1.67768	1.41254	1.50322	1.08385	0.641086	0.785923	0.556316	0.611393	1.29428	1.33616	1.05188	1.44998	1.59194	0.927076	0.996059	1.20894	1.26446	0.874885	1.14582	1.01488	1.33231	0.797288	0.738042	1.22159	BSU00270	yaaO	0.584688	0.922082	0.727422	1.40449	0.787896	0.98984
BSU00280	tmk	thymidylate kinase	1.09656	1.08399	1.04877	1.10856	0.929817	1.08521	1.13846	1.27631	1.03717	1.14396	1.2994	1.50901	1.0989	1.44407	1.23808	1.4525	1.20702	1.20722	1.18693	0.75384	0.738672	0.637882	0.645776	1.66946	1.7296	1.38181	2.05586	1.41039	0.763291	0.657648	1.47744	1.44377	1.20989	1.36172	1.23434	0.860999	0.916744	0.887631	1.5617	BSU00280	tmk	0.567764	0.955953	0.630601	1.0986	0.529604	1.08074
BSU00290	yaaQ	unknown	0.852579	0.813735	1.41612	0.966231	0.821689	0.885777	1.45594	1.16857	0.800575	1.08653	0.7936	0.80366	0.618368	1.18652	1.121	1.59665	1.36187	1.50069	1.00305	0.728941	0.923014	0.705354	0.59823	1.09835	1.50961	1.36583	1.37242	1.19977	1.17022	0.475859	0.980619	0.866507	0.736397	0.826548	0.916727	0.896913	0.936792	0.811772	1.47037	BSU00290	yaaQ	0.440997	0.695562	0.569921	0.897555	0.439587	0.630052
BSU00300	yaaR	unknown	0.700315	0.742294	1.23333	0.921435	0.76484	0.934357	1.5877	1.10503	0.717237	0.847632	0.906817	0.650443	0.67002	0.877026	1.05232	1.87234	1.38089	1.30082	1.04211	0.787357	0.913555	0.720672	0.59348	1.21597	1.49218	1.38515	1.52009	1.13194	1.32511	0.482243	0.952884	0.812457	0.615654	0.750655	0.792228	0.806751	0.80302	0.773548	1.28801	BSU00300	yaaR	0.420146	0.741502	0.578806	0.83312	0.411441	0.584773
BSU00310	holB	DNA polymerase III (delta subunit), part of the replisome	0.913145	0.791518	1.02221	0.802782	0.77572	0.9951	1.80384	1.22952	1.06913	1.0013	1.05081	0.802949	0.58896	1.00124	0.866291	1.41017	1.22895	1.29861	1.08085	0.815314	0.956992	0.730129	0.644089	1.29952	1.54983	1.40605	1.67822	1.16017	1.23044	0.633941	0.741521	0.715124	0.501521	0.630304	0.586748	0.800848	0.597555	0.545362	1.00667	BSU00310	holB	0.525292	0.759291	0.604962	0.855043	0.40986	0.601078
BSU00320	yaaT	control of the phosphorelay, required for the achieving a sufficient level of Spo0A-P for sporulation initiation	1.04865	1.00004	1.05447	1.01801	1.01198	0.720657	1.49544	1.24937	0.857373	0.735137	0.585804	0.594637	0.570467	0.6391	0.841443	1.12177	1.12339	1.32956	1.15236	0.927065	0.701159	0.731933	0.59592	1.29116	1.34474	1.11185	1.52835	1.08069	1.10794	0.837888	0.708857	0.96112	0.572586	0.725238	0.592174	0.701194	0.472342	0.520264	1.0742	BSU00320	yaaT	0.804679	0.971246	0.932769	0.971974	0.611214	1.23125
BSU00330	yabA	tethers DnaA to the polymerase-clamp protein DnaN	0.878137	1.20938	0.888492	1.06627	0.91673	1.20952	1.92835	1.32557	1.27373	0.913058	1.32932	1.13007	1.02902	0.77646	1.57422	1.12634	1.06773	1.35392	1.42794	1.00922	0.616354	0.700429	0.785745	1.77964	2.28697	1.56422	2.12028	1.01344	1.26592	0.635606	1.48542	1.52965	0.978218	1.29606	0.910994	0.623985	0.855662	0.731086	1.34804	BSU00330	yabA	0.552417	0.697724	1.07845	0.952958	0.830683	1.13603
BSU00340	yabB	unknown	1.15283	1.17957	0.607029	1.071	0.952244	1.27296	1.43817	1.37046	1.31752	1.01675	1.43982	1.20984	0.994885	1.02457	1.0238	1.29107	0.964189	1.21341	1.22856	0.96018	0.611795	0.646501	0.840137	1.74782	2.17925	1.50144	1.40161	1.0489	1.10417	0.767718	0.804432	1.08542	1.06061	0.973829	0.821939	0.818491	0.674034	0.595094	0.978012	BSU00340	yabB	0.619794	0.785797	1.27992	0.811661	1.04227	1.3834
BSU00350	yazA	similar to endonuclease	0.960856	1.28415	0.610907	1.1538	0.892158	1.47598	1.69988	1.57391	1.28463	1.105	1.3296	1.27609	1.30355	1.16187	1.69068	1.19532	1.06475	1.13613	1.39582	0.94951	0.625714	0.627027	0.928975	1.88549	2.24602	1.75624	1.5462	0.927144	0.865516	0.624742	0.885655	1.0686	1.18609	1.199	0.945905	0.926199	0.714887	0.618252	1.12296	BSU00350	yazA	0.562512	0.731555	1.21415	0.730445	1.0066	1.31913
BSU00360	yabC	similar to 16S rRNA methyltransferase	0.907053	1.19533	0.662596	1.01459	0.978116	1.24306	1.49609	1.38012	1.27405	1.24903	0.987538	1.24756	0.947286	1.0787	0.940845	0.775085	0.87926	1.09781	1.62976	1.20395	0.75889	0.879721	1.19954	1.41744	1.70783	1.36507	1.45132	0.931076	1.19449	0.931305	1.25186	1.42203	1.45604	0.856515	0.981807	0.945113	0.919684	0.862045	1.09277	BSU00360	yabC	0.683692	0.902806	1.2489	0.730584	1.2483	1.16773
BSU00370	abrB	transcriptional regulator of transition state genes	1.48879	0.8911	1.15829	0.148078	0.188184	2.68704	1.63297	0.785703	0.791031	1.03116	0.754423	1.26497	1.22821	0.754499	0.899547	0.949841	1.16604	1.33836	4.09695	1.28802	1.37147	1.07422	0.895141	1.24247	1.39752	2.05492	0.603114	1.12653	0.600483	0.767389	0.758051	0.690688	0.610985	0.664153	0.847627	0.615521	0.972166	0.995361	0.792689	BSU00370	abrB	0.226228	0.479704	0.101812	0.403206	0.197437	0.102589
BSU00380	metS	methionyl-tRNA synthetase	0.533335	0.912156	1.0357	1.1201	1.0618	2.10957	1.65431	1.25642	0.926769	1.19111	1.65933	2.53959	1.138	0.94969	0.85592	0.930042	0.845285	0.940997	0.571364	0.891448	1.10078	0.880708	0.676584	1.14285	1.2721	1.71469	0.787255	1.20789	0.852718	0.663501	2.39295	1.72633	0.977471	0.723908	0.721396	0.580239	0.531846	0.526749	0.476146	BSU00380	metS	0.793372	0.922404	0.786403	0.767366	1.90445	1.00155
BSU00390	yabD	unknown	0.498972	0.982155	1.29959	0.967703	1.04798	2.34777	2.35865	1.77554	1.76947	1.2032	1.88004	1.88613	1.42905	1.0092	1.60242	1.03843	0.894073	0.966269	0.873706	0.980726	0.772698	0.876304	0.907243	1.65177	1.6621	1.71972	1.19703	0.956073	0.778239	1.03228	2.16858	1.36577	1.18481	0.919123	0.873497	0.794519	0.735481	0.651446	0.524707	BSU00390	yabD	0.896248	0.857052	0.526114	0.822389	0.958436	1.02977
BSU00400	yabE	similar to cell wall binding protein	2.69547	1.07602	0.35877	0.520269	0.328789	0.574579	0.622797	0.90592	1.23891	2.29265	1.58373	1.44684	0.825555	1.08673	0.690958	0.825004	0.893745	1.14644	5.05979	1.26982	0.730729	0.733396	1.09619	1.54809	1.25334	0.962667	0.807379	1.29182	2.66427	0.773506	2.0839	1.91763	1.96141	1.97713	1.82079	1.14042	1.06747	1.13233	1.99125	BSU00400	yabE	1.09698	1.61676	1.44901	1.10452	1.29485	1.73632
BSU00410	rnmV	RNase M5	1.75338	2.04378	0.431182	1.1135	0.810904	0.91417	1.05088	0.979806	0.96379	1.07102	1.2312	1.86154	1.42545	1.12812	1.26908	1.4455	0.993231	0.919324	1.89354	0.979565	0.431741	0.594871	1.42852	2.04089	2.05595	1.37114	0.678257	1.23637	1.07315	1.07931	1.2026	1.19928	1.48368	1.22018	1.54661	1.51461	0.941939	0.793725	0.981792	BSU00410	rnmV	0.572286	0.875015	0.765512	0.929747	1.60203	1.1736
BSU00420	ksgA	rRNA adenine dimethyltransferase	2.27561	2.0925	0.41016	1.2144	0.696408	1.33796	0.764042	0.858885	1.0819	1.59308	1.72729	1.91478	1.61233	1.36725	1.17429	1.04726	1.0206	1.03832	1.96411	1.13445	0.556492	0.621445	1.6146	1.57773	1.73819	1.43943	0.555614	1.35706	1.14358	0.96514	1.32864	1.26708	1.47175	1.53585	1.63517	0.99582	1.40654	1.06321	1.1427	BSU00420	ksgA	0.72968	0.696573	0.658637	0.728423	1.52279	1.2385
BSU00430	yabG	protease	1.63494	1.37893	1.36503	0.829963	0.887014	0.124886	0.0674572	0.120365	0.0990966	0.162421	0.153728	0.1568	0.144035	1.3702	1.80145	1.92998	2.10733	1.84054	1.73371	1.16863	0.552457	0.314465	2.42872	0.340931	0.605104	0.563366	0.268316	2.48936	0.523631	0.71503	0.413193	0.651773	0.415649	0.866018	1.9932	3.12007	8.48621	6.8772	4.71012	BSU00430	yabG	0.950847	0.789882	0.948374	0.960689	1.28902	0.329357
BSU00440	veg	unknown	1.91047	1.2974	0.692561	0.727271	0.731492	0.773986	0.552093	0.767474	0.746326	0.830737	1.05066	1.39009	1.3118	0.870015	0.659651	0.997097	0.992912	0.888006	3.09714	1.14824	1.05632	1.4984	2.95311	0.495068	0.729702	0.831136	1.74103	1.49765	1.19118	0.905679	3.03915	3.06656	1.9009	1.3359	1.28139	1.51454	3.04865	3.82882	1.81408	BSU00440	veg	1.07215	0.802908	1.93481	0.398664	0.321547	0.521682
BSU00450	sspF	small acid-soluble spore protein (minor)	2.78247	1.21911	1.77145	0.693642	0.589088	0.431259	0.294017	0.353994	0.355335	0.621424	0.506558	0.556479	1.27435	1.59214	2.8515	1.58548	1.54232	0.887203	2.72703	1.04253	0.850223	1.00844	2.41161	0.312506	0.55878	0.645776	0.339097	2.58969	0.406626	0.659622	0.398073	1.06947	1.28432	1.97543	1.25584	2.90027	5.36987	10.2164	2.35527	BSU00450	sspF	1.30734	0.420371	1.29339	0.479105	1.45693	1.57049
BSU00460	ispE	4-diphosphocytidyl-2-C-methyl-D-erythritol kinase	1.73556	1.63211	0.659379	1.36181	1.55711	1.19488	0.929712	1.31943	1.26325	0.777294	1.00965	1.15286	0.876681	0.921942	0.967616	0.901491	0.821568	0.811687	1.15823	1.19192	0.394923	0.583287	1.0123	0.896011	0.957946	1.05735	1.00146	1.12761	0.827026	0.945217	1.54915	1.95206	1.51877	1.23931	1.20591	0.768046	0.852665	1.00299	1.00756	BSU00460	ispE	0.946581	1.06825	1.1694	1.29922	1.24769	2.11957
BSU00470	purR	transcription repressor of the pur operon	1.45848	1.31439	0.437032	1.29076	1.32236	1.08474	1.79453	1.04598	0.934449	0.561725	0.702502	0.895574	0.639084	0.824131	0.617212	0.720388	0.7188	0.678684	0.948356	1.06475	0.633222	0.724387	1.03325	1.14672	0.984726	0.895981	0.800216	1.33359	0.792748	0.885513	1.23483	1.99686	1.54837	1.16226	1.26514	0.788203	0.802581	0.898967	0.911103	BSU00470	purR	0.981141	0.882333	0.88818	1.43859	0.868854	1.58498
BSU00480	yabJ	required for activity of PurR	1.04461	1.43131	0.463286	1.33412	1.08056	1.05445	1.90743	0.917695	0.842123	0.668812	0.685795	0.851023	0.604527	0.559582	0.388333	0.668038	0.717799	0.585303	1.0169	1.06636	0.924122	0.998547	1.06893	1.35444	1.29198	1.11189	1.00306	1.14169	0.985855	0.597815	1.2068	1.79933	1.28377	0.964197	0.997187	0.662344	0.77898	1.0475	0.877114	BSU00480	yabJ	0.912112	0.974738	0.893162	1.15664	0.64657	1.02347
BSU00490	spoVG	negative effector of asymetric septation at the onset of sporulation	0.353225	0.387979	2.12898	0.825896	1.35416	0.602772	1.05803	1.73654	1.55918	2.87165	2.45322	1.7096	0.371032	0.287894	0.31018	0.506718	0.868917	0.84308	0.686645	0.630977	2.07108	1.62064	1.0502	0.166402	0.231383	0.243658	1.20725	0.810476	1.54267	1.59604	1.97989	1.32441	0.935156	0.812813	0.418691	0.485829	0.765695	0.952364	0.476441	BSU00490	spoVG	11.9384	7.33502	2.54228	3.35825	1.50775	2.37259
BSU00500	gcaD	bifunctional N-acetylglucosamine-1-phosphate uridyltransferase/glucosamine-1-phosphate acetyltransferase	1.30427	1.24007	0.411407	1.36096	1.021	1.09677	0.608154	0.724688	1.05567	1.11639	1.33319	1.05484	1.12132	1.31584	1.3583	0.980302	0.870664	0.878066	0.775919	0.741731	0.634336	0.686457	0.676811	1.29507	1.25279	1.47721	0.461577	1.6416	0.904004	0.703119	0.741798	0.620983	0.563839	0.809652	0.703337	0.854771	0.495234	0.599276	0.866346	BSU00500	gcaD	0.965437	1.1927	1.56912	0.75802	6.77344	2.98695
BSU00510	prs	phosphoribosylpyrophosphate synthetase, universally conserved protein	1.66571	1.44727	0.359591	1.30262	0.968096	1.88508	0.683145	0.796046	0.949522	1.28996	1.30967	1.12798	1.20448	1.25898	1.41165	1.11223	0.80805	0.911337	0.738892	0.683583	0.672379	0.587123	0.60406	1.07741	1.06602	1.73213	0.323177	1.83319	0.584634	0.53392	0.572133	0.424919	0.489625	0.627424	0.683118	0.554192	0.496368	0.50851	0.601559	BSU00510	prs	0.899901	0.843194	1.10554	0.645549	6.84225	2.29159
BSU00520	ctc	general stress protein, similar to ribosomal protein L25	0.501684	0.374258	2.66173	0.41231	0.398856	1.63082	0.504856	0.533248	0.638215	1.32078	2.65958	3.6385	1.43139	0.624809	0.731871	0.513582	0.696999	0.688935	1.1706	1.01082	0.757301	1.02826	1.12007	0.610871	0.795188	1.49984	0.593094	2.04559	0.916944	0.964678	4.15181	1.96537	1.23008	0.881298	0.950133	0.790517	1.73644	1.77654	0.676915	BSU00520	ctc	0.685024	0.405864	0.149852	0.670001	0.165265	0.175096
BSU00530	spoVC	general stress protein, peptidyl-tRNA hydrolase	0.414352	0.529166	1.89789	0.429742	0.540101	1.11418	1.02359	0.853595	1.09488	0.925452	1.97847	2.80891	1.76649	1.01619	1.40964	0.751291	0.781796	0.74967	0.916354	1.00559	0.469095	0.65762	0.915311	0.950384	1.26032	1.3945	0.839723	1.42881	0.647617	0.862691	2.51462	1.89443	1.82142	1.52394	1.29626	0.908355	1.09229	1.04863	0.916086	BSU00530	spoVC	0.68903	0.767759	0.352186	0.784883	0.284321	0.544933
BSU00540	fin	suppressor of recU mutations, participates in the stabilization and or processing of holliday junction intermediates, antagonist to SigF, required for the switch from SigF- to SigG-dependent gene expression in the forespore	0.553777	0.631497	1.83401	0.458531	0.546376	0.488103	0.358144	0.428769	0.383498	0.501313	1.37068	2.35414	1.91777	1.21223	2.15405	0.750072	0.787833	0.688046	0.898327	0.968247	0.470654	0.608307	0.900399	0.403491	0.610071	0.643099	0.376119	2.18085	0.546268	1.12093	1.85096	2.33509	2.24139	1.66377	1.33735	1.40388	1.4618	1.23701	1.28758	BSU00540	fin	0.605525	0.76455	0.386911	0.816606	0.299752	0.668364
BSU00550	mfd	transcription-repair coupling factor	0.610008	0.884771	1.64345	0.594077	0.693967	0.92611	0.748669	0.844341	0.633105	0.801226	1.86835	2.57848	1.90148	1.52276	1.15578	1.0735	0.67569	0.798771	0.982548	1.09343	0.420408	0.575829	1.12327	0.555841	0.873394	1.01653	0.685272	1.32525	0.633961	0.944456	2.10739	1.65179	1.85851	1.47279	1.37378	1.11549	1.00164	0.935191	1.0137	BSU00550	mfd	0.5796	0.912336	0.469101	1.44263	0.366233	0.933204
BSU00560	spoVT	transcription activator and repressor of SigG-dependent genes	0.801388	0.889135	1.62758	0.552467	0.704116	0.329217	0.217757	0.350793	0.270007	0.349296	0.67472	1.44739	2.22716	1.76209	1.4703	0.896681	0.573411	0.471261	1.37572	1.20555	0.419644	0.665955	1.36934	0.288119	0.514126	0.565154	0.382855	1.87999	0.437395	0.835857	1.28232	2.0487	2.72093	2.15732	1.66624	1.57782	2.21974	1.90027	1.77884	BSU00560	spoVT	0.705756	0.980073	0.554723	1.59809	0.408163	1.10846
BSU00570	yabM	may function in a previously observed alternate pathway for peptidoglycan strand synthesis	2.82627	2.47624	0.88094	1.6419	1.50945	1.95573	0.969582	1.26547	1.11195	0.876389	0.96066	1.25245	2.25119	1.85999	1.66029	1.35997	0.996301	1.12218	1.15591	1.16815	0.287859	0.554584	1.02353	1.4962	1.77642	1.44749	0.882944	1.15947	0.822193	1.19535	0.694596	0.957703	1.44764	1.20527	1.07088	1.37735	0.864593	0.674943	0.979188	BSU00570	yabM	0.478294	0.806836	0.499839	1.53093	1.41686	1.52302
BSU00580	yabN	similar to nucleoside triphosphate pyrophosphohydrolase	1.0295	1.45187	0.811424	1.11214	1.23162	2.22502	2.49736	1.06647	1.01677	0.774526	1.05578	1.57974	1.4023	1.19561	1.32209	1.03373	0.861195	0.894019	0.863379	0.977265	0.453676	0.544046	0.887537	1.73173	2.14105	1.76273	1.26311	1.06624	0.625366	0.585779	1.15164	0.891532	0.987775	1.07821	0.905705	0.791016	0.792645	0.651258	0.781796	BSU00580	yabN	0.692937	1.01784	0.62577	2.58617	1.54769	1.02319
BSU00590	yabO	similar to heat shock protein Hsp15	0.906057	1.25846	0.735573	0.998939	1.16505	2.50742	2.45017	1.24688	1.08082	0.79357	1.25176	1.44267	1.94189	1.94945	1.634	0.496947	0.763793	1.0218	0.792668	0.973632	0.482572	0.544176	0.904137	1.40526	1.80669	1.54783	1.05379	1.17334	0.67629	0.510187	1.23042	0.924303	1.06766	1.29514	1.05957	1.00011	0.858463	0.829655	0.932208	BSU00590	yabO	0.741988	1.0594	0.680572	2.36339	1.2087	0.846037
BSU00600	yabP	required for sporulation at a late stage	1.13244	1.50246	0.785306	1.08869	1.40889	0.65233	0.599596	0.468206	0.427508	1.15053	3.1334	3.43969	1.62966	0.869501	0.727085	0.618418	0.659199	0.761934	0.751114	1.05899	0.568923	0.68319	0.915525	0.697203	0.748207	0.711145	0.514461	1.90152	1.19257	1.74952	3.39044	2.38802	1.17544	1.03605	1.12906	1.06755	0.711462	0.810804	0.934597	BSU00600	yabP	0.926594	1.2318	0.84911	1.67394	1.35863	0.928097
BSU00610	yabQ	required for sporulation at a late stage	1.12627	1.48289	0.993449	0.905568	1.30304	0.414781	0.360138	0.22342	0.203708	0.853655	3.70625	3.99062	1.75895	0.790979	0.564961	0.385462	0.365785	0.604967	0.882211	0.982152	0.540899	0.661867	0.980203	0.537357	0.576367	0.578728	0.429006	2.67999	1.22628	2.90151	2.79682	1.83374	1.11942	1.11755	1.21665	1.15487	0.612874	0.906865	0.730075	BSU00610	yabQ	0.936374	1.14284	0.705214	1.72676	0.861588	1.00983
BSU00620	divIC	cell-division initiation protein (septum formation), component of septosome (with DivIB)	0.819021	1.28873	1.11514	0.929263	0.927655	0.316869	0.855729	0.55915	0.596956	1.40556	4.43462	3.81528	1.40014	1.15114	0.725378	0.766364	0.64454	0.768161	0.90849	0.894655	0.755584	0.747684	1.00766	0.391294	0.530728	0.410517	0.380094	2.53666	1.01598	2.03149	3.84962	1.96354	1.40093	1.16948	1.16181	1.35179	0.707246	0.702239	1.15433	BSU00620	divIC	1.05014	1.67341	0.783428	2.22303	0.911614	1.13858
BSU00630	yabR	similar to polyribonucleotide nucleotidyltransferase	0.815776	0.975223	1.10726	0.840962	0.603072	0.44683	0.858489	0.737874	0.69279	1.45812	2.95929	2.987	1.13786	0.964641	1.13593	1.05573	0.989669	0.992582	2.0599	0.877764	1.29023	1.56618	1.22525	0.889922	0.824788	0.509419	0.536574	2.20148	1.15524	1.52591	3.05649	2.08894	1.34714	1.3138	1.12349	1.20213	0.923632	1.27356	1.12317	BSU00630	yabR	0.911631	1.74584	0.786676	1.82191	0.604376	0.846372
BSU00640	spoIIE	protein serine phosphatase, septum-associated PP2C, dephosphorylation of SpoIIAA	1.54942	1.49935	1.18211	0.747443	0.617866	0.107417	0.132056	0.647465	1.8362	3.72175	2.81962	1.13606	0.720093	0.412574	0.244887	0.442361	0.746305	1.06492	1.34575	0.718928	0.258391	0.324935	2.09439	0.122917	0.153432	0.159333	0.15291	1.05425	2.99782	2.56848	1.98388	1.10222	1.64979	1.10716	0.849058	0.487935	0.458934	0.609115	0.76068	BSU00640	spoIIE	0.905854	0.52539	2.01808	0.704097	0.334221	2.0163
BSU00650	yabS	unknown	1.31318	1.30526	1.28074	0.607304	0.613289	0.0705214	0.078647	0.401758	1.17625	3.41749	3.5231	2.87408	1.23492	0.700279	0.39136	0.335122	0.508195	0.950114	1.33973	0.779373	0.344327	0.362141	2.25664	0.0990299	0.166984	0.152561	0.132506	1.50353	2.28765	2.73868	3.54433	1.88944	1.73793	1.2408	1.1667	0.806022	0.695305	0.723452	0.663745	BSU00650	yabS	1.02957	0.992836	1.6008	0.948987	0.483199	1.90179
BSU00660	yabT	similar to Ser/Thr kinase	1.06652	1.19822	1.38225	0.631282	0.513455	0.323225	0.218239	0.525797	0.925473	1.91091	3.5897	3.51109	1.70075	1.1342	0.710618	0.462267	0.623833	0.972935	1.01064	0.810675	0.346986	0.438104	2.05648	0.276223	0.346734	0.357021	0.239908	1.50293	1.66762	1.68881	3.25521	1.99865	1.90074	1.30944	1.7615	1.39892	0.91245	0.692967	0.801151	BSU00660	yabT	0.821933	0.559237	1.01464	0.541221	0.270214	0.808131
BSU00670	tilS	tRNAIle-lysidine synthetase	0.397241	0.662778	1.87398	0.384592	0.475099	0.175119	0.425358	0.546528	0.521447	0.84215	1.61554	2.1285	1.51129	1.47391	0.942855	0.675026	0.65586	0.863658	0.886624	1.3699	0.871094	0.663648	0.868253	0.406326	0.612403	0.380386	0.51771	1.95304	0.724834	1.63954	2.304	1.80901	1.64642	1.50032	1.56121	1.84128	1.00752	0.875134	1.0933	BSU00670	tilS	0.532123	0.94407	0.659326	1.00349	0.305699	1.00193
BSU00680	hprT	hypoxanthine phosphoribosyltransferase	0.404459	0.81259	1.77324	0.596407	0.761457	0.29949	0.513502	0.615381	0.604485	0.593975	1.0671	1.82713	1.54827	1.39214	1.73881	0.826444	0.625904	0.824488	0.825768	1.30159	0.713796	0.726167	0.718504	0.508723	0.752988	0.487459	0.633775	1.99037	0.720088	1.31933	1.88888	1.50889	1.79735	1.5864	1.53813	1.27698	0.93618	0.851744	1.59601	BSU00680	hprT	0.712394	1.1077	0.866185	1.23993	0.560839	1.47113
BSU00690	ftsH	ATP-dependent metalloprotease	0.528081	0.667298	1.16808	0.505846	0.92555	0.512224	0.825685	0.741631	0.615944	0.462551	0.803735	1.16081	1.18086	1.45931	0.327286	0.766714	0.655591	0.860802	0.666313	1.55833	1.35953	0.968551	0.740334	0.538357	0.931212	0.834794	1.13001	1.20542	0.441134	0.803222	0.782449	0.625141	0.91423	0.94135	1.03251	1.13661	0.780901	0.41648	1.08493	BSU00690	ftsH	0.529879	0.817832	0.852866	1.03329	0.738101	1.22289
BSU00700	coaX	hypothetical protein	0.849489	1.20311	1.06045	0.874946	0.856267	0.900619	0.750999	0.63467	0.625675	0.585193	0.784683	1.12339	1.13639	0.968406	1.83895	0.996289	1.09103	1.19044	1.17397	1.14737	0.715439	0.710361	0.770171	1.28109	1.64328	1.2727	0.778916	1.13827	0.605899	1.05494	1.43326	0.742038	1.05171	1.01353	1.06261	1.0646	0.854514	0.872288	1.19818	BSU00700	coaX	0.577322	0.707096	0.598104	0.977884	1.67845	1.32104
BSU00710	yacC	similar to chaperonin (HSP33 Homolog), putative disulfide bond chaperone	0.869777	1.12174	1.02057	0.922964	0.903476	1.96658	1.33895	0.910238	0.742559	0.653503	0.948205	0.852036	1.40897	1.27523	1.25973	1.43695	1.04162	1.00056	1.15694	1.29056	0.830228	0.865006	0.878138	1.41145	1.90019	1.82599	0.962526	1.10047	0.670576	0.737459	0.695797	0.950187	1.20384	1.07852	1.12415	0.704046	1.03649	0.989269	1.04374	BSU00710	yacC	0.690969	0.729274	0.621148	0.65103	1.60772	1.21552
BSU00720	yacD	similar to secretion protein PrsA	0.43121	0.929371	1.19078	1.1552	0.950054	1.22872	1.69988	0.876797	0.783156	0.876504	0.67886	0.927777	1.46499	1.83638	1.19005	1.53739	1.09317	1.06586	0.643128	0.942915	1.04644	1.1893	0.4926	1.32415	1.87311	1.80509	0.843752	1.17882	0.624968	0.620441	0.47121	0.615467	0.928537	1.14265	1.24151	0.853835	0.769438	0.853003	1.24962	BSU00720	yacD	0.564743	0.762748	0.582252	0.547549	1.91604	0.699901
BSU00730	cysK	trigger enzyme: cysteine synthetase A and control of CymR activity	0.144241	0.899152	0.879916	1.08216	0.986134	0.853421	0.826775	0.628997	0.417508	0.427832	0.279895	0.425485	1.01347	2.14374	1.34666	1.35789	1.12784	1.11129	0.25955	0.661938	1.17433	3.64635	0.327318	0.836378	1.06925	1.24102	0.789367	1.51031	0.576076	0.530616	0.408646	0.555114	1.04568	1.57466	1.57781	1.23512	1.38561	1.29063	1.78986	BSU00730	cysK	0.462425	1.03527	0.947006	0.581518	0.664844	0.808803
BSU00740	pabB	para-aminobenzoate synthase (subunit A)	1.03706	0.820512	1.13299	1.14974	0.949575	1.35002	2.0336	1.03075	1.107	0.737724	1.08929	0.902556	0.996143	0.975698	1.43979	1.13446	0.978932	1.11643	1.18259	0.662508	1.03675	0.75944	0.416183	1.53865	1.82521	1.57563	1.12885	1.10637	0.96402	0.787966	0.853751	0.935029	0.825425	0.959013	0.985566	0.837533	0.708281	0.587695	0.972529	BSU00740	pabB	0.589779	0.756238	0.662574	0.936145	1.26923	0.715051
BSU00750	pabA	para-aminobenzoate synthase (subunit B)/ anthranilate synthase (subunit II)	0.867177	0.713722	1.2366	1.01038	0.847507	1.23175	1.68955	0.974579	0.767888	0.760764	0.827776	0.900571	0.837554	0.996073	1.45867	1.32156	1.15479	1.21294	0.86139	0.765522	0.948968	0.68226	0.488266	1.57435	1.58944	1.39631	1.14301	1.15604	0.983859	0.883963	0.629495	0.829742	0.686206	0.762257	0.81668	0.974001	0.589247	0.638336	0.951205	BSU00750	pabA	0.722707	0.872108	0.668899	1.04933	1.12322	0.635434
BSU00760	pabC	aminodeoxychorismate lyase	0.905772	0.806366	1.05115	1.0206	0.876528	1.97804	1.55659	1.29955	1.1817	0.841035	1.04684	1.0322	1.24575	1.39072	1.71504	1.91635	1.05426	1.3394	0.938606	0.875634	0.947065	0.680718	0.55321	2.05256	2.15222	1.68809	1.19847	1.33307	0.661084	0.562858	0.542484	0.77565	0.702971	1.08085	0.8508	0.817	0.532576	0.476869	0.918457	BSU00760	pabC	0.737591	0.918508	0.66874	1.11604	1.52873	0.851129
BSU00770	sul	dihydropteroate synthase	1.08318	0.834277	1.17517	1.08303	0.954422	1.58065	1.4189	1.14188	0.816186	0.895584	0.764325	0.778646	1.14409	1.39184	1.32786	1.47033	1.24356	1.23236	0.962562	0.82939	0.916421	0.713037	0.498224	1.58175	1.7896	1.58787	1.00649	1.19168	0.758336	0.615404	0.653819	0.760364	0.778046	0.965164	0.94348	0.827882	0.668653	0.640702	1.06954	BSU00770	sul	0.852143	0.977688	0.692176	0.958654	1.28079	0.82608
BSU00780	folB	dihydroneopterin aldolase	0.886302	0.865847	1.0033	1.03728	0.9059	1.54624	1.33087	1.06019	0.842283	0.764849	0.736664	0.755994	1.01587	1.15812	1.40402	1.41607	1.40956	1.28008	0.829575	0.820039	0.981049	0.724152	0.527298	1.40193	1.41719	1.47636	0.937895	1.22645	0.888432	0.769482	0.788333	0.747657	0.767111	0.81785	0.863451	0.899487	0.697147	0.67469	0.982759	BSU00780	folB	0.798958	0.900801	0.638515	0.873208	1.18397	0.710407
BSU00790	folK	2-amino-4-hydroxy-6-hydroxymethyldihydropteridine diphosphokinase	0.746509	0.830804	0.96165	0.979379	0.801431	1.4125	1.33432	0.940103	0.846577	0.871721	0.990769	0.735038	1.01167	1.43681	1.26164	1.59169	1.15597	1.31642	0.855485	0.823511	0.94809	0.673176	0.555562	1.34661	1.61887	1.55041	1.05252	1.13721	0.835046	0.739741	0.829906	0.654956	0.719055	0.916373	0.857245	0.944026	0.629117	0.622671	1.00717	BSU00790	folK	0.860987	0.917308	0.709101	0.892944	1.04912	0.694262
BSU00800	yazB	unknown	0.781233	0.907627	0.902934	0.9722	0.856712	1.41109	1.36179	1.25707	0.896946	1.11037	0.963457	1.04793	1.00147	1.32233	1.26407	1.23265	1.03022	1.14611	0.967674	0.997005	0.911345	0.73872	0.686099	1.56098	1.93814	1.59722	1.18923	1.11523	0.796337	0.522583	0.932238	0.97424	0.847336	1.23079	0.979053	0.92397	0.647049	0.654148	0.963906	BSU00800	yazB	0.808615	1.036	0.756083	0.966346	1.18784	0.815391
BSU00810	yacF	putative tRNA-dihydrouridine synthase B	0.968488	1.143	0.821272	1.00202	0.915042	1.39283	1.09344	1.1097	0.925495	0.88501	1.18775	1.06787	0.997144	1.22028	0.930865	1.09289	0.954022	1.0161	0.83404	1.01589	0.790383	0.624946	0.692749	1.23133	1.45534	1.40997	1.10128	1.12366	0.710437	0.716478	0.916082	0.878428	0.69774	0.851189	0.802162	0.686165	0.560906	0.613532	0.828926	BSU00810	yacF	0.711563	0.938775	0.751975	1.1169	1.22956	1.00428
BSU00820	lysS	lysyl-tRNA synthetase	1.14662	1.17155	0.567496	0.940376	0.861485	1.35413	0.955616	0.996259	0.742592	0.804118	0.849202	0.88958	0.725732	0.897147	0.9654	0.64071	0.908636	0.910054	1.07675	1.20476	1.06804	0.719886	0.850567	1.0649	1.20032	1.29267	1.04819	0.945782	0.772623	1.36474	0.851682	0.851277	0.83978	0.799936	0.778882	0.972585	0.666986	0.789785	0.681797	BSU00820	lysS	0.848997	0.795781	0.9002	1.31174	0.788942	0.852832
BSU00830	ctsR	transcription repressor of class III heat shock genes (clpC operon, clpE, clpP)	0.087158	0.25784	2.22485	0.370617	0.465526	0.44624	0.805857	0.839147	0.922005	0.935812	1.21675	1.29248	0.903724	0.743962	1.12833	0.726794	0.90489	0.84453	0.318187	0.41066	1.52809	0.945079	0.776815	0.630794	0.51095	0.889552	0.86946	0.955034	1.32671	1.63003	2.15438	1.59613	0.933606	0.806877	1.14126	0.98009	1.04113	1.73723	1.21668	BSU00830	ctsR	0.653818	0.562992	0.526537	0.837523	0.216957	0.516336
BSU00840	mcsA	modulator of CtsR-dependent repression, McsA activates kinase activity of McsB	0.0584335	0.222201	2.37379	0.343228	0.456422	0.460895	0.973629	1.0693	0.771287	1.31576	1.37059	1.38086	0.85647	1.04273	1.28723	0.970926	0.952401	1.13547	0.225695	0.80932	1.49085	0.823846	0.742191	0.646103	0.614482	0.914798	1.18341	1.11334	1.56175	1.31016	1.80329	1.27166	0.942403	0.857879	1.11672	1.12242	0.854448	1.04187	1.03735	BSU00840	mcsA	0.547407	0.668677	0.545657	0.831556	0.188977	0.744258
BSU00850	mcsB	adaptor protein, protein arginine kinase, modulator of CtsR-dependent repression	0.0905799	0.248465	2.36308	0.369199	0.499379	0.46017	0.910899	1.12132	0.965807	1.05886	1.386	1.1843	0.755656	0.872594	1.0872	0.832408	0.83261	1.07207	0.231856	0.457034	1.39671	0.851593	0.709443	0.411934	0.457212	0.716523	1.15665	1.10781	1.33975	1.44273	1.88421	1.24882	0.86633	0.88266	1.11762	1.1533	0.842553	0.822869	1.07294	BSU00850	mcsB	0.648293	1.01555	0.826608	0.78519	0.194594	1.00105
BSU00860	clpC	ATPase subunit of the ATP-dependent ClpC-ClpP protease, involved in competence development, heat shock regulation, motility, sporulation, protein quality control, biofilm formation	0.072824	0.230092	2.52145	0.398666	0.535002	0.498542	1.10316	1.2574	0.955728	1.26011	1.66031	1.4365	0.801237	1.44339	0.537027	1.0246	0.843944	1.0143	0.235433	0.503889	1.54175	0.860929	0.856185	0.230225	0.304861	0.620926	1.01612	1.0753	1.08413	1.61958	2.07085	1.12772	0.983102	0.826322	1.21868	0.896696	0.934069	0.678862	0.944625	BSU00860	clpC	0.634475	1.16806	0.791064	0.82088	0.235864	1.29068
BSU00870	radA	suppressor of recU and recB mutations, participates in the stabilization and or processing of holliday junction intermediates	0.422647	0.574394	2.12696	0.579001	0.614071	0.497825	0.891186	1.25219	1.01989	1.15533	1.70984	1.2906	0.736604	0.964649	0.94143	0.7443	0.81041	1.20088	0.813387	0.875644	0.700999	0.662417	0.718147	0.509927	0.617492	0.721976	1.31986	0.910017	1.6691	1.47918	2.13344	2.12999	1.31941	1.0363	0.974636	0.98639	0.791571	0.746743	1.02798	BSU00870	radA	0.806353	1.20392	1.01219	0.845176	0.349026	1.55705
BSU00880	disA	DNA integrity scanning protein, delays sporulation in the case of chromosome damage, has diadenylate cyclase activity	0.41174	0.807408	2.12773	0.63442	0.785246	0.68407	1.2094	1.26428	1.1548	1.29034	1.88423	1.6592	0.92148	0.847194	1.07736	0.949054	0.890443	1.17064	0.925064	0.898246	0.57674	0.597535	0.618682	0.583276	0.848376	0.862361	1.28782	0.939441	1.5981	1.2884	2.49041	2.25798	1.42288	1.12705	0.96005	0.877064	0.699979	0.760342	1.08659	BSU00880	disA	0.971775	1.35736	1.01637	1.00159	0.502384	1.49667
BSU00890	yacL	general stress protein, survival of salt and ethanol stresses	0.483383	0.829492	2.20171	0.753024	0.828067	0.585436	0.910981	1.23087	0.771992	1.05287	1.71015	2.3625	1.32064	0.839127	1.08645	0.7725	0.732979	1.06184	0.857756	0.952179	0.557386	0.67948	0.637812	0.470145	0.56846	0.76542	0.990374	1.24319	1.33107	1.59095	2.78673	2.30451	1.48721	1.21327	1.06412	1.08799	0.63606	0.711635	0.866077	BSU00890	yacL	1.35193	0.995085	0.770447	0.675264	0.657397	1.30036
BSU00900	ispD	2-C-methyl-D-erythritol 4-phosphate cytidylyltransferase	0.779115	1.1745	1.463	0.910716	1.05668	1.04106	1.48045	1.4822	1.08181	1.21547	2.04569	2.40554	1.31808	0.882254	0.985607	1.11196	0.808263	0.997812	0.830381	1.188	0.581934	0.648693	0.907117	0.969325	1.19241	1.13875	1.33443	1.04639	0.920542	1.06592	2.72834	1.65686	1.5688	1.34336	1.16458	0.821081	0.761488	0.597733	0.83051	BSU00900	ispD	0.746055	1.20703	0.756381	0.801537	0.775921	1.54274
BSU00910	ispF	2-C-methyl-D-erythrol-2,4-cyclodiphosphate synthase	0.721595	1.41921	1.25316	0.962877	1.0291	1.51953	1.83722	1.38001	1.51123	1.06824	1.9005	3.00578	1.79564	0.850706	0.944043	0.981565	0.695179	0.897752	0.919298	1.08367	0.620828	0.675775	1.00602	1.3719	1.60113	1.38689	1.47125	0.944081	0.863408	0.920705	1.86204	1.45958	1.72222	1.46268	1.37874	0.82654	0.730246	0.579832	0.746641	BSU00910	ispF	0.807732	1.18109	0.73369	0.813445	0.743157	1.56309
BSU00920	gltX	glutamyl-tRNA synthetase, universally conserved protein	0.753416	1.21327	0.954853	1.07713	1.06727	0.878667	0.484153	0.552164	0.326089	0.365138	0.34601	0.52245	0.486842	1.75622	2.35497	2.26716	1.4933	1.28147	0.840486	0.924718	0.891806	0.960429	1.05955	0.740035	1.00637	0.978009	0.619125	1.47839	0.487153	0.514437	0.458707	0.50252	0.504201	0.784227	0.963737	2.14263	1.97889	1.58007	1.75775	BSU00920	gltX	0.955842	1.14137	0.659111	1.16089	1.06421	0.976706
BSU00930	cysE	serine O-acetyltransferase	0.544152	1.6624	0.643184	1.20104	1.09614	0.807792	0.479963	0.388811	0.345762	0.381056	0.381542	0.354448	0.493304	1.55957	2.41104	1.73673	1.25715	1.203	0.54841	0.859052	0.577293	1.01334	0.898534	0.911337	1.13993	1.23404	0.632543	1.22654	0.646487	1.03734	0.562506	0.613276	0.573136	0.747202	1.29678	2.08693	1.61241	1.46748	2.20756	BSU00930	cysE	0.740864	0.934451	0.972889	1.52003	1.47353	0.971654
BSU00940	cysS	cysteine-tRNA synthetase	0.64017	1.52917	0.665645	1.29563	1.24087	1.24396	0.74543	0.74352	0.603445	0.714772	0.739833	0.751758	0.906245	1.47715	1.83583	1.6449	1.16817	1.26397	0.517049	0.904176	0.581619	0.874285	0.822825	0.904276	1.18973	1.45844	0.869029	0.998995	0.873938	0.641912	0.762141	0.826814	0.756009	0.890634	1.16164	1.39385	1.38354	1.18784	1.46057	BSU00940	cysS	0.749146	0.895943	0.917222	1.25662	1.15406	0.855576
BSU00950	mrnC	RNase Mini-III	0.601915	1.54854	0.673614	1.23526	1.15467	1.99115	1.30989	0.99457	1.12484	0.937726	1.14711	1.32195	1.05155	1.37735	1.31078	1.14023	1.10767	1.21416	0.55062	0.889991	0.6229	0.836606	0.838221	1.22613	1.55266	1.59015	1.20409	0.90123	0.809174	0.598643	0.836425	0.852348	0.810851	0.866012	0.806401	0.987455	0.739656	0.693309	0.750227	BSU00950	mrnC	0.660493	0.865547	0.832952	1.27113	1.07818	0.83061
BSU00960	yacO	putative 23S rRNA methyltransferase	0.610465	1.34158	0.610683	1.1451	1.10895	1.55978	1.13752	0.968806	1.01053	0.76814	0.95793	0.93995	1.03217	1.1036	1.21753	1.10332	1.06405	1.10409	0.584401	0.944494	0.681171	0.894747	0.814649	1.09064	1.35884	1.57151	1.09208	0.822959	0.859652	0.820658	0.887088	0.709318	0.748283	0.769731	0.731158	0.832219	0.631413	0.721426	0.891751	BSU00960	yacO	0.774064	0.950866	0.978455	1.09409	0.983104	0.721225
BSU00970	yacP	unknown	0.583495	1.43518	0.640767	1.12991	1.18825	1.4771	1.15244	0.912203	0.998005	0.98935	0.898822	0.798237	0.943582	0.866449	1.52127	0.745102	0.944065	1.29521	0.696335	1.06994	0.684539	1.06705	0.972864	1.40882	1.85851	1.6361	1.38015	0.817429	0.94812	0.706832	0.987822	0.846016	0.845169	0.806168	0.785339	0.729111	0.667727	0.762215	0.836097	BSU00970	yacP	0.905682	1.035	1.07481	1.07304	0.840639	0.670419
BSU00980	sigH	RNA polymerase sigma factor SigH	0.623282	1.35888	0.725011	1.07298	1.18867	0.509154	1.19638	1.31449	1.39136	1.27621	1.16658	0.642658	0.551231	0.647579	0.582755	0.715855	0.875835	1.09123	0.699128	0.842797	0.685395	0.890392	0.853889	0.612313	0.758245	0.791841	1.21018	0.793074	1.26663	1.42206	0.880986	0.875195	0.752075	0.685136	0.670575	0.674859	0.441569	0.758934	1.04959	BSU00980	sigH	1.37638	1.68162	1.81787	2.02476	0.894145	1.48394
BSU00990	rpmGB	ribosomal protein	0.908501	1.69706	0.673096	0.947357	0.952796	1.04865	1.71108	2.23932	2.47692	2.48793	1.91009	1.4532	0.978365	0.912026	0.960033	1.98193	1.25944	1.30834	2.27271	0.847025	0.480679	0.724997	1.39828	0.99255	1.59229	1.11287	1.57844	0.654437	2.11032	0.525783	1.42819	1.29061	0.899649	0.972205	0.762198	0.50344	0.564458	0.776009	0.995297	BSU00990	rpmGB	1.30497	2.45352	0.919703	2.3858	1.23924	1.85164
BSU01000	secE	preprotein translocase subunit	1.22112	1.42817	0.622028	0.871217	0.934312	1.06232	1.37516	1.27121	1.50459	1.77387	1.338	1.09947	1.00201	0.697334	1.07858	0.783738	1.00242	1.02231	1.67994	0.88791	0.559556	0.811131	1.31819	0.908424	1.19435	0.918636	1.63033	0.856285	1.91915	0.52008	1.83962	1.65396	1.132	1.10388	0.872961	0.806788	0.732253	1.2961	1.1805	BSU01000	secE	1.16987	1.72297	1.29889	1.61175	0.918043	1.88592
BSU01010	nusG	transcription antitermination and pausing factor	0.819258	1.15508	0.182577	1.0555	1.13585	1.16481	0.960797	1.08261	1.1833	0.928621	0.995657	1.84395	1.36732	0.861565	0.81302	0.953036	0.949486	0.989866	1.03951	0.734533	0.534979	0.795249	1.55103	2.0656	2.51428	1.43507	0.970665	1.24859	0.741096	0.514397	1.10755	1.40119	1.31923	1.4485	1.11728	0.763213	0.561179	0.609883	0.91208	BSU01010	nusG	0.843342	1.16567	0.834943	1.37759	1.00999	1.40961
BSU01020	rplK	ribosomal protein	0.975176	1.24368	0.164154	0.890521	0.966392	1.62508	0.539912	0.661562	0.756558	0.799092	0.589496	0.852943	0.833789	0.765445	0.596498	0.814539	1.03347	1.09864	1.56588	0.670143	0.755937	0.71379	0.961584	1.36044	1.37114	1.0246	0.473821	2.32859	0.205036	0.260184	0.218672	0.223941	0.298711	0.452601	0.43221	0.512389	0.250365	0.215118	0.34712	BSU01020	rplK	0.718104	0.958488	0.923187	1.11465	1.73313	1.6124
BSU01030	rplA	ribosomal protein	1.22278	1.17697	0.128889	0.862421	0.995808	1.76279	0.377167	0.604668	0.845194	0.67945	0.60806	0.859705	0.858727	0.708552	0.430063	0.667655	0.771905	0.88627	1.69061	0.848794	0.660511	0.672684	1.27422	1.20968	1.40227	1.25148	0.468766	1.9034	0.195352	0.283829	0.226553	0.201478	0.285115	0.428214	0.441743	0.445888	0.241283	0.233942	0.361486	BSU01030	rplA	0.721632	0.812346	0.803354	1.12981	2.21251	2.22325
BSU01040	rplJ	ribosomal protein	1.00431	1.08872	0.0578222	0.794052	0.881322	2.18838	0.272678	0.360663	0.564746	0.48284	0.285212	0.775879	0.752736	0.563644	0.290782	0.788157	0.78121	0.781412	2.2485	0.794403	0.663982	0.770019	1.287	1.29519	1.38235	1.12406	0.495222	1.7985	0.097908	0.170658	0.145698	0.121121	0.211964	0.352245	0.360564	0.395538	0.180488	0.171612	0.242301	BSU01040	rplJ	0.962296	0.905822	0.725902	1.52092	1.28639	1.31483
BSU01050	rplL	ribosomal protein	1.25168	1.09408	0.0875714	0.69972	0.74311	2.50732	0.316129	0.392857	0.534927	0.55114	0.312127	0.610388	0.676743	0.58913	0.45819	1.16466	0.897497	0.84729	1.41158	0.702069	0.496575	0.8511	1.40415	1.39274	1.55371	1.35731	0.606468	1.75158	0.189963	0.197961	0.241121	0.236524	0.27945	0.480397	0.393672	0.449926	0.258549	0.39555	0.346239	BSU01050	rplL	1.38997	0.996607	1.04783	1.53042	0.97686	0.971969
BSU01060	ybxB	unknown	1.78135	1.50607	0.0454472	1.25224	1.34081	3.26216	0.506085	0.689726	1.0602	0.974172	0.94224	1.20508	1.08418	0.884914	1.10616	1.14947	0.901309	1.03402	0.888305	0.549636	0.255313	0.467018	1.49773	1.64538	1.88563	1.85589	0.664359	1.45003	0.335704	0.278587	0.266531	0.289972	0.48828	0.580669	0.562436	0.522802	0.328596	0.413043	0.418525	BSU01060	ybxB	1.05826	0.813013	0.634997	1.2489	1.63017	2.26531
BSU01070	rpoB	RNA polymerase beta subunit	1.15747	1.54118	0.23929	0.869119	1.28459	0.903079	0.498662	1.08552	1.0815	1.01	1.51034	1.62496	1.14906	1.11554	0.638679	0.646196	0.568073	0.795062	1.37176	1.18006	0.493988	0.58671	0.991942	0.637052	0.69386	0.794896	1.06009	0.945528	0.357374	0.904471	0.894667	0.510771	0.763904	0.683947	0.835444	0.710465	0.448276	0.241152	0.565314	BSU01070	rpoB	0.825253	0.819902	0.891025	1.20029	0.542101	1.67788
BSU01080	rpoC	RNA polymerase beta' subunit	1.26467	1.42047	0.162216	0.796933	1.15435	0.879146	0.520717	0.962691	1.05663	1.15114	1.60803	1.67957	1.04269	1.16204	0.475411	0.639742	0.602078	0.830248	1.32889	0.965206	0.406139	0.493844	1.02514	0.601521	0.761472	0.713203	1.17895	0.947767	0.410474	0.913745	1.17737	0.617552	0.819734	0.770839	0.837258	0.509068	0.521833	0.346013	0.558968	BSU01080	rpoC	0.807842	0.766645	0.833573	2.06904	0.258208	1.34204
BSU01090	ybxF	similar to ribosomal protein L7 family, associated with the ribosome during exponential growth	0.975375	1.23162	0.0697949	0.979359	1.19345	1.32258	0.476221	0.63822	0.677775	0.708286	0.760563	1.10054	0.846459	1.01846	0.680066	0.752573	0.800616	0.969642	1.94301	1.29745	0.712886	0.836464	0.917978	1.27304	1.39153	0.933761	0.74762	1.28593	0.178954	0.48611	0.299051	0.19634	0.366309	0.41117	0.540051	0.4769	0.247243	0.140298	0.334442	BSU01090	ybxF	0.997857	1.06165	0.910008	1.98665	1.06952	1.55358
BSU01100	rpsL	ribosomal protein	0.870102	1.03346	0.0588292	0.77298	0.910441	1.228	0.466518	0.615378	0.684688	0.717443	0.752433	1.10225	0.86812	1.07174	0.822526	0.899687	0.763864	0.909696	2.0461	1.3885	0.842778	0.841663	1.05917	1.26062	1.47188	0.991075	0.711282	1.41907	0.182457	0.425123	0.298427	0.212127	0.349181	0.46454	0.508565	0.555643	0.27327	0.159636	0.376759	BSU01100	rpsL	0.94818	1.14664	0.95018	1.70794	1.02665	1.35198
BSU01110	rpsG	ribosomal protein	1.06371	1.10002	0.0932725	0.80895	0.999442	1.67021	0.540422	0.708808	0.719802	0.806681	0.70423	1.01608	0.77925	0.850647	0.476296	0.748284	0.644876	0.822509	2.09852	1.45383	0.785457	0.819392	1.05264	1.12196	1.23037	1.03348	0.706647	1.54482	0.140446	0.307544	0.296993	0.1627	0.278028	0.352409	0.441406	0.337787	0.257352	0.143936	0.327033	BSU01110	rpsG	0.866414	0.905989	0.931948	1.56471	1.38888	1.69689
BSU01120	fusA	elongation factor G	0.807971	1.00206	0.168015	0.696988	0.81635	2.23393	0.889666	0.910247	0.815532	0.75279	0.883506	1.09063	0.935295	1.25047	0.742265	0.87944	0.647059	0.821531	1.60861	1.6218	0.921703	0.812575	1.10004	1.15406	0.957694	1.01125	0.78302	1.2341	0.136065	0.312884	0.257201	0.142082	0.270364	0.35503	0.477636	0.388415	0.26767	0.143858	0.295025	BSU01120	fusA	1.22606	1.16492	1.00325	1.10895	1.1135	1.47454
BSU01130	tufA	elongation factor Tu	1.26673	0.993302	0.448536	0.694976	0.817147	2.01334	1.31607	0.748128	0.564457	1.06814	0.782509	0.97505	0.696463	0.518026	0.438331	0.599433	0.683466	0.702517	1.16013	1.12637	1.07163	0.870159	1.02606	1.13659	0.855805	0.990775	0.949732	1.54527	0.286764	0.44017	0.401469	0.281145	0.345115	0.440659	0.466181	0.444722	0.428078	0.368522	0.371011	BSU01130	tufA	1.11073	0.955525	1.2418	1.28879	0.809012	0.909956
BSU01140	ybaC	similar to proline iminopeptidase	1.85883	1.70412	0.290258	1.00029	1.02084	1.62164	1.41446	1.05051	1.41607	1.21758	1.27419	1.62478	1.32375	0.972939	2.4655	1.08637	1.01816	1.04146	1.08685	0.585847	0.278107	0.411608	1.9375	1.43805	1.61957	1.77821	0.961257	1.44179	0.717276	0.954081	0.809116	0.664444	0.74368	0.650109	0.766976	0.733527	0.649616	0.708618	0.571152	BSU01140	ybaC	0.780239	0.96346	0.81572	1.28996	1.90296	0.974593
BSU01150	rpsJ	ribosomal protein	0.972751	1.01895	0.0224051	1.11355	1.08605	2.24064	0.576599	0.420116	0.591885	0.487944	0.347341	0.75327	0.824225	1.0769	1.14934	1.13077	0.94172	0.974981	2.19681	1.02951	0.659096	0.796782	1.02543	1.31296	1.47426	1.38899	0.387989	2.05827	0.0760171	0.161902	0.114166	0.113562	0.202699	0.340424	0.37715	0.484931	0.225694	0.174706	0.302527	BSU01150	rpsJ	0.725986	1.1141	0.843778	2.29382	1.88705	1.71689
BSU01160	rplC	ribosomal protein L3	0.943002	0.972256	0.0231745	0.973762	0.970214	1.95921	0.534076	0.502641	0.557901	0.491683	0.316797	0.788545	0.767813	1.01149	0.689165	0.933154	0.723292	0.938952	1.93239	1.35664	0.765142	0.890859	1.14162	1.23276	1.25322	1.56089	0.404888	1.76706	0.0769012	0.212115	0.115899	0.109542	0.185955	0.318245	0.442632	0.424681	0.222062	0.145547	0.329353	BSU01160	rplC	0.821918	1.26608	1.01298	1.94742	1.95935	1.84767
BSU01170	rplD	ribosomal protein	0.942295	1.00313	0.0204209	0.855097	0.989238	1.93808	0.554443	0.441847	0.561652	0.492061	0.33374	0.735463	0.78377	1.01988	0.724154	0.868678	0.729576	0.908858	1.76803	1.11832	0.75336	0.821872	0.940081	1.18784	1.28104	1.54486	0.393072	1.67124	0.0608238	0.16929	0.101377	0.0789353	0.173061	0.278552	0.434772	0.35673	0.213064	0.112857	0.293672	BSU01170	rplD	0.741977	1.1507	0.950208	1.87825	1.85414	1.79302
BSU01180	rplW	ribosomal protein	0.873564	1.06585	0.0207704	0.842471	0.827701	1.65922	0.482537	0.4171	0.569376	0.442044	0.297626	0.615953	0.731477	0.949974	0.731067	0.815916	0.693875	0.832576	1.90323	1.44166	0.880667	1.00034	1.27336	1.26131	1.3835	1.59515	0.402708	1.6381	0.0587937	0.171973	0.116483	0.0869684	0.182515	0.272454	0.463888	0.435506	0.203463	0.125319	0.300878	BSU01180	rplW	0.893642	1.21885	1.05998	1.82649	1.75009	1.70768
BSU01190	rplB	ribosomal protein	0.9211	0.986706	0.0233252	0.755006	0.805964	1.65612	0.504759	0.404499	0.517201	0.475363	0.321162	0.749322	0.790573	1.00886	0.700859	0.822578	0.653436	0.81181	2.03631	1.57097	0.820293	0.929412	1.18592	1.30599	1.15211	1.52787	0.401146	1.64277	0.0557414	0.185424	0.101415	0.0793769	0.175259	0.298775	0.446711	0.40002	0.21444	0.11104	0.287101	BSU01190	rplB	0.820689	1.20552	0.919073	1.77057	1.55182	1.63636
BSU01200	rpsS	ribosomal protein	0.824658	0.915749	0.0244112	0.657871	0.771872	1.6565	0.481198	0.39537	0.477054	0.379778	0.332864	0.786019	0.788383	1.09656	0.825051	1.01147	0.730823	0.972702	1.88773	1.58648	0.905741	0.964662	1.41077	1.30383	1.27977	1.45517	0.374357	1.74712	0.0614502	0.172547	0.113451	0.0898839	0.191026	0.289446	0.450292	0.46039	0.226475	0.123904	0.292866	BSU01200	rpsS	0.836871	1.32714	0.953212	1.58736	1.46263	1.59085
BSU01210	rplV	ribosomal protein	0.888306	0.949761	0.0313205	0.697373	0.799941	2.24109	0.605166	0.521228	0.553302	0.402435	0.433731	0.827926	0.879321	1.18877	0.819943	1.23893	0.798891	0.911532	2.01253	1.50139	0.858118	1.02134	1.50173	1.19967	1.16242	1.41839	0.372909	1.70768	0.0633441	0.179729	0.129194	0.0881074	0.195376	0.285346	0.44932	0.55333	0.24988	0.147296	0.333846	BSU01210	rplV	1.01737	1.36886	0.967454	1.47685	1.27192	1.5582
BSU01220	rpsC	ribosomal protein	1.06248	1.08126	0.0480542	0.85145	0.947162	2.30764	0.733787	0.593962	0.610858	0.54118	0.368999	0.821028	0.893452	1.08877	0.96578	1.22153	0.78109	1.08567	1.51024	1.25453	0.635139	0.873249	1.06633	1.02854	1.04887	1.39568	0.41686	1.70979	0.0588433	0.182073	0.13666	0.0863132	0.181049	0.287281	0.442215	0.360692	0.26844	0.149814	0.321007	BSU01220	rpsC	0.820019	1.04425	0.869052	1.75171	1.33438	1.81464
BSU01230	rplP	ribosomal protein	0.821321	0.999293	0.0640252	0.842868	1.004	2.20223	0.642047	0.513171	0.506378	0.42351	0.287329	0.683195	0.748378	1.07446	0.992859	1.05694	0.788197	0.998714	1.79727	1.26812	0.651472	0.961254	1.2974	1.37841	1.15281	1.46307	0.43676	1.6338	0.0571684	0.181062	0.132429	0.0808208	0.173184	0.30475	0.440162	0.401732	0.253197	0.146756	0.338455	BSU01230	rplP	0.90502	1.17025	0.928937	1.73075	1.19242	1.67711
BSU01240	rpmC	ribosomal protein	0.814245	0.934964	0.0566645	0.825604	0.966977	1.87423	0.62555	0.482459	0.504704	0.523161	0.286258	0.755311	0.717739	0.945726	0.977405	1.06153	0.755002	0.992246	1.80046	1.25061	0.672856	0.941884	1.37078	1.33402	1.30106	1.48038	0.445715	1.68112	0.0631375	0.192454	0.140844	0.0949081	0.181609	0.320047	0.430366	0.396208	0.280027	0.163938	0.348692	BSU01240	rpmC	0.852636	1.14681	0.929552	1.76078	1.17163	1.5385
BSU01250	rpsQ	ribosomal protein	0.665185	0.99441	0.0579843	0.696072	0.792945	2.34132	0.726654	0.579895	0.499515	0.445875	0.33837	0.68867	0.791314	1.3402	0.807477	1.24732	0.794977	1.14484	1.82753	1.4081	0.740257	0.916389	1.25139	1.24381	1.24517	1.44995	0.430946	1.63434	0.0622069	0.1877	0.154588	0.10274	0.189536	0.297785	0.449875	0.390116	0.265194	0.160583	0.356444	BSU01250	rpsQ	0.940819	1.25746	0.995033	1.70867	1.10133	1.45941
BSU01260	rplN	ribosomal protein	0.737909	0.944099	0.0700455	0.817808	0.929151	1.75549	0.589478	0.431714	0.45714	0.377325	0.244618	0.65843	0.688453	0.858419	0.749367	0.797305	0.671987	0.879103	1.74117	1.37529	0.707029	0.966931	1.29827	1.31216	1.23083	1.47218	0.502884	1.56339	0.0740371	0.213768	0.133308	0.0904404	0.185921	0.314474	0.483218	0.415404	0.257505	0.161881	0.351465	BSU01260	rplN	0.912615	1.308	0.959794	1.66449	1.07213	1.51506
BSU01270	rplX	ribosomal protein	0.734016	0.983774	0.0671834	0.755938	0.829031	1.82955	0.638621	0.426293	0.412302	0.363656	0.232594	0.682395	0.649024	0.925285	0.648184	0.791004	0.719465	0.886709	1.90585	1.36131	0.69069	0.94984	1.40911	1.35657	1.28848	1.41095	0.550402	1.51836	0.0672616	0.191373	0.14876	0.0992249	0.198022	0.32429	0.489569	0.484968	0.281216	0.165548	0.379163	BSU01270	rplX	1.04647	1.30611	0.986606	1.62042	0.942264	1.35557
BSU01280	rplE	ribosomal protein	0.788339	1.08259	0.0862858	0.81713	0.888967	1.73487	0.591292	0.437323	0.435953	0.372279	0.272632	0.656486	0.723903	0.823087	0.664806	0.794593	0.687122	0.945513	1.87433	1.36489	0.584786	0.868311	1.26164	1.30144	1.32884	1.38086	0.565437	1.49153	0.066466	0.194623	0.158088	0.101151	0.185658	0.313985	0.468414	0.429631	0.265203	0.15353	0.371371	BSU01280	rplE	1.03108	1.17056	0.891756	1.7043	1.0245	1.54455
BSU01290	rpsN	ribosomal protein	0.75258	0.991368	0.0944206	0.742654	0.851354	1.74212	0.626121	0.484672	0.448961	0.375451	0.255483	0.569406	0.649514	0.913674	0.718954	0.916461	0.775545	0.890481	2.08201	1.55285	0.660704	1.07307	1.28821	1.40188	1.35885	1.40553	0.638438	1.42462	0.0816936	0.208516	0.178697	0.122407	0.206592	0.33422	0.498409	0.444828	0.298625	0.186569	0.434101	BSU01290	rpsN	1.06536	1.23782	1.06834	1.45363	0.974741	1.42557
BSU01300	rpsH	ribosomal protein	0.768887	1.08428	0.110011	0.847902	0.956414	1.86448	0.66326	0.485593	0.479341	0.40231	0.249299	0.648165	0.722973	0.944177	0.785279	1.07459	0.743199	0.961385	1.92555	1.30205	0.567618	0.877644	1.16204	1.37449	1.46267	1.3799	0.611612	1.38965	0.0713453	0.223249	0.1504	0.100949	0.186481	0.301562	0.485904	0.427386	0.258695	0.14827	0.381557	BSU01300	rpsH	1.07304	1.21234	0.905874	1.52906	0.957982	1.53227
BSU01310	rplF	ribosomal protein	0.865769	1.06369	0.112127	0.801589	0.92233	2.05178	0.631462	0.583552	0.470603	0.39162	0.262847	0.564701	0.693756	1.12597	0.802361	1.09153	0.739463	0.955041	1.64166	1.4679	0.532468	0.926101	1.07451	1.43512	1.41036	1.34392	0.689884	1.31957	0.067977	0.221555	0.136733	0.0974664	0.177127	0.316412	0.483411	0.508289	0.251364	0.136856	0.362246	BSU01310	rplF	1.20238	1.22466	0.996929	1.48254	0.941429	1.48216
BSU01320	rplR	ribosomal protein	0.845309	1.07171	0.123273	0.743393	0.837886	1.8027	0.596993	0.521762	0.439751	0.336542	0.248946	0.530101	0.655244	0.952337	0.848581	0.99845	0.75633	0.954361	1.80721	1.54622	0.539687	0.928845	1.42805	1.49506	1.47997	1.22888	0.790344	1.29187	0.083584	0.234311	0.141291	0.12013	0.194601	0.348106	0.490185	0.595512	0.274744	0.162674	0.363194	BSU01320	rplR	1.20665	1.20897	1.06436	1.46364	0.838046	1.4199
BSU01330	rpsE	ribosomal protein	0.952418	1.15386	0.167074	0.911837	0.973425	2.22753	0.833669	0.703719	0.58004	0.47091	0.310316	0.707371	0.787913	1.14215	0.898249	1.12382	0.84174	1.14973	1.51046	1.25895	0.410596	0.806585	0.972557	1.25657	1.2865	1.22431	0.78091	1.41763	0.0722579	0.212235	0.151703	0.111824	0.176721	0.317203	0.454639	0.392611	0.26054	0.161984	0.37269	BSU01330	rpsE	1.11682	1.10492	0.949242	1.65588	0.914438	1.58385
BSU01340	rpmD	ribosomal protein	0.973517	1.24525	0.177281	0.895032	1.09067	2.58892	1.05083	0.990748	0.691062	0.649069	0.463528	0.851754	0.900497	1.41097	1.25317	1.62865	0.87177	1.1616	1.48307	1.13154	0.385337	0.685801	0.913104	1.08349	1.18645	1.18703	0.767501	1.39838	0.0774122	0.202641	0.157885	0.102577	0.177605	0.269254	0.440623	0.326839	0.265153	0.169217	0.35537	BSU01340	rpmD	1.07778	1.05389	0.822374	1.66378	0.932934	1.68408
BSU01350	rplO	ribosomal protein	1.02725	1.29559	0.20913	0.932175	1.02242	2.15425	0.829002	0.796801	0.565702	0.517952	0.324237	0.659413	0.795951	1.04041	1.00711	1.12521	0.808307	1.03215	1.48199	1.20744	0.439137	0.740308	0.992765	1.28131	1.16841	1.11407	0.951546	1.39606	0.0823308	0.207644	0.148435	0.11336	0.157072	0.316564	0.414646	0.393413	0.253934	0.149131	0.346661	BSU01350	rplO	1.14603	1.12151	0.864458	1.78228	0.88547	1.64433
BSU01360	secY	preprotein translocase subunit, universally conserved protein	1.16732	1.45214	0.223909	0.893903	1.01719	2.00832	0.736084	0.724513	0.568683	0.420693	0.29384	0.627482	0.858027	1.08892	1.1595	0.954645	0.905823	1.08575	1.35248	1.24486	0.395179	0.777476	1.27501	1.24198	1.37863	1.04569	0.988296	1.42484	0.0870623	0.253572	0.117344	0.0963613	0.146275	0.2973	0.401793	0.404492	0.194549	0.119647	0.300661	BSU01360	secY	1.1788	1.19397	0.977555	1.59438	0.839551	1.84465
BSU01370	adk	adenylate kinase	0.896354	1.23998	0.182156	0.914941	1.0044	1.79364	0.789234	0.674562	0.577339	0.492008	0.315074	0.737999	0.801679	1.01396	1.2841	1.14325	0.85762	1.05782	1.51795	1.24135	0.387809	0.725271	1.14695	1.3978	1.62052	1.05186	1.00418	1.5075	0.0916587	0.233979	0.131944	0.126667	0.158503	0.322346	0.436293	0.412108	0.19279	0.134448	0.311803	BSU01370	adk	1.13231	1.16499	1.06862	1.98908	0.891656	1.84407
BSU01380	map	methionine aminopeptidase	0.923836	1.09085	0.188828	0.849773	0.969578	1.66834	0.640957	0.60027	0.562307	0.393972	0.308048	0.572684	0.774829	0.9765	1.12334	0.895339	0.849061	0.965633	1.87887	1.19351	0.406645	0.774133	1.27757	1.26946	1.71422	0.997437	1.15746	1.49852	0.0892493	0.245923	0.152956	0.116101	0.184759	0.341434	0.510791	0.414132	0.226814	0.144903	0.371232	BSU01380	map	1.00416	1.06806	1.21732	1.83584	0.840942	1.77564
BSU01389	ybzG	unknown	0.827085	1.08511	0.16442	0.754371	0.941521	1.47912	0.622934	0.529549	0.458496	0.470483	0.280595	0.668799	0.735271	0.90601	0.927739	0.896399	0.775099	1.0407	1.62197	1.35499	0.422456	0.892453	1.17524	1.44128	1.75962	1.00315	1.09936	1.56649	0.106082	0.224726	0.166013	0.148062	0.1992	0.396896	0.526719	0.475114	0.226904	0.156852	0.41057	BSU01389	ybzG	1.01544	1.03937	1.26769	1.8614	0.858777	1.56424
BSU01390	infA	translation initiation factor IF-1	0.798803	1.16607	0.198403	0.806056	0.911025	1.623	0.658995	0.61059	0.475337	0.426104	0.342223	0.786947	0.79236	1.05627	0.895765	1.06363	0.741284	1.09223	1.90123	1.16034	0.421165	0.738166	1.27272	1.40208	1.74261	0.927892	1.06782	1.58392	0.098084	0.226512	0.167061	0.137595	0.199432	0.374654	0.534416	0.432105	0.227847	0.149236	0.410032	BSU01390	infA	1.00529	1.04206	1.22783	2.04511	0.887669	1.65431
BSU01400	rpmJ	ribosomal protein	0.947652	1.17217	0.186663	0.868839	1.04177	2.01377	0.884229	0.759721	0.61714	0.508478	0.480712	0.974209	0.995654	1.12602	1.10219	1.47253	0.955174	1.06684	1.76225	0.960586	0.347207	0.618989	1.04284	1.28173	1.6955	1.00441	1.093	1.70839	0.103212	0.199407	0.193561	0.143326	0.22568	0.406035	0.507974	0.444923	0.27267	0.19389	0.408124	BSU01400	rpmJ	0.893509	0.893925	1.04026	2.2583	0.99579	1.58642
BSU01410	rpsM	ribosomal protein	0.849114	1.05798	0.212552	0.745649	1.02238	1.77957	0.670266	0.606166	0.489913	0.482046	0.313273	0.685448	0.748405	0.940372	0.840083	0.955594	0.790876	1.00517	1.83355	1.04037	0.385482	0.739535	1.07407	1.44977	1.71687	0.930589	1.12403	1.6848	0.106496	0.206103	0.166254	0.15654	0.228167	0.459542	0.565739	0.520766	0.280024	0.179001	0.449216	BSU01410	rpsM	0.97391	0.942085	1.09104	2.02385	0.885571	1.51752
BSU01420	rpsK	ribosomal protein	1.09913	1.17294	0.267791	0.719382	0.853224	1.60049	0.662112	0.599004	0.474724	0.405888	0.284626	0.641706	0.702142	0.961666	0.907195	0.866514	0.705075	0.890738	1.89563	1.2982	0.416104	0.757715	1.33569	1.40834	1.64955	0.942668	1.18986	1.52897	0.109969	0.255439	0.17644	0.137863	0.218856	0.455438	0.572103	0.496407	0.255945	0.162707	0.412795	BSU01420	rpsK	1.13762	1.08534	1.04566	1.63417	0.870188	1.48172
BSU01430	rpoA	RNA polymerase alpha subunit	1.01521	1.05654	0.248367	0.655838	0.828068	1.32701	0.660518	0.484844	0.413163	0.436725	0.46698	1.02494	0.912071	0.784154	0.676225	0.699	0.694208	0.876172	1.85109	1.30955	0.41593	0.751213	1.23749	1.18698	1.62233	0.803655	1.36389	1.61842	0.15957	0.334845	0.305998	0.251856	0.305101	0.453498	0.672318	0.570723	0.300855	0.194986	0.432024	BSU01430	rpoA	1.07478	0.984023	1.06308	1.61521	0.837029	1.28344
BSU01440	rplQ	ribosomal protein	1.29341	0.944145	0.274699	0.629438	0.779873	1.15894	0.597583	0.38606	0.397016	0.453084	0.652008	1.20415	0.935353	0.647507	0.730982	0.540421	0.655327	0.704487	2.20953	1.1516	0.386468	0.737741	1.19442	1.0878	1.72641	0.77458	1.324	1.89842	0.201212	0.344561	0.500589	0.312915	0.384878	0.522767	0.701515	0.52102	0.411142	0.295857	0.482265	BSU01440	rplQ	0.718258	0.801108	1.10615	1.95977	0.861524	1.14835
BSU01450	ybxA	similar to ABC transporter (ATP-binding protein)	1.61957	1.55358	0.128003	1.24566	1.05776	2.18325	0.880288	1.14193	1.09517	1.27317	1.99772	2.45682	1.48258	1.21623	1.33962	1.43554	0.975307	1.17489	1.02886	0.486437	0.198278	0.446652	1.71264	1.76372	1.81388	1.26973	0.838002	1.5818	0.734409	0.829304	1.36505	1.02736	0.936375	0.828802	0.814923	0.836674	0.492004	0.572077	0.614329	BSU01450	ybxA	0.988786	1.0893	0.638206	2.99487	1.0197	1.36857
BSU01460	ybaE	similar to ABC transporter (ATP-binding protein)	1.9618	1.93563	0.139416	1.48656	1.30442	2.10995	0.802145	1.04563	0.917797	0.99799	1.4731	2.11562	1.23144	1.07039	1.1223	1.1405	0.979485	1.08041	0.880779	0.499749	0.171118	0.394375	1.51175	1.81564	1.62012	1.26346	0.888426	1.3767	0.765926	0.877513	1.4896	1.00572	0.840267	0.828235	0.823934	0.897268	0.466915	0.539825	0.592233	BSU01460	ybaE	1.10224	0.930362	0.684576	3.19435	1.12195	1.77269
BSU01470	ybaF	similar to ABC transporter (membrane protein)	2.26001	2.21676	0.141361	1.49425	1.63324	2.24157	0.879257	1.1916	1.02398	1.1808	1.46797	2.07984	1.59428	1.32428	1.6099	1.58746	1.17319	1.36265	0.780308	0.511127	0.161233	0.372349	1.32359	1.62744	1.76214	1.20185	0.893044	1.47831	0.584295	0.959678	1.09894	0.974858	0.767527	0.775856	0.809475	1.01138	0.415967	0.434958	0.589195	BSU01470	ybaF	1.02459	0.944558	0.61335	3.30002	1.18427	2.2106
BSU01480	truA	pseudouridylate synthase I, universally conserved protein	1.67612	1.95059	0.047617	0.841702	0.926863	1.3876	0.542732	0.543097	0.648164	0.761435	1.0185	2.22494	1.31601	0.601485	1.17556	0.827257	0.838924	0.945505	1.20293	0.923193	0.151255	0.350438	1.19977	1.57875	2.44835	0.953397	0.725116	1.85825	0.451952	0.864616	1.06162	0.81671	0.82048	0.787651	0.756243	0.900297	0.439215	0.516322	0.566149	BSU01480	truA	1.10034	0.782156	0.713074	3.96979	1.27597	1.73017
BSU01490	rplM	ribosomal protein	1.35067	1.0889	0.1283	0.791114	0.655406	1.19352	0.669795	0.457338	0.500094	0.768902	0.537522	0.919477	0.815213	0.958037	0.688513	1.21517	0.881954	0.860273	2.12649	1.31026	0.98865	0.823105	1.36732	1.48992	1.7525	1.13734	0.511411	2.0676	0.238627	0.377595	0.245051	0.232435	0.361038	0.569744	0.568075	0.672106	0.358904	0.299274	0.494826	BSU01490	rplM	0.9463	0.964032	0.750274	1.40418	1.32541	0.903611
BSU01500	rpsI	ribosomal protein	1.39223	0.72711	0.153936	0.602826	0.608472	1.75411	0.596424	0.415661	0.51562	0.922007	0.477732	0.727989	0.501674	0.521808	0.78469	0.830878	0.887097	0.740338	2.47949	1.81385	1.09788	1.53062	2.66671	2.0477	2.17597	1.60507	0.900523	1.67084	0.647179	0.398245	0.595412	0.585133	0.577832	0.77955	0.624157	0.685366	0.703718	1.02481	0.711619	BSU01500	rpsI	1.09759	1.13332	1.03427	1.37461	1.47654	0.992029
BSU01510	ybaJ	unknown	0.508693	0.858997	1.49889	0.768525	0.991788	0.773786	1.30017	1.16039	1.13182	2.03191	1.46831	1.11412	0.948296	0.795265	0.917856	1.65635	1.30142	1.25593	1.23616	0.784116	0.862636	0.907402	1.84138	1.21801	1.71623	1.20141	1.61728	1.11909	1.27472	0.608351	0.980588	1.06655	1.36001	1.61678	1.53657	0.982241	0.906854	0.896859	1.67413	BSU01510	ybaJ	2.19847	4.53069	2.90391	2.84792	1.80021	3.23339
BSU01520	ybaK	sporulation protein	1.36136	0.894519	1.59056	0.667662	0.860134	0.524863	0.376284	0.591281	0.476519	0.719028	0.650107	0.502302	1.63838	2.00687	2.43445	1.50851	1.07672	0.731668	0.927641	0.992875	0.871033	1.12059	1.21048	0.511844	0.625661	0.657452	0.566411	1.59476	0.851657	0.764245	0.919966	1.19196	1.58186	2.28928	1.69193	1.37802	3.30433	3.47789	3.26657	BSU01520	ybaK	0.996117	1.02789	1.61031	0.701976	1.24547	1.14199
BSU01530	cwlD	N-acetylmuramoyl-L-alanine amidase	0.753513	1.05609	1.52369	0.773018	0.788381	0.263629	0.259941	0.289463	0.305775	1.3459	5.02772	3.6001	1.78724	2.24122	2.85691	1.67964	0.802385	0.775607	1.38308	0.875399	0.908202	0.496955	1.46164	0.376637	0.55178	0.501886	0.296528	2.23507	1.13929	1.28596	2.62116	1.23484	1.52425	2.12807	1.96301	1.50002	2.32217	2.01892	2.09332	BSU01530	cwlD	1.28216	1.79169	1.47594	0.994123	1.6925	0.938115
BSU01540	salA	negative regulator of scoC expression	0.340046	0.442177	2.1069	0.505479	0.649471	1.29781	1.2004	1.32226	0.787683	0.650316	0.624686	0.865395	1.27842	1.08743	1.10148	0.950956	0.859137	0.844349	0.622397	1.02599	2.12032	1.10247	0.329991	0.691849	0.695954	0.904417	1.34222	1.33592	0.708106	0.798175	0.768312	1.27659	1.25833	1.17381	0.835923	0.954909	0.66457	0.706328	0.831627	BSU01540	salA	1.03619	1.03955	1.05903	0.791206	0.577683	0.987482
BSU01550	gerD	required for clustering of germinant receptors in the spore inner membrane	0.460471	0.306451	1.81202	0.420426	0.764111	0.409378	0.39356	0.416942	0.354949	0.452143	0.915791	1.81115	2.05028	2.56315	1.38925	1.484	0.881479	0.524829	1.76662	1.48181	2.37776	1.78677	1.67708	0.555304	0.826173	0.829573	0.76614	1.56349	0.474917	0.670521	1.58075	1.98812	3.31701	2.34222	2.36083	1.44255	2.13997	2.21159	2.89824	BSU01550	gerD	1.19432	1.26243	2.37153	1.32077	0.792605	1.37082
BSU01560	kbaA	activation of the KinB-dependent pathway to sporulation, control of the phosphorelay	0.690677	0.683858	1.41769	1.04091	1.51251	0.715021	0.583454	0.867916	0.613743	0.425296	0.297532	0.642927	1.07434	0.795196	0.558923	0.590063	0.831463	0.835191	0.77275	1.0565	0.84731	1.31234	1.08225	0.648956	0.468699	0.615992	1.40143	1.22786	0.862881	1.59695	0.87616	1.51982	1.55286	1.54877	0.888192	1.10868	0.696511	0.937103	1.39416	BSU01560	kbaA	2.95031	2.09363	1.88287	0.831845	0.516275	1.8082
BSU01570	pdaB	polysaccharide deacetylase	0.756444	0.517033	1.62129	0.452412	0.62921	0.214351	0.170413	0.204507	0.215604	1.26467	4.80605	4.27799	1.3216	0.949182	0.354277	0.425351	0.821795	0.864922	1.88277	1.46598	2.03088	1.83813	1.68167	0.476584	0.351668	0.481817	0.307788	1.48796	1.06413	3.12982	2.92527	1.0885	1.26508	0.833085	1.37604	1.272	0.845188	0.969538	1.11426	BSU01570	pdaB	2.62139	0.996219	1.91934	1.10918	0.889359	0.654108
BSU01580	ybaR	unknown	4.33611	2.49716	0.766679	1.87104	1.45897	1.69057	1.0837	0.999075	1.09929	0.877766	1.3581	1.11799	1.41298	1.02269	1.59058	0.792065	1.22056	1.11167	1.86181	1.20071	0.426115	0.682231	0.811815	1.59346	1.02137	1.26567	0.722533	1.09165	0.8028	1.44898	1.00204	1.05703	0.869168	0.846056	0.650658	0.85796	0.717462	1.00398	0.932689	BSU01580	ybaR	1.46873	0.911143	0.853397	0.906811	2.08049	1.18238
BSU01590	ybaS	similar to Na+-dependent transporter	2.25801	1.77295	1.33705	1.29807	1.32363	1.07261	1.00036	1.05271	0.786919	0.84919	1.19303	1.10699	0.829963	1.04878	0.772541	0.839685	1.33506	1.37171	1.62374	1.28611	0.57999	1.07327	1.12248	0.998553	0.690209	0.945645	0.756093	0.834081	0.911109	1.78164	1.28717	0.987975	0.613312	0.709381	0.741408	0.797023	0.550224	1.04393	1.14816	BSU01590	ybaS	1.31423	1.03152	1.15034	1.32942	1.19668	0.866371
BSU01600	ybbA	putative bacillibactin esterase	0.306907	0.489759	0.589216	1.40616	2.18104	1.32261	1.57293	0.87149	0.711944	0.784697	0.809275	0.79317	0.864322	1.40573	1.07004	1.39616	1.13462	1.11204	0.231481	0.431573	1.73011	1.12669	0.492032	2.53724	1.22464	1.68415	0.916803	1.09367	0.937277	0.989509	0.654072	0.484849	0.382875	0.580977	0.566164	1.069	0.528455	0.61081	0.677785	BSU01600	ybbA	2.21435	1.65299	1.86043	1.29451	2.32972	0.992641
BSU01610	feuC	ABC transporter for the siderophores Fe-enterobactin and Fe-bacillibactin (integral membrane protein)	0.216964	0.433679	0.594177	1.28249	2.60779	1.35155	1.49509	0.561134	0.408989	0.379217	0.292802	0.303286	0.514357	0.94631	0.960961	1.45663	1.08226	0.850589	0.168553	0.416208	1.72025	1.08383	0.407322	2.48194	1.05577	1.6432	0.84142	1.2526	0.763357	1.40293	0.218965	0.393614	0.227165	0.445742	0.427739	0.966441	0.377084	0.424563	0.522284	BSU01610	feuC	2.62364	1.83921	2.17135	1.42209	5.69229	1.36473
BSU01620	feuB	ABC transporter for the siderophores Fe-enterobactin and Fe-bacillibactin (integral membrane protein)	0.24733	0.419103	0.699875	1.5135	2.92084	1.44839	1.84464	0.545242	0.425553	0.384275	0.371249	0.272591	0.447462	1.12037	1.35863	1.24911	1.09723	1.12961	0.168133	0.366072	1.46455	1.00301	0.329494	2.16863	0.818123	1.5717	0.810592	1.29117	0.636561	1.37344	0.164908	0.217691	0.132793	0.306828	0.366864	0.80356	0.36699	0.453052	0.524249	BSU01620	feuB	2.71837	1.90721	2.0408	1.31309	5.86555	1.54248
BSU01630	feuA	ABC transporter for the siderophores Fe-enterobactin and Fe-bacillibactin (binding protein), with YusV as ATPase	0.138748	0.237224	0.791135	1.12043	1.59821	1.36463	2.97145	0.490722	0.417952	0.380557	0.283424	0.281368	0.343328	1.08017	1.6814	2.25223	0.932331	1.10375	0.160122	0.384262	2.98517	1.10573	0.228372	2.84082	1.63274	2.48157	0.889596	1.41234	0.567181	0.462485	0.255341	0.456291	0.208998	0.402822	0.505407	0.812702	0.527054	0.580368	0.698582	BSU01630	feuA	1.64923	1.39343	1.49586	0.823433	5.40926	0.864346
BSU01640	btr	transcription activator (AraC family DNA-binding domain fused to FeuA-like substrate-binding domain), regulation of the feuA-feuB-feuC-ybbA operon	0.473653	0.594578	0.991429	0.683808	1.67109	1.43308	2.10066	0.913834	0.671291	0.692556	0.382253	0.534466	0.62304	1.12652	1.58226	1.43596	1.22238	0.949943	0.524629	1.1848	1.09347	0.708414	0.461075	1.91585	1.4877	1.76151	1.37465	0.900053	1.08866	1.28734	0.601052	0.755	0.445008	0.433822	0.805287	1.21579	0.671174	0.672694	0.750234	BSU01640	btr	2.12381	1.58266	2.13403	0.956785	3.28796	0.932036
BSU01650	ybbC	unknown	0.268341	0.206652	1.99074	0.721449	0.497192	0.124797	0.308667	0.345923	0.303547	0.683065	1.35347	1.98618	1.80747	1.91005	0.769695	1.24786	0.974684	0.843976	0.535456	0.961017	3.10381	1.33063	1.08734	0.206887	0.219612	0.270133	0.346167	2.00926	0.794735	0.80509	4.09595	3.62748	2.90422	1.80487	1.36197	1.01661	2.50775	1.86963	2.12693	BSU01650	ybbC	1.07709	0.902018	1.25379	0.271212	0.456848	0.475628
BSU01660	nagZ	N-acetylglucosaminidase	0.345997	0.23914	1.683	0.66394	0.574094	0.14834	0.426451	0.383898	0.351631	0.544871	1.45641	2.30703	2.18597	2.73673	1.58107	1.96917	1.16029	0.945196	0.517539	0.723853	1.89955	1.20401	0.876384	0.180953	0.183817	0.216565	0.304856	1.94218	0.67961	0.893595	2.80398	2.46562	2.51586	1.62107	1.06244	1.48433	1.91803	1.46061	1.88991	BSU01660	nagZ	0.923026	0.762919	1.12323	0.208711	0.480851	0.410995
BSU01670	amiE	N-acetylmuramyl-L-alanine amidase	0.221183	0.213679	1.91894	0.932711	0.593208	0.129424	0.452491	0.387002	0.33088	0.425955	1.16345	1.9652	1.99617	2.23676	1.59173	1.6551	1.08613	1.19408	0.293241	0.692742	1.92288	0.989855	0.537148	0.215138	0.203734	0.256432	0.355872	1.92865	0.628141	1.05913	2.39345	2.5077	2.18433	1.49116	1.08606	1.1909	1.72224	1.33725	1.86176	BSU01670	amiE	1.38659	0.89101	1.17382	0.24697	0.895365	0.589426
BSU01680	murP	N-acetyl muramic acid-specific phosphotransferase system, EIIBC component of the PTS	0.178292	0.261106	1.95108	0.959818	0.771497	0.153978	0.458637	0.392139	0.336564	0.405825	0.943198	1.69684	1.6494	1.79697	1.48559	1.44821	1.12554	1.30028	0.219042	0.762618	1.63543	1.20381	0.452848	0.243637	0.234299	0.338779	0.362081	1.69297	0.676507	1.43632	2.10071	2.33057	1.95207	1.36407	0.990019	1.37156	1.59592	1.24095	1.78221	BSU01680	murP	1.71174	0.87729	1.34482	0.267839	1.11751	0.814541
BSU01690	murR	probably transcriptional regulator of genes required for the utilization of N-acetylmuramic acid, homolog to E. coli MurR	0.155424	0.280289	1.85093	0.848756	0.644423	0.195527	0.660084	0.378334	0.342899	0.365401	0.893604	1.54075	1.42774	1.54961	1.10204	1.28588	1.08275	1.05097	0.215039	1.45175	1.76967	1.26802	0.201279	0.378719	0.340884	0.472343	0.385791	1.41999	0.676556	1.27394	2.12244	2.89122	1.90172	1.40812	1.02895	1.38396	1.3773	1.15326	1.89025	BSU01690	murR	1.15621	0.727721	1.5396	0.26121	1.31416	0.651903
BSU01700	murQ	similar to E. coli MurQ (etherase, cleaves lactate from N-acetylmuramic acid)	0.138011	0.322057	1.70478	0.735666	0.598565	0.21832	1.0182	0.338205	0.318123	0.462527	1.16835	1.80111	1.40697	1.42435	1.02953	1.57783	1.09618	1.01542	0.196801	1.9467	2.40953	1.1865	0.169282	0.429756	0.427561	0.568596	0.40051	1.30342	0.815665	1.23778	2.18938	2.63978	1.79042	1.2626	1.07264	1.19929	1.36534	1.2893	1.96562	BSU01700	murQ	0.929075	0.724252	1.55657	0.273475	1.21558	0.490757
BSU01710	ybbJ	unknown	0.428364	0.333825	1.69091	0.606802	0.572108	0.965305	1.8453	0.672866	0.750533	0.798644	0.710614	0.589162	0.526951	1.23014	1.3427	1.06769	1.27506	1.31942	0.634074	1.94465	2.6329	1.37644	0.480145	1.04481	0.952371	0.951464	0.735592	1.09139	1.26319	1.34662	2.3242	1.29119	1.20032	0.887941	0.961362	1.14857	1.19415	1.49753	1.27482	BSU01710	ybbJ	1.58173	1.0344	1.35666	0.604252	0.903564	0.515752
BSU01720	ybbK	unknown	0.543215	0.360804	1.34353	0.782263	0.56121	0.911665	2.02967	0.850951	0.875076	0.781928	0.851023	0.767154	0.665351	1.00686	1.1902	1.33956	1.15824	1.07401	0.87386	1.67169	2.65054	1.35906	0.57435	0.839423	1.12769	0.961256	0.840529	1.27857	1.43404	1.16208	3.16158	1.73078	1.32393	0.850963	0.943909	0.970407	1.21243	2.40197	1.19297	BSU01720	ybbK	1.22406	1.09508	0.965845	0.719622	1.14487	0.449863
BSU01730	sigW	RNA polymerase ECF-type sigma factor SigW, activated by alkaline shock and by polymyxin B, vancomycin, cephalosporin C, D-cycloserine, and triton X-100	0.85194	2.10873	0.618655	0.529263	1.10513	0.674082	0.476689	2.57457	0.873139	1.04473	1.92199	1.47396	0.382923	0.586794	0.566693	0.861488	0.959764	1.13275	1.22329	1.9436	0.347641	0.358339	0.685543	0.339399	1.04746	0.678738	3.82517	1.22832	0.897164	0.814414	1.01799	0.985188	0.409577	0.371842	0.31856	0.511563	0.485674	0.637091	0.487318	BSU01730	sigW	2.47228	3.39101	3.84086	3.68167	0.477734	4.22437
BSU01740	rsiW	anti-SigW	0.964598	1.74222	0.602866	0.437459	0.995571	0.810358	0.495875	2.45543	0.868928	1.12573	1.56312	1.38932	0.371147	0.462223	0.426967	0.699672	0.913681	0.978041	1.30992	2.10378	0.393292	0.428161	0.790494	0.404499	0.871362	0.65905	3.95773	1.27454	1.08321	0.769595	1.1211	1.01672	0.451374	0.399678	0.336998	0.491591	0.516298	0.727636	0.495748	BSU01740	rsiW	2.78515	3.07084	4.94333	3.32472	0.499041	4.29532
BSU01750	ybbP	maybe involved in the synthesis of c-di-AMP in vegetative cells	0.903277	1.22246	1.11777	0.73867	0.767409	0.858823	0.990074	0.899923	0.797751	0.706018	0.718151	1.0632	1.03018	1.72887	1.43879	1.27846	0.997933	1.21031	1.10524	1.27977	0.736202	0.535505	0.651716	1.31315	1.66998	1.11911	1.08966	1.15603	0.907326	1.00362	0.75093	0.902965	1.11791	1.26982	1.11105	1.13508	0.754314	0.704582	0.981842	BSU01750	ybbP	0.672582	0.925575	0.837485	1.04818	0.918682	1.05278
BSU01760	ybbR	unknown	0.898263	1.09304	0.953394	0.769703	0.753419	1.07445	0.927282	0.747446	0.737002	0.583653	0.826985	0.962906	1.27448	1.86544	1.89597	1.65569	1.07048	1.16818	1.06418	1.27095	1.08763	0.695654	0.655816	1.0699	1.40917	1.17505	0.89909	1.13081	0.616718	0.450182	0.68241	0.731301	0.856452	1.11395	1.22379	1.17461	1.01514	0.776034	1.35937	BSU01760	ybbR	0.565648	0.799919	0.833834	0.826683	0.958259	0.819686
BSU01770	glmM	phosphoglucosamine mutase, required for cell wall synthesis	1.03851	1.22956	0.713636	0.778422	0.851674	1.21612	0.861488	0.648029	0.866361	0.700926	0.656272	0.787231	0.94278	1.08764	1.31826	1.08706	0.841794	0.860482	1.21045	1.51392	1.38481	0.982187	0.959459	1.69332	1.5343	1.36251	1.10798	1.07969	0.940472	0.805515	0.809979	0.670104	0.961855	1.28949	1.29216	1.29704	1.30003	1.16351	1.3392	BSU01770	glmM	0.81395	0.943161	0.917904	0.81169	1.07483	0.982541
BSU01780	glmS	glutamine-fructose-6-phosphate transaminase	1.63904	0.589339	0.0978758	1.65915	0.879896	0.885147	0.277353	0.239923	0.818419	1.093	1.44529	1.19918	0.676878	0.909224	0.828091	1.54087	1.06512	1.06545	0.803441	0.744067	4.29509	1.2778	0.430286	1.42262	0.78445	0.843872	0.210239	1.9841	0.990704	1.09041	1.25253	1.02111	0.830697	1.0643	0.748213	1.08773	0.900497	0.667596	0.884977	BSU01780	glmS	1.05103	1.09396	0.648653	1.97085	0.612141	0.824601
BSU01800	alkA	DNA-3-methyladenine glycosylase	0.635761	1.12808	1.6911	0.784252	0.738628	0.607641	1.17161	0.73314	0.560052	0.913185	2.57648	3.14248	2.54812	1.61503	1.20223	1.19933	0.80667	0.997809	1.59116	1.05696	0.893166	0.99495	1.03915	0.746935	0.735005	0.699948	0.624206	2.10093	0.63428	0.647666	3.56226	4.53702	3.73629	2.12117	1.86492	1.26616	1.29733	0.939734	1.09121	BSU01800	alkA	0.783011	0.958152	0.750572	1.07831	0.750314	0.716322
BSU01810	adaA	trigger enzyme: methylphosphotriester-DNA alkyltransferase/ transcriptional activator of the adaA-adaB operon	0.802641	0.826011	1.47229	0.754502	0.777654	1.07623	1.04552	1.07379	1.14831	1.31013	2.39757	3.14794	1.67959	1.02029	1.1367	1.28214	0.889327	1.10421	0.926841	0.820378	1.29312	0.882892	0.676298	0.825998	1.32489	0.90031	0.607925	1.12354	1.05862	1.03654	3.60528	3.05177	4.3388	1.99196	1.94821	1.23041	1.60629	1.14835	1.16421	BSU01810	adaA	0.669952	0.77767	0.586612	0.9626	0.517889	0.705456
BSU01820	adaB	O6-methylguanine-DNA methyltransferase	0.434917	0.798034	1.52357	1.09824	0.731844	0.684744	1.06535	0.522539	0.761962	0.829982	1.67195	2.7482	1.12555	1.12821	0.682647	0.87137	0.842852	1.03342	1.0635	0.885374	1.38441	1.13856	0.786081	0.832907	1.2153	0.807568	0.506294	1.07869	0.946336	1.37904	3.2846	2.68596	4.53011	1.48912	1.98262	1.18797	1.73276	0.704837	1.39121	BSU01820	adaB	0.592621	1.12744	1.02198	1.51038	1.57495	0.342411
BSU01830	ndhF	NADH dehydrogenase (subunit 5)	1.72765	4.04917	2.08297	0.214293	0.296721	0.410829	0.53481	0.570013	0.664272	0.632978	0.479352	0.59459	0.525419	0.708383	0.732773	0.656473	1.14234	1.13574	1.78256	1.87682	0.156436	0.160772	0.318429	0.595103	0.797216	0.998213	0.325218	0.9123	0.887048	1.40654	0.59594	0.759073	0.383224	0.494966	0.437819	0.761038	0.748903	0.792634	0.66801	BSU01830	ndhF	1.33537	0.961879	0.536982	1.45805	2.16457	0.453409
BSU01845	ybcC	unknown	0.976239	2.70878	1.61535	0.244098	0.237061	0.77099	0.632293	0.681752	0.758702	0.731756	0.97523	1.09091	0.868245	1.03672	1.31903	0.691309	1.1626	1.08738	1.50368	1.49699	0.191463	0.166766	0.282102	1.03475	1.29718	1.20021	0.645347	0.794843	1.09712	1.48771	0.978434	0.778745	1.36828	0.904157	1.08711	0.87953	0.72931	0.66286	0.639794	BSU01845	ybcC	0.749789	0.94271	0.576209	1.12691	0.875335	0.506009
BSU01860	ybcF	similar to carbonic anhydrase	1.02761	2.52488	1.63119	0.284836	0.281147	1.07492	1.32023	1.03906	1.15566	1.39184	1.559	1.66714	1.70057	1.15066	1.04375	1.50664	1.20271	1.24674	1.5336	1.67863	0.299745	0.298063	0.38419	1.00036	0.984448	1.21415	0.763967	0.918039	0.989447	0.974899	1.62481	2.8022	1.96013	1.21836	1.13872	0.905538	1.06848	1.50851	1.02498	BSU01860	ybcF	0.89405	1.01485	1.09357	0.825752	1.06884	0.955341
BSU01870	ybcH	unknown	0.722249	2.20583	1.93356	0.196209	0.245153	0.583893	0.750317	0.975051	0.966464	0.85134	1.25506	1.27743	0.978338	0.882431	0.990115	1.00426	0.910833	1.03701	1.99763	1.70243	0.193021	0.252196	0.340676	1.01778	1.40355	1.23137	0.407538	0.793989	0.737373	1.57718	0.888109	0.83961	1.28044	0.976941	0.970309	1.23044	0.610057	0.615479	0.72281	BSU01870	ybcH	0.923992	1.31659	0.753588	1.31817	2.04832	0.520135
BSU01880	ybcI	unknown	2.13801	1.84382	1.24852	0.75982	0.706372	2.45562	1.68534	1.64875	2.13571	2.25945	1.9593	2.20899	2.72973	1.06219	2.07988	0.888265	1.20652	1.19927	0.959582	1.26964	0.885066	1.01935	0.689079	1.05131	0.651525	0.834653	1.24011	1.01945	1.22736	0.678007	2.09936	2.64566	1.53077	1.48714	0.835382	0.848915	1.15194	2.17748	1.30175	BSU01880	ybcI	1.05523	0.655629	1.34991	0.533305	0.844247	1.0662
BSU01889	ybzH	unknown	0.936845	0.954409	0.700649	0.719831	0.548976	1.00086	1.49778	1.59553	1.1906	1.44155	0.809599	1.3227	1.10487	0.990836	0.822878	0.822887	0.941183	1.0399	5.52339	1.10013	1.23324	1.20052	1.2938	0.980577	1.05487	1.12741	1.14481	0.903095	0.909859	1.27604	0.730941	1.07038	0.978783	1.02331	0.738828	0.908548	0.779943	0.900983	0.947359	BSU01889	ybzH	0.200057	0.905256	0.726585	1.07049	0.849516	0.728462
BSU01890	ybcL	similar to chloramphenicol resistance protein	1.51567	1.5164	0.924735	1.27375	1.36229	0.835671	0.846394	0.926018	1.14779	0.856388	0.953294	0.615691	0.972146	0.734335	0.976609	0.714575	0.974125	0.998554	1.1882	1.07411	1.09135	1.3776	1.19882	0.992568	0.733598	1.09455	0.843407	0.725174	0.972506	1.67763	0.931771	0.802549	0.417006	0.619171	0.443225	0.825452	0.551262	0.871811	0.517283	BSU01890	ybcL	1.9865	1.19862	0.897253	1.3903	1.52632	0.96009
BSU01900	ybcM	similar to glucosamine-fructose-6-phosphate aminotransferase	1.8534	1.2418	0.986912	2.02338	1.0719	0.778954	0.559753	0.71037	1.11964	1.15365	0.95771	0.945334	0.722727	0.894824	0.947707	0.731742	1.21067	1.16629	1.18535	0.893975	2.71803	0.975858	0.748321	1.07207	1.37837	0.962454	0.543831	0.933638	1.28429	1.25186	1.87451	0.998604	0.903081	0.655619	0.770547	1.01696	1.35138	0.968723	0.704451	BSU01900	ybcM	0.848654	0.749705	0.376687	1.13288	1.77543	0.812628
BSU01910	skfA	spore killing factor	1.24866	1.18649	1.37233	1.48222	1.33936	0.0606464	0.0563462	0.545483	1.02904	1.48036	1.85513	1.94874	0.607887	0.243474	0.177752	0.256572	0.738085	1.16822	1.13739	1.0733	0.721502	1.0724	0.851222	0.0827844	0.0658211	0.0853681	0.263976	0.96658	1.70909	2.78861	4.68278	2.11466	1.8167	1.06319	0.782696	0.704388	1.03897	1.58918	1.15502	BSU01910	skfA	2.67152	2.91199	46.2029	2.02596	1.50576	16.139
BSU01920	skfB	synthesis of spore killing factor	0.986772	1.68462	1.17454	1.35158	1.62916	0.0969477	0.134226	1.64474	2.17399	2.02159	1.04147	0.271872	0.326902	0.160873	0.222015	0.756838	1.05427	1.93508	0.923641	1.07129	0.546363	0.463041	0.763659	0.094265	0.141323	0.139796	0.827278	0.38894	2.68152	0.95106	0.589201	0.402402	0.436857	0.663201	0.537711	0.378628	0.556452	0.6713	1.38191	BSU01920	skfB	3.91656	2.86741	75.8095	3.6876	3.8678	32.0703
BSU01935	skfC	may be involved in spore killing	0.921259	1.17898	1.66084	1.36648	2.69149	0.123136	0.286363	2.46557	2.5317	2.05293	1.24304	0.445382	0.34124	0.266731	0.32742	1.0227	1.17328	2.00096	0.871104	0.835043	0.347071	0.431924	0.585659	0.109351	0.165024	0.171719	1.06263	0.388992	2.43984	1.08949	0.461476	0.397158	0.401101	0.719	0.455759	0.510246	0.419476	0.554804	1.01373	BSU01935	skfC	5.90542	4.50607	23.6417	6.42225	3.2619	20.1579
BSU01950	skfE	ABC transporter (binding protein), export of the spore killing factor	0.722313	1.08655	1.61623	1.33184	2.56368	0.14217	0.307355	2.34532	2.5279	2.01217	1.17235	0.370977	0.355376	0.271918	0.364812	0.953457	1.21196	1.78035	0.856904	0.869135	0.445482	0.590774	0.606391	0.121443	0.178172	0.179532	1.07694	0.402533	2.50971	0.996988	0.562017	0.48868	0.443103	0.722212	0.453553	0.438582	0.397637	0.470788	1.22302	BSU01950	skfE	6.71481	5.43605	19.895	6.56694	3.60937	17.6695
BSU01960	skfF	ABC transporter (permease), export of the spore killing factor	0.947415	1.39873	1.40137	1.39057	2.67967	0.228857	0.355141	2.23107	2.28241	1.99244	1.1802	0.516645	0.545942	0.382264	0.45659	0.924417	1.16698	1.67885	0.908817	1.00492	0.642829	0.729503	0.694629	0.202987	0.233615	0.238164	1.06794	0.426517	2.76479	1.1027	0.539937	0.671471	0.499266	0.944106	0.459729	0.714447	0.448712	0.590583	0.939458	BSU01960	skfF	4.06115	3.119	11.2018	3.58272	1.7275	13.8178
BSU01970	skfG	unknown	0.991041	1.32166	1.18774	1.65901	3.00336	0.210904	0.272528	1.89575	2.07741	2.30205	1.2063	0.541891	0.491122	0.345698	0.24888	0.848247	1.05138	1.59397	0.910012	1.113	0.61057	0.712929	0.833648	0.274814	0.364659	0.320708	1.1346	0.423978	3.55255	0.952293	0.997438	0.671444	0.691735	1.05897	0.706556	0.606392	0.604897	0.786829	1.28156	BSU01970	skfG	5.12414	4.39646	12.7141	3.33688	1.9432	12.2862
BSU01980	skfH	unknown	0.6172	1.13289	0.808458	1.05055	1.71234	0.256293	0.385596	2.04658	2.05782	2.79797	1.69606	1.03141	0.600428	0.229561	0.445747	1.01709	1.16134	1.82541	1.16436	1.07289	0.616081	0.603538	0.925767	0.322801	0.504271	0.443064	1.08923	0.464772	3.60743	0.870191	1.52785	0.923062	0.983272	1.07711	0.96399	0.597569	0.904571	0.962793	1.34663	BSU01980	skfH	3.19767	4.18589	10.1908	4.0645	2.19552	9.09276
BSU01990	ybdG	unknown	1.08671	1.44903	0.89547	1.65567	1.46896	0.800322	0.673229	1.71707	2.18583	2.24488	0.727031	1.07515	1.1322	1.01816	1.05495	1.59903	1.16784	1.75466	0.840857	0.72232	0.612058	0.600367	0.584855	0.799743	0.985099	0.880938	1.22699	0.527362	1.70361	1.06316	1.39127	0.938745	1.14108	1.354	1.06417	1.09773	0.747922	0.781347	1.11076	BSU01990	ybdG	1.36938	1.66549	2.8064	1.4955	1.53841	3.36115
BSU02000	ybdJ	two-component response regulator	1.37219	1.21037	1.06258	1.66028	1.36934	0.905003	0.768601	1.18905	1.77079	1.52197	1.64042	1.02176	0.898535	0.931324	1.49956	0.870201	1.07962	1.3879	0.828231	0.841407	0.667865	0.949437	0.724918	0.872023	0.892932	0.853627	1.22523	0.587871	1.75182	1.13926	1.6771	1.46399	1.28206	1.48116	0.948787	0.895403	0.836845	1.1198	1.16199	BSU02000	ybdJ	1.46135	0.968586	2.06243	1.1011	0.931581	2.36041
BSU02010	ybdK	two-component sensor kinase	1.47148	1.48057	1.16049	1.51439	1.31931	1.3203	0.998609	1.88309	1.95902	2.15036	3.03591	1.70419	1.30202	1.02436	0.828673	1.2513	1.26762	1.51704	0.840162	0.793766	0.737839	0.767274	0.878085	0.88847	1.0632	0.960418	1.40093	0.675734	1.33046	0.871285	1.96808	1.43603	1.25868	1.30508	1.00146	0.757424	0.918804	0.97009	1.00153	BSU02010	ybdK	1.07913	0.955481	1.40232	1.13046	1.94861	2.51416
BSU02019	ybzI	unknown	1.0508	1.18359	0.737874	0.820457	0.75119	0.880493	0.886532	1.05172	1.59777	1.44125	1.73402	1.61127	0.987382	0.988296	1.1332	1.19251	1.06733	1.43428	1.778	1.1649	1.18766	0.982823	1.41761	1.02962	1.13375	1.03042	1.51986	0.766343	1.47365	1.16481	1.63655	1.12989	1.28925	1.05899	0.97274	0.820763	1.1059	1.14979	0.999965	BSU02019	ybzI	0.527309	0.738142	1.03549	0.856375	0.6815	0.575664
BSU02030	prkD	protein kinase D	0.728437	1.22282	1.14185	1.09047	0.802307	0.614886	1.5028	0.80134	0.857329	0.998319	0.999331	0.728259	0.500983	0.616502	1.10045	0.634212	0.861525	0.976642	1.58087	1.65826	1.97543	1.15645	1.39328	1.51126	1.31475	1.05602	0.792837	0.721679	1.69329	1.52593	1.13198	1.07289	0.8126	0.352416	0.804617	1.41032	0.443918	0.527037	1.15985	BSU02030	prkD	0.652976	1.00085	0.841526	0.973378	0.866584	0.805336
BSU02040	ybdN	unknown	1.09884	0.879965	0.812896	1.25312	1.23902	0.414979	1.16279	1.37135	1.45822	1.92247	1.51436	0.57347	0.575759	0.828673	0.521287	1.143	1.32647	1.50038	1.4089	1.09734	1.14525	0.851943	1.09296	0.361784	0.60803	0.565608	0.896805	0.504313	4.17105	1.37913	0.910662	0.604585	0.659411	0.627002	0.713448	0.803927	0.746387	0.820956	1.10397	BSU02040	ybdN	5.73268	7.07175	20.7704	3.14884	2.39289	3.8043
BSU02050	ybdO	unknown	1.14186	1.33756	1.19551	1.01473	0.977087	1.25824	3.29119	1.30176	1.31803	1.06812	1.59889	1.54136	0.961332	0.751439	1.2546	1.16452	1.12604	1.04651	1.05217	0.902212	0.989725	0.879117	1.4335	0.785422	1.0289	0.978259	1.37351	0.63804	1.79129	1.28536	2.9307	1.41341	0.987288	1.00748	0.764445	0.658618	0.857443	0.986516	0.963083	BSU02050	ybdO	5.7312	4.36774	4.01697	3.61192	2.64924	2.4222
BSU02060	ybxG	similar to amino acid permease	3.01454	2.6643	1.15711	0.974199	1.09873	1.18078	1.23337	1.01761	1.07367	1.06749	0.995225	0.911887	1.04718	0.892601	0.855439	1.29939	1.28164	1.3766	2.78465	2.29787	0.552457	0.85728	0.310477	1.1295	0.798608	0.981643	1.19641	0.787361	1.6299	1.34836	1.39245	0.990486	1.03076	0.910343	0.716623	0.680296	0.948877	0.792969	0.967679	BSU02060	ybxG	2.26472	1.71849	0.5638	1.5102	1.84706	0.582623
BSU02070	csgA	required for the ability of the germinating spore to resume vegetative growth	0.811166	1.49245	1.28808	1.14331	0.936469	0.328003	0.413953	0.362678	0.330953	0.419747	0.68987	1.40995	2.77167	1.57813	1.90424	1.22829	0.781406	0.619676	2.19145	1.23765	1.09246	0.701066	1.04319	0.479677	0.733213	0.675429	0.313863	1.4694	0.651414	1.04651	2.08198	3.21842	4.40828	2.50436	2.1163	1.65407	2.58708	1.85669	2.34452	BSU02070	csgA	1.39331	1.04509	0.747606	2.26055	0.984097	0.304366
BSU02080	ybxH	sporulation protein	1.11529	1.83326	0.978909	0.945015	1.26134	0.421476	0.700077	0.709164	0.666577	0.461515	0.615586	2.15965	3.27624	1.73358	0.968004	0.8966	0.932807	0.815442	0.989107	0.567792	0.518056	0.539759	0.858769	0.408884	0.742404	0.884118	0.300279	1.09524	0.439538	1.01769	1.69999	2.43779	3.63818	1.99599	1.69236	0.868812	2.79682	1.84332	2.18866	BSU02080	ybxH	1.20476	1.01401	0.835531	1.55594	0.965777	0.438417
BSU02090	ybxI	beta-lactamase	1.08625	0.920803	1.4883	0.773928	1.07927	0.954179	1.2876	0.720673	0.847827	1.04236	1.28096	0.948513	0.60109	0.892425	1.59246	0.668199	1.16646	0.933029	1.07018	1.00648	1.48066	1.08687	0.565752	0.918849	1.02977	0.983666	0.647926	0.898582	1.36182	1.62881	1.85862	0.66251	1.27963	0.842795	0.81457	1.10491	1.01878	1.18215	1.1195	BSU02090	ybxI	2.00587	1.52719	0.941208	1.38679	0.9087	0.680795
BSU02100	cypC	long chain-fatty acid beta-hydroxylating cytochrome P450, H(2)O(2)-dependent, hydroxylates myristic acid to beta-hydroxymyristic acid	0.157057	0.059308	2.93462	0.212818	0.212531	0.745786	0.52267	0.406026	0.578166	0.731786	0.926734	1.34631	1.43049	1.02389	0.716273	0.893333	0.878889	0.693949	0.394813	0.534916	1.60691	2.14284	0.789253	0.8288	1.04035	1.18848	0.503661	1.14458	1.09491	1.71158	2.53488	1.54014	2.23859	1.29518	1.31644	1.39591	1.9462	1.54469	1.10193	BSU02100	cypC	0.410191	0.277814	0.118842	0.945675	0.100558	0.18839
BSU02110	ybyB	general stress protein, survival of ethanol stress	0.051465	0.0205173	2.57027	0.116194	0.0927093	1.20076	0.9352	0.4524	0.53874	1.25094	1.87888	2.12813	0.643714	0.386204	0.47653	0.56888	0.893348	0.64548	0.226005	0.390115	4.01987	2.24345	0.828716	0.824154	0.800847	1.74751	0.909774	1.23877	1.1824	1.42991	2.2987	1.5972	1.54274	0.601308	0.67501	1.08059	2.24118	2.69051	0.822888	BSU02110	ybyB	0.527543	0.0852847	0.0923839	0.433073	0.0374303	0.0403686
BSU02120	ybeC	similar to amino acid transporter	0.285645	0.58521	2.65579	1.33848	1.64939	5.53621	1.7749	0.758387	0.880981	0.640419	0.542664	0.513882	0.775792	0.950822	0.68794	1.05101	1.07256	0.84145	0.260513	0.940982	1.02024	1.2865	0.202687	1.76418	1.13937	1.906	0.505891	1.70158	0.385512	0.948269	0.165975	0.198061	0.108992	0.220361	0.158132	0.405532	0.203744	0.281951	0.179631	BSU02120	ybeC	1.02331	0.841162	0.0974842	0.848709	0.666426	0.313354
BSU02130	glpQ	glycerolphosphate diester phosphodiesterase	1.5563	1.06949	1.31847	0.145209	0.131353	3.48775	2.34606	0.55262	0.659854	0.60524	0.67729	0.512649	0.751581	0.497523	0.910467	1.04335	0.808395	0.640598	1.56696	3.04015	1.04369	0.20927	0.08476	2.82786	2.32491	1.76702	0.729866	1.42797	0.829489	0.977627	0.331655	0.441099	0.441218	0.532899	0.475599	0.794983	0.526814	0.511109	0.409985	BSU02130	glpQ	1.48472	2.09898	1.03689	1.48158	2.14525	0.473313
BSU02140	glpT	glycerol-3-phosphate permease	2.33255	1.62063	1.60928	0.17966	0.223387	5.48263	2.20005	0.527497	0.461882	0.468998	0.404564	0.361584	0.687386	0.668408	0.691658	0.856978	0.776063	0.700113	1.03904	1.88928	0.633259	0.163468	0.0427373	2.70582	1.7644	1.45816	0.575373	1.6251	0.627203	1.13853	0.162022	0.279019	0.237754	0.421354	0.305556	0.737001	0.305553	0.25538	0.253159	BSU02140	glpT	1.37401	2.27162	0.927015	1.86422	4.23046	0.718084
BSU02150	ybeF	unknown	1.65918	1.00655	1.16624	0.693256	0.92062	0.867565	0.440355	0.797155	0.388183	0.891315	0.830622	0.727217	0.865418	1.2963	0.9527	1.03339	1.42835	1.73649	1.6998	1.49066	0.999212	0.601209	0.829373	1.17458	1.21853	1.14371	0.621804	1.12662	0.984316	1.08241	1.06127	0.998682	1.11518	0.98052	1.4811	1.14455	1.956	1.85729	2.50226	BSU02150	ybeF	1.90948	1.22904	0.625477	0.849038	1.83244	0.566687
BSU02160	ybfA	unknown	1.41326	1.41857	1.23252	1.35618	1.27834	1.02603	1.58569	1.05086	1.00897	0.922336	1.08567	1.08423	1.40413	1.11396	1.91407	1.19804	1.43047	1.31612	1.40394	1.70757	0.729614	0.690189	0.311426	0.783556	1.09359	0.987475	0.741493	0.863571	0.813111	1.62912	0.809596	0.779423	0.993442	0.717554	1.0402	1.28061	1.30806	1.21716	1.67411	BSU02160	ybfA	1.02903	1.04908	1.36378	1.05787	0.947976	0.881697
BSU02170	ybfB	unknown	2.53387	1.99517	1.33472	1.26775	1.66964	1.01827	1.62935	1.59965	1.00168	0.658017	0.850072	0.688893	0.982707	1.08555	0.95337	0.923976	1.28501	1.19738	1.61253	2.03231	0.595577	0.805237	0.377564	0.830876	0.762554	0.984422	1.00097	0.666162	0.821323	2.14116	0.600856	0.44766	0.538658	0.491705	0.564509	0.968593	0.682372	0.67618	0.851417	BSU02170	ybfB	2.36442	1.45944	1.36405	0.930342	1.75495	1.21277
BSU02180	ybfE	unknown	0.876541	1.26774	0.853535	0.851299	0.791188	1.02345	1.23865	0.87357	0.914396	0.965776	1.27441	1.50015	0.961124	1.23504	0.989268	0.828129	1.18425	1.07946	1.15991	1.3287	1.18056	1.0003	0.866303	1.24706	1.44248	1.30259	0.713034	0.83288	0.816285	1.47263	0.701381	1.39394	0.944492	0.874368	0.790269	0.920793	0.582716	0.665536	0.758454	BSU02180	ybfE	0.586677	1.20862	0.893611	1.0371	0.555876	0.800316
BSU02190	ybfF	unknown	0.434153	0.934569	1.3209	0.711624	0.725622	2.10592	2.55868	1.76125	0.672122	0.731372	0.730499	0.597806	0.575573	0.990716	0.800159	0.855429	0.976747	1.14312	0.968996	0.98646	0.898603	0.882194	0.497141	2.07938	2.23025	1.71408	1.58096	0.778406	0.759853	1.54431	0.397226	0.386841	0.674846	0.712033	1.00717	1.5256	0.482481	0.415241	0.667433	BSU02190	ybfF	0.426553	1.03225	0.840005	1.0773	0.594779	0.955442
BSU02200	ybfG	putative pepdidoglycan binding protein	0.955643	0.905562	1.44069	0.744443	0.986507	1.75431	1.63919	1.14953	1.13324	1.32602	1.23948	0.695399	0.618037	0.93047	0.748529	0.970425	1.04152	1.06547	1.47012	1.09975	0.957171	0.826218	1.08714	1.13243	2.02199	1.24931	1.72168	0.965248	1.39413	0.963888	1.47025	1.36056	0.716933	0.737319	0.952231	0.987534	0.903205	1.15529	1.02352	BSU02200	ybfG	0.926124	0.921064	0.80111	1.07434	0.50837	0.851438
BSU02210	ybfH	unknown	1.09821	1.11259	1.26498	0.983209	0.978689	0.754748	0.933679	0.845484	1.01958	0.852637	0.85062	0.761378	0.999951	0.848345	1.05725	0.813443	1.05193	1.01878	0.995135	1.25931	0.99363	1.17276	1.1854	1.02938	0.783873	0.915496	0.959185	0.885935	1.53201	1.8636	1.13905	1.12842	0.812261	0.898787	0.890231	0.942431	1.0966	1.37713	1.15698	BSU02210	ybfH	1.14823	0.995233	0.938816	0.88458	0.884572	0.798545
BSU02220	ybfI	similar to transcription regulator (AraC family)	0.745281	0.884669	1.42991	1.14236	0.874979	0.652315	1.23821	1.0845	1.27883	1.15727	0.941286	0.705082	0.753413	1.20277	0.996433	1.02144	1.02368	1.12429	0.901945	1.12935	1.15107	0.81061	1.051	1.19083	1.22528	1.2303	1.0957	0.837141	1.40164	1.4184	0.929886	0.76977	0.979021	0.905755	1.01673	1.07809	1.27023	0.935898	1.11449	BSU02220	ybfI	0.809444	0.879389	0.834008	0.886124	0.88142	0.814571
BSU02230	purT	phosphoribosylglycinamide formyltransferase 2	0.338195	0.507826	1.88869	1.62371	1.35302	2.67671	2.23006	0.744244	0.951497	0.630465	0.453565	0.438202	0.640812	0.651809	0.819488	0.860701	0.92226	0.850331	0.192252	0.670049	1.46538	1.69643	0.320689	1.94383	1.40729	1.84528	0.97541	1.15884	0.632716	1.38069	0.436217	0.395834	0.38689	0.515279	0.548761	0.759719	0.754199	0.874325	0.557991	BSU02230	purT	1.48991	0.872539	0.751796	0.540489	1.35961	0.666196
BSU02240	mpr	extracellular metalloprotease	0.518682	0.516087	1.08754	1.07506	1.03798	0.0486065	0.121559	0.109371	0.0977931	0.144513	0.248493	0.408201	1.5399	4.41542	1.90508	1.15973	0.759534	0.580149	0.74144	1.59414	1.89452	1.61515	0.704293	0.145935	0.126482	0.154964	0.302956	3.65905	0.42932	0.699074	0.588838	0.57637	0.944182	1.63123	2.0668	2.12233	3.66635	2.25702	3.33054	BSU02240	mpr	1.55906	1.01589	1.20004	1.19018	0.368398	0.663577
BSU02250	ybfJ	unknown	0.432099	0.57544	1.17698	1.36805	1.46487	0.0647577	0.101978	0.106825	0.0956291	0.183131	0.20469	0.310594	1.22156	2.52491	3.6538	1.24206	0.887807	0.56516	0.787132	1.54984	1.69568	1.26703	0.684455	0.214282	0.280654	0.23657	0.358888	3.59174	0.513031	0.423452	1.00882	0.98397	1.21728	2.01593	2.31025	1.92783	6.31663	5.26106	4.27957	BSU02250	ybfJ	1.45703	1.20355	0.862342	1.37289	0.665698	0.965043
BSU02260	ybfK	carboxylesterase NP	1.20705	1.39426	0.819506	1.86745	2.13172	1.0515	1.23904	1.34632	0.794726	0.762919	0.734559	0.759011	0.935391	1.14343	1.38239	1.03102	1.19055	1.12428	0.67725	1.00864	0.558857	0.758906	0.682578	1.48968	1.51675	1.36714	1.60606	1.02097	0.890233	1.09304	0.389581	0.513649	0.719805	1.02839	1.10372	1.12592	1.02392	1.17166	1.2855	BSU02260	ybfK	2.86887	2.49907	1.21412	3.09191	1.4822	2.24351
BSU02270	pssA	phosphatidylserine synthase	2.83807	1.83627	0.963996	1.17716	1.36195	0.81994	0.754736	0.971029	0.748935	0.735558	1.27894	1.74127	1.33735	0.938886	0.723189	0.921108	0.958825	1.09997	1.3153	0.849453	0.489273	0.490994	0.653708	1.27946	1.24869	1.00125	1.0791	1.24199	0.853221	1.19079	1.94391	1.77539	1.0865	1.01249	0.925088	1.14883	0.585228	0.578694	0.853375	BSU02270	pssA	2.55706	2.3324	1.54369	2.51154	1.57101	3.01692
BSU02280	ybfM	similar to alkaline phosphatase	2.35845	2.18468	1.27733	1.55126	1.59488	1.22565	0.955867	1.26738	1.11819	0.89789	1.75039	2.09115	1.39486	1.08241	0.899175	1.06295	1.02338	0.991953	1.35902	0.835123	0.449762	0.493561	0.707483	1.59385	1.49259	1.21654	1.45623	1.22414	0.779721	0.864006	2.23343	1.88717	1.27047	1.18765	1.00398	0.952884	0.644732	0.551722	0.994983	BSU02280	ybfM	2.23334	2.09217	1.3761	2.41591	1.56305	3.47113
BSU02290	psd	phosphatidylserine decarboxylase	2.3157	1.9753	0.876531	1.12909	1.05685	1.22723	0.843263	1.17396	1.25584	1.05353	1.7108	1.97412	1.32061	1.08625	1.14018	1.0895	1.24335	1.03948	1.52009	1.02077	0.588369	0.52801	0.870959	1.26818	1.26863	1.05682	1.06004	1.17515	0.770376	1.24433	1.85519	1.48788	1.11152	0.909798	0.835526	0.982072	0.554261	0.492297	0.690299	BSU02290	psd	2.17849	2.03153	1.21046	2.63221	1.73797	2.57348
BSU02300	ybfN	unknown	1.38202	0.839228	0.742714	0.756609	0.746962	0.428126	0.594153	0.38221	0.508832	0.632712	0.687422	0.614197	0.329548	0.953739	0.996737	0.439628	1.24373	0.855929	2.65944	1.6237	0.834602	0.589761	1.23188	0.958842	1.21034	1.07174	0.871177	0.960413	1.03499	1.631	0.934581	0.282187	0.661384	0.393392	0.56448	1.02582	0.635143	0.901778	0.488298	BSU02300	ybfN	1.25577	1.46279	1.20335	2.59039	0.858269	0.925351
BSU02310	ybfO	similar to erythromycin esterase	1.50876	1.09394	1.07937	0.720019	1.41313	0.638846	0.593869	4.22591	1.39852	1.44518	1.76337	0.910641	0.365369	0.392085	0.447801	0.594728	0.897238	0.997564	0.928021	1.30461	0.731243	0.737316	1.10718	0.474957	0.895182	0.817812	3.91917	0.764767	1.58737	1.12424	1.2173	0.86312	0.578053	0.518608	0.289093	0.721105	0.578733	0.673186	0.538925	BSU02310	ybfO	3.77857	4.04253	26.5267	3.79665	1.07029	8.53494
BSU02320	ybfP	similar to transcription regulator (AraC family)	1.20042	0.965474	1.11499	1.13537	0.960403	1.157	1.0722	2.83286	1.6455	1.52697	1.5864	0.938435	0.842233	1.07889	1.21851	0.889003	0.955952	1.02103	1.03105	0.961862	1.04786	0.971282	0.461595	0.890569	1.30705	0.999794	2.8143	0.832917	1.27572	1.05771	1.36548	1.13146	0.739141	0.859555	0.681306	0.919574	0.790103	0.997775	0.772587	BSU02320	ybfP	1.83272	2.22018	12.0019	2.53815	1.08672	5.14391
BSU02330	ybfQ	unknown	1.14028	0.948256	0.948241	0.517342	0.581235	1.19043	1.19542	1.82209	1.39457	1.09729	1.4652	1.34628	1.03843	0.742921	0.850946	1.01153	0.878737	1.25101	2.59182	1.38012	1.03869	0.786984	0.854317	1.18735	1.60361	1.24987	2.70342	0.976069	1.00311	0.868867	1.58087	1.16506	1.02007	0.812506	0.981853	0.79173	1.04916	0.924993	1.09515	BSU02330	ybfQ	0.749953	1.00963	1.70483	1.28679	1.14883	1.71278
BSU02340	gltP	similar to H+/glutamate symporter	0.48399	0.279907	2.06727	0.793124	1.08999	0.255202	0.446491	1.06908	1.00449	1.57132	1.71825	0.998856	0.497206	0.547798	0.417911	0.81664	0.999422	1.26439	0.580046	1.23047	0.79134	1.47648	0.460345	0.338606	0.415405	0.479017	1.18682	0.867752	2.84594	2.22358	2.9794	2.3674	1.57261	0.881778	0.701146	0.938525	1.02549	0.681718	1.00775	BSU02340	gltP	4.30258	2.32028	1.43371	0.767213	0.55824	0.685845
BSU02350	gamP	glucosamine-specific phosphotransferase system, EIICBA of the PTS	0.910552	0.925287	1.81744	0.359574	0.320748	2.66354	2.42988	2.71675	0.782708	0.631917	0.72629	0.451702	0.644899	0.810824	0.638804	1.37289	1.0875	0.806357	0.890177	2.28708	0.332489	0.689184	0.238414	0.947495	0.956163	2.21806	1.52186	1.37183	0.630331	0.937151	0.388442	0.4311	0.215928	0.291581	0.189692	0.83749	0.23535	0.410321	0.238801	BSU02350	gamP	1.03642	2.19998	0.47785	0.12601	3.71373	0.378281
BSU02360	gamA	glucosamine-6-phosphate deaminase	0.697555	1.19776	1.93291	0.510054	0.418074	2.38788	2.9426	2.10689	0.475986	0.403281	0.435397	0.40913	0.525823	0.841622	0.865005	0.707709	1.01533	0.800442	0.639957	1.47656	0.234325	0.540437	0.195185	0.705936	0.760355	1.92788	1.05944	1.41999	0.446853	1.22785	0.303836	0.236689	0.178161	0.211219	0.163686	0.652889	0.205597	0.283281	0.18677	BSU02360	gamA	0.802947	1.86642	0.323053	0.145387	4.37381	0.480271
BSU02370	ybgA	similar to transcriptional regulator (GntR family)	0.752191	1.08868	0.970116	1.23945	0.8781	1.19386	2.12572	0.989266	1.01912	0.83271	0.595746	0.56368	0.795606	1.03589	0.924175	0.858671	1.11177	1.04657	1.33088	1.32603	0.711153	1.1491	0.795563	1.61616	1.59298	1.54149	1.33086	0.919239	1.01556	1.1883	0.85429	0.619248	0.602661	0.70518	0.833979	1.06371	0.607607	0.580091	0.847081	BSU02370	ybgA	0.803851	0.938454	0.599068	0.945149	1.29817	0.760341
BSU02380	ybgB	putative immunity protein	1.13107	1.15202	1.47381	0.866058	0.984533	1.10093	1.57411	0.867502	0.607887	0.669754	0.831691	0.718036	0.729776	1.01189	0.684092	0.704171	1.10244	1.01865	1.33681	1.53323	1.01744	1.40686	0.899073	0.952112	0.963212	0.995021	0.856034	0.869544	1.20208	1.61791	1.91876	1.20046	1.04519	0.85024	0.822672	1.28824	0.806334	1.28426	0.912819	BSU02380	ybgB	1.01742	0.880966	1.14743	0.756815	0.898851	0.672264
BSU02390	ybgE	branched-chain amino acid aminotransferase	0.836245	1.14587	0.974331	1.54233	1.75338	0.564109	0.92246	0.533608	0.539125	0.525086	0.86293	1.0195	1.50141	1.08497	1.04872	1.06652	1.27662	1.29515	0.554656	0.816425	1.2245	1.18177	0.583344	0.446002	0.512548	0.675797	0.588189	1.20658	0.756336	1.6808	3.58649	2.27393	2.19121	1.32559	1.47484	1.05691	1.42561	1.49846	1.69462	BSU02390	ybgE	1.21902	1.23877	0.996848	0.615639	1.58678	0.916995
BSU02400	ybgF	similar to histidine permase	0.59601	2.52299	0.508459	1.0041	1.41985	1.16503	1.07105	0.760646	0.845157	0.728271	0.620842	0.492617	0.643125	0.725663	0.764214	0.781945	1.16002	0.857285	0.532288	2.64688	0.38772	1.55097	0.60749	1.25369	1.35238	1.18769	0.970832	0.783134	1.10611	1.85061	0.616866	0.61813	0.469659	0.391053	0.445111	1.01139	0.490304	0.669718	0.412014	BSU02400	ybgF	0.965012	1.22668	0.961075	1.42123	0.89016	0.863892
BSU02410	ybgG	similar to E.coli S-methylmethionine:homocysteine methyltransferase MmuM	0.448802	0.98985	0.892487	1.44046	1.20132	0.828305	1.15966	0.808944	0.676235	0.739069	0.567216	0.464971	0.486622	0.889312	0.772471	0.657771	0.912193	0.684959	0.384894	1.25324	1.70979	1.1883	0.637339	1.67303	1.38057	1.08414	1.30523	0.794102	1.06851	1.13462	0.789853	0.926495	0.823369	0.915921	0.700959	1.5947	0.657915	0.658884	0.754601	BSU02410	ybgG	0.69494	0.937305	1.07565	1.26923	1.01182	0.848528
BSU02420	glnT	glutamine transporter (proton symport)	1.11074	0.817974	1.66684	1.11225	1.14573	0.515985	0.438766	0.495213	0.730032	0.606451	0.535757	0.469509	0.54828	0.753607	0.658918	0.614593	1.13098	0.981295	0.875003	1.33007	0.953034	0.856641	0.698702	1.42843	1.27556	0.809806	0.426109	0.702396	1.03374	1.54188	0.546763	0.30905	0.521117	0.480461	0.433997	1.71582	0.38572	0.448128	0.257513	BSU02420	glnT	1.10308	1.17819	0.902856	1.37847	0.931938	0.492196
BSU02430	glsA	glutaminase, low affinity for glutamine	0.981563	1.03219	0.998552	1.05564	1.08785	0.472875	0.522983	0.41695	0.840019	0.703977	0.588383	0.523103	0.454628	1.08014	1.3042	0.56855	1.06525	0.972139	1.14071	1.55352	0.93135	0.618903	1.04079	1.02524	1.40969	0.944068	0.277749	0.707165	0.981733	1.35239	0.392054	0.588004	0.325358	0.42565	0.27612	1.2629	0.261836	0.506113	0.351588	BSU02430	glsA	1.78895	1.18775	0.665685	2.04101	1.87145	0.370491
BSU02440	glnK	two-component sensor kinase, regulation of the glsA-glnT operon	1.13307	1.16621	1.8109	1.12082	1.16376	1.06978	0.850858	1.01632	1.12552	0.779087	0.67603	0.671889	0.538207	0.689187	1.2509	0.87065	0.980959	0.911328	0.9432	0.99118	0.737792	0.626275	0.622257	1.53279	1.64658	1.25281	0.741346	0.685627	1.3538	1.40356	0.598095	0.556732	0.497043	0.314942	0.529458	1.23918	0.512032	0.626739	0.641597	BSU02440	glnK	0.618079	1.01923	0.311549	1.29215	0.955243	0.91024
BSU02450	glnL	two-component response regulator, regulation of the glsA-glnT operon	0.999685	1.13286	0.992575	0.978317	0.859398	1.03327	1.02137	0.791314	1.14284	0.751721	0.482876	0.437671	0.473944	1.29442	0.572698	0.684816	1.38482	1.02671	1.11094	1.41683	1.06914	0.838035	0.702136	1.58585	1.5107	1.23147	0.819651	0.680557	1.20044	1.37537	0.535717	0.723464	0.376835	0.468023	0.553799	1.53733	0.474117	0.667427	0.495596	BSU02450	glnL	0.669119	0.849895	0.47284	0.863913	0.776164	0.528073
BSU02460	ycbC	5-dehydro-4-deoxyglucarate dehydratase	0.734119	0.480255	0.759412	1.73845	1.6677	0.650743	1.07804	1.00486	0.907736	1.29521	0.900073	0.677528	0.655259	0.387545	0.761355	0.67682	1.02146	1.02031	0.579491	0.874077	0.956158	1.24797	0.227731	1.16002	1.29556	1.06831	0.915291	0.620871	0.947979	1.27035	0.759056	0.787208	0.452958	0.458527	0.383523	1.18096	0.563062	0.945048	0.817156	BSU02460	ycbC	0.432268	0.428528	0.31449	0.381212	0.680426	0.384041
BSU02470	ycbD	NADP(+)-dependent alpha-ketoglutaric semialdehyde dehydrogenase	0.6919	0.509855	0.900157	1.90087	2.0723	0.885	1.15427	1.29631	1.31998	0.863423	0.694523	0.685273	0.626811	0.702845	1.11852	0.89825	1.04625	1.23574	0.593433	0.996219	0.930369	1.15735	0.263948	1.17838	1.03311	1.00976	0.868262	0.627381	0.942326	1.56688	0.41728	0.429128	0.317845	0.349093	0.349035	1.03561	0.418083	0.617351	0.643211	BSU02470	ycbD	0.538901	0.413816	0.240682	0.348124	0.535161	0.357843
BSU02480	ycbE	galactarate/glucarate transporter in (proton symport)	0.961481	0.445994	0.977995	2.541	2.69938	0.802283	0.572457	1.51388	1.55061	0.838731	0.631363	0.471585	0.455861	0.865737	0.947953	0.975203	1.00281	1.41099	0.482384	0.900439	0.995592	1.57872	0.333282	1.12876	1.20639	1.05781	1.28748	0.623612	1.06108	1.67774	0.867098	0.450216	0.39767	0.434981	0.510439	1.31711	0.585247	0.577403	1.08787	BSU02480	ycbE	0.708502	0.612244	0.278761	0.502932	0.618385	0.432426
BSU02490	ycbF	glucarate dehydratase	1.17903	0.858957	0.966855	2.13637	2.44944	1.07075	1.24438	1.3187	2.22705	1.13261	1.24116	0.906844	0.951414	0.915474	1.17341	0.960769	1.31169	1.40092	0.581851	0.713482	1.0158	1.13373	0.295426	0.936881	0.988485	0.897247	1.19177	0.619115	1.09009	1.58135	0.783217	0.818996	0.476028	0.520319	0.578496	1.15593	0.623072	0.862343	0.82408	BSU02490	ycbF	0.775842	0.665312	0.38371	0.605487	0.53991	0.476113
BSU02500	ycbG	transcription regulator of the glucarate/galactarate utilization operon (GntR family)	1.32733	1.30998	0.595804	1.11523	1.01917	1.09144	1.19193	1.58634	1.50847	1.20964	1.14291	1.16001	0.89633	1.25291	0.964833	0.907366	1.25301	1.15123	1.32827	1.18311	0.892721	0.780555	0.970668	1.12735	1.24835	0.988014	1.22779	0.55595	1.09375	1.48716	0.872675	0.732055	0.662546	0.667492	0.639416	0.94153	0.633951	0.758956	0.728953	BSU02500	ycbG	0.988042	1.10731	0.829493	1.10215	0.799267	0.824252
BSU02510	ycbH	galactarate dehydratase	0.89048	1.01629	0.859822	1.36615	2.01434	0.811075	0.499898	1.13227	1.00903	0.782452	0.522834	0.455042	0.44433	0.791928	0.621527	0.527965	1.0077	0.901361	0.893039	1.17724	0.730312	0.864773	0.322555	1.1501	1.31461	0.978297	1.34013	0.527837	1.29848	1.93553	0.794168	0.554717	0.572951	0.482486	0.498309	1.57565	0.51784	0.622001	0.534955	BSU02510	ycbH	1.18158	1.33122	1.13586	1.46261	0.879153	1.24337
BSU02520	ycbJ	similar to macrolide 2'-phosphotransferase	1.30054	1.07923	0.848874	1.39206	1.65176	0.530203	0.552133	1.03107	1.04208	1.02377	0.782875	0.709386	1.00979	1.8542	1.25186	1.34544	1.1912	1.17744	0.883425	0.782371	0.767207	0.671147	0.526185	0.54085	0.629142	0.630002	0.76453	0.778086	1.02974	1.36199	0.781269	0.599986	0.682882	0.955634	1.14265	0.989985	1.02228	0.977783	1.46775	BSU02520	ycbJ	2.4152	3.23939	1.83628	4.00069	2.05365	2.71318
BSU02530	rtpA	anti-TRAP	1.89421	2.44437	1.20598	0.81413	1.39591	1.3173	1.21132	0.687017	1.05554	0.754069	0.752004	0.635055	0.882236	1.05714	1.17331	0.643442	1.14611	1.273	1.27446	1.85513	0.449873	0.52625	0.87374	1.11043	1.07301	0.922745	0.818093	0.73694	0.781669	1.50139	0.968256	0.780768	0.421725	0.424791	0.479587	1.01979	0.628095	0.718669	0.721346	BSU02530	rtpA	1.14775	1.62695	0.95277	1.69323	1.30826	1.58192
BSU02540	ycbK	similar to efflux system	2.63848	3.48074	1.5098	0.869366	1.21918	1.51813	0.843317	1.00991	0.984065	0.801812	0.729414	0.866149	0.917594	1.06993	1.19019	0.885331	1.20765	1.02863	1.40984	1.78177	0.414611	0.624035	0.955085	1.26831	1.06506	1.01023	0.790868	0.710805	0.928481	2.07753	1.10844	0.962585	0.632876	0.581398	0.556002	1.14244	0.582892	0.507648	0.419604	BSU02540	ycbK	1.56079	1.6308	0.92144	1.50611	0.948428	1.41921
BSU02550	ycbL	two-component response regulator	0.85074	0.841109	1.16672	1.14057	1.42703	0.927542	1.7525	1.11292	0.948094	0.806319	0.761164	0.621533	1.0789	0.965401	1.33944	0.970636	1.03979	1.14253	0.762593	0.851851	0.900179	0.839967	0.499679	1.30362	1.59712	1.24231	1.15507	0.767589	0.892781	1.27793	0.551234	0.667977	0.715203	0.948735	0.892743	1.15393	0.607443	0.794514	1.02197	BSU02550	ycbL	1.28009	1.87088	1.2794	1.3964	1.81735	1.0229
BSU02560	ycbM	two-component sensor kinase	0.726967	1.00481	0.880998	1.18347	1.28108	1.45324	1.05207	0.767713	0.836979	0.939984	0.620419	0.635773	0.679048	1.09475	1.04	0.984608	0.959431	1.13036	0.653359	0.858824	0.918731	0.721705	0.443051	1.82946	2.13883	1.5048	1.18752	0.73062	1.49281	1.33038	0.443439	0.575035	0.701627	0.971607	0.914245	2.21925	0.637076	0.717557	0.865825	BSU02560	ycbM	1.08916	1.35128	1.43371	1.14517	2.06192	0.94233
BSU02570	ycbN	similar to ABC transporter (ATP-binding protein)	0.75396	1.0594	0.808138	1.14401	1.24234	1.69455	2.00045	0.926317	1.33459	1.04909	0.666514	0.611015	0.801036	1.00945	1.20256	1.30305	0.9984	1.31298	0.706946	0.879366	0.864188	0.752296	0.63828	1.51118	1.77297	1.4371	1.2009	0.777005	0.945362	1.19676	0.468834	0.327641	0.721748	0.747982	0.853602	0.969399	0.721527	0.524008	0.84088	BSU02570	ycbN	1.19103	1.51517	1.73475	1.11034	1.68005	1.06939
BSU02580	ycbO	unknown	0.892862	0.994316	1.37788	1.07732	1.46394	1.7943	1.83165	0.917469	1.19935	0.783998	0.683375	0.647924	0.78584	0.764012	1.04369	0.821193	1.03469	1.10961	0.708923	0.866878	0.742505	0.855452	0.670948	1.37331	1.31876	1.24288	0.93475	0.759831	1.02591	1.70126	0.478014	0.606268	0.604417	0.643231	0.615672	1.01451	0.613457	0.701076	0.664667	BSU02580	ycbO	1.62225	1.45561	1.80027	1.15194	1.19467	1.09255
BSU02590	ycbP	general stress protein	0.559624	0.105328	4.73688	0.266453	0.336638	0.620384	0.472914	0.535645	0.531279	0.674735	0.702796	0.645394	1.13577	0.8429	1.05903	0.649172	1.09778	1.06943	0.557666	0.878768	0.974767	2.86418	1.11673	0.579274	0.642266	0.723049	0.602204	1.14231	0.835468	1.66287	2.35962	1.8136	1.6701	1.0719	1.01848	1.36518	2.03175	3.32467	1.41582	BSU02590	ycbP	0.654096	0.313907	0.214313	0.56239	0.0934533	0.313336
BSU02600	cwlJ	cell wall hydrolase	1.03984	1.1592	0.769575	0.93675	1.33295	0.0916435	0.0479996	0.0667451	0.0602542	0.130536	0.182378	0.464586	1.20967	1.50122	1.77256	0.824043	1.20809	0.954749	1.38538	0.95804	1.01764	1.10903	0.9833	0.143418	0.198534	0.182265	0.125889	4.11003	0.262879	0.456275	0.916551	1.62282	2.86438	2.8075	2.34645	2.1874	4.98262	4.25461	2.00114	BSU02600	cwlJ	1.95704	2.02311	1.7671	1.39634	1.36074	0.977802
BSU02610	ycbR	similar to toxic cation resistance protein	0.878138	1.02564	1.76638	1.19361	0.908144	0.73319	0.623088	0.820692	0.762605	0.677211	0.486492	0.809681	1.17088	1.20428	1.13783	1.15597	0.999493	0.981414	0.872994	1.18763	1.18479	1.28156	0.936867	1.2669	1.43491	1.10697	0.608761	0.891837	1.07327	1.46496	0.908298	0.53876	1.60667	1.42407	2.07977	1.48731	1.68455	1.52449	1.33641	BSU02610	ycbR	1.14658	1.28114	1.32857	0.861254	1.14979	0.765895
BSU02619	yczK	unknown	1.05541	1.09278	1.12436	0.990983	0.641806	0.818565	0.556109	0.797033	0.897197	1.11763	0.700878	0.713457	0.873174	0.880328	0.758929	0.756261	1.21448	1.43853	0.848847	1.24161	1.08698	0.633868	0.980668	1.07661	1.36091	1.10449	0.25587	0.746588	0.917497	1.49094	0.651072	0.446617	0.610507	0.342086	0.819978	1.2857	0.679827	0.679185	0.718042	BSU02619	yczK	1.41625	0.849567	1.09866	1.27949	1.50673	0.438685
BSU02620	phoD	phosphodiesterase/alkaline phosphatase	1.00667	1.00532	1.53492	0.820218	0.759473	0.478225	0.593781	0.477742	0.699689	0.656301	0.758829	0.568119	0.474975	0.874449	0.795077	0.832269	1.02356	0.885541	0.857145	1.39091	1.08172	0.873979	1.55196	1.36461	1.32754	1.10747	0.423739	0.636566	1.34666	1.91801	0.68211	0.485552	0.432335	0.452238	0.561208	1.31095	0.611032	0.740538	0.667303	BSU02620	phoD	0.944521	0.934848	0.944943	1.0869	0.821183	0.440763
BSU02630	tatAD	component of the TatAD-TatCD twin-arginine translocase	0.759319	0.955256	1.2809	0.95246	0.967582	0.413263	0.570658	0.353715	0.534846	0.592248	0.611964	0.516719	0.398088	0.933572	0.828935	0.74244	0.961498	0.894341	1.03155	1.11225	1.02021	0.798887	1.41854	1.4107	1.29487	1.10355	0.35171	0.727549	1.26929	2.30096	0.802616	0.468503	0.537538	0.507563	0.48245	1.42616	0.473202	0.700175	0.673267	BSU02630	tatAD	1.06843	0.764601	0.977746	1.58764	2.00914	0.510763
BSU02640	tatCD	component of the TatAdCd twin-arginine translocase	0.870359	0.777043	0.9432	1.03057	0.966307	0.37465	0.324542	0.41825	0.525926	0.577452	0.517815	0.601041	0.585709	0.810914	0.633502	0.42921	1.27175	0.993785	1.35367	1.44699	1.10793	1.19291	1.57793	0.869932	0.963314	0.844671	0.604631	0.651657	1.24455	2.21997	1.3371	0.57723	0.464838	0.480878	0.527892	1.05331	0.536004	0.670255	0.497707	BSU02640	tatCD	1.49602	1.92128	3.9656	2.63782	1.88484	0.975521
BSU02650	pcp	pyrrolidone-carboxylate peptidase	0.989117	0.855306	0.873508	1.2232	1.16637	0.586521	1.03447	0.943448	1.06674	1.20548	1.57371	1.19704	0.651109	0.969863	0.87408	0.836262	1.09178	0.97416	1.01526	1.40315	1.32698	0.919931	1.59858	0.861243	1.03151	0.892304	0.803169	0.615953	1.67383	1.98801	1.03422	0.663166	0.722812	0.573149	0.714949	1.23529	0.595983	0.70924	0.70842	BSU02650	pcp	2.15499	2.46516	1.72963	1.5986	1.05442	1.15291
BSU02660	ycbU	cysteine desulfurase	0.881735	0.854723	2.01499	0.936174	1.25804	0.893519	1.09493	0.995506	1.15637	0.900156	0.729465	0.645269	0.855559	0.88727	1.00944	1.24723	1.04273	0.959214	1.32081	0.934834	0.689098	0.775422	1.29305	0.916607	0.896269	0.850395	0.683732	0.7269	0.988641	1.45479	0.608154	0.540433	0.64768	0.660941	0.720287	1.15759	0.655271	0.56201	0.712181	BSU02660	ycbU	4.07079	5.4642	3.1143	3.89326	2.73244	2.00197
BSU02670	lmrB	lincomycin-resistance protein (multidrug resistance pump)	4.68411	1.72761	0.141583	0.516004	1.42026	0.581549	0.256489	0.612467	0.519072	0.378759	0.440747	0.751025	1.50403	1.3361	0.638281	0.925889	1.20655	1.14351	1.99073	0.861738	0.0889457	0.204668	1.14965	0.502282	0.701565	0.65715	0.605187	0.900785	0.51244	1.56397	0.518335	0.570652	1.13716	0.890847	0.992719	1.05996	1.00575	0.765049	1.30319	BSU02670	lmrB	0.742584	0.999203	0.86989	1.93883	0.744205	2.22332
BSU02680	lmrA	transcriptional regulator, control of qdoI-yxaH and lmrA-lmrB	3.96814	1.54873	0.135845	0.51574	0.975625	0.609709	0.413781	0.646304	0.673844	0.59276	0.860464	1.11103	1.73601	2.13136	1.56147	1.28165	0.943319	0.988124	3.01889	0.93109	0.0862313	0.190466	1.43285	0.934105	1.19354	0.788424	0.674858	1.39304	0.654945	0.967336	0.656106	1.14856	2.51205	1.49439	1.62238	1.54749	1.64621	1.37439	1.84162	BSU02680	lmrA	0.610604	1.39283	0.738222	1.35516	1.32553	1.16768
BSU02690	ansZ	asparaginase	1.5093	1.86458	1.03443	0.412955	0.615588	0.540519	0.452256	0.532143	0.566699	0.677691	0.891758	1.43935	1.07581	1.81568	1.25393	1.0543	0.962534	0.902696	2.37126	2.9506	0.964276	0.541241	0.79514	0.881587	1.19102	0.911471	0.364722	0.988883	0.994865	1.49167	1.61755	1.64556	2.37702	1.64456	1.98718	1.37046	1.73307	1.41347	1.60384	BSU02690	ansZ	0.843791	0.782678	0.601164	0.837129	0.5022	0.45476
BSU02700	lip	extracellular lipase	1.34718	1.30476	0.698176	0.897547	1.19657	1.71166	1.13494	0.881085	0.902708	0.918414	0.903981	0.867612	0.94973	0.880362	1.06006	1.38849	1.61698	1.62526	1.11368	1.02069	0.952584	1.00182	0.879926	0.883234	0.972764	1.3563	0.895138	0.90834	1.09973	1.0796	0.802763	0.852345	0.713393	0.759295	0.71752	0.853324	0.985024	1.47837	1.32585	BSU02700	lip	4.29732	6.35047	2.35309	1.77103	3.11102	1.18617
BSU02710	yczC	unknown	1.78005	1.59901	0.407191	0.893331	1.02667	0.981721	0.639085	0.781554	0.772846	0.583778	0.638462	0.547919	1.7998	1.99836	1.83802	1.1516	1.24845	0.912285	1.90234	1.60212	0.766769	1.16589	1.49878	0.781916	1.07747	1.04102	0.430801	0.891472	0.779238	1.54922	0.320944	0.350878	0.740968	0.953468	1.52063	1.49514	0.853006	0.977852	0.931356	BSU02710	yczC	4.74467	3.62941	2.40322	2.4577	1.57976	0.766922
BSU02720	yccF	unknown	2.92202	1.02915	0.356473	0.57833	0.450564	1.08654	0.779531	0.594557	0.731086	0.749502	0.576105	0.497599	0.478475	0.905445	0.750218	0.687543	1.15584	1.12853	3.73688	1.68642	1.225	0.85497	1.38976	1.40407	1.60216	1.31536	0.782042	0.933948	1.16173	1.65955	0.49227	0.944779	0.525622	0.657498	0.66399	1.04776	0.833269	0.916125	0.771357	BSU02720	yccF	0.834862	1.50746	0.897132	1.19947	1.81022	0.687086
BSU02730	natK	two-component sensor kinase, regulation of the natA-natB operon	0.971715	1.43514	1.1539	1.44844	1.37094	0.763294	1.08812	0.687576	0.677307	0.652154	0.739779	0.781734	0.753338	1.33205	1.19584	1.59181	1.44229	1.3762	0.695263	0.999657	0.724475	0.550578	0.689657	1.00358	1.00688	1.15859	0.633693	0.993297	0.918832	1.6469	0.4802	0.391119	0.561232	0.652699	0.966761	1.09955	1.65689	1.26794	1.37232	BSU02730	natK	1.67881	1.56337	0.956526	1.97093	1.33465	0.959776
BSU02740	natR	two-component response regulator, regulation of the natA-natB operon	0.910226	0.988809	0.902383	1.12745	1.25712	1.04219	2.67676	1.00829	1.46949	0.932767	1.02471	1.40717	1.37622	0.976054	1.35407	0.832696	1.05313	0.976104	0.737956	1.00911	0.840392	0.959339	0.83484	0.986107	1.01819	1.06158	0.934351	0.974522	0.91267	1.38513	0.985975	0.909878	0.901011	0.995195	0.966292	0.928118	0.842337	1.23312	1.01857	BSU02740	natR	1.615	1.45357	1.16458	1.39962	1.42817	1.00349
BSU02750	natA	Na+ ABC transporter (export) (ATP-binding protein)	0.68104	1.29027	0.755311	3.61152	1.34695	1.04177	0.955181	0.665665	0.563077	0.558522	0.642858	0.566481	0.540678	0.790354	0.940847	0.844604	1.23783	0.832985	0.699181	0.67231	0.71973	0.520177	0.699642	1.27132	1.51948	1.32461	0.435328	0.83645	1.12158	1.699	0.492141	0.377879	0.446091	0.349136	0.627467	1.17291	0.57387	0.624044	0.533908	BSU02750	natA	2.49225	3.39385	1.22856	2.72232	1.94059	0.876694
BSU02760	natB	Na+ ABC transporter (export) (ATP-binding protein)	0.995324	0.990771	0.786648	1.15746	2.11725	1.29667	1.04445	0.660987	0.750188	0.762588	0.757619	0.911416	0.955869	1.09715	1.39721	0.924249	1.11523	1.16989	0.892283	0.929231	0.846907	1.02738	0.951894	1.20351	1.30738	1.26167	0.725098	0.842346	1.28967	1.75484	0.914392	1.21262	1.15058	1.10827	1.18285	1.37361	0.862709	1.01083	0.891698	BSU02760	natB	3.02054	2.96081	1.65101	1.38767	1.45606	0.701175
BSU02770	yccK	similar to ion channel	0.526035	0.404809	2.02548	0.625126	1.0983	1.08344	1.03055	0.977632	0.976261	1.36447	1.87742	1.99109	1.42687	1.36797	1.48799	1.22526	1.01757	1.06198	0.62114	0.658927	1.4707	0.770132	0.690541	0.66146	0.939164	0.87489	0.795822	1.18193	1.08783	0.907207	2.26053	2.11325	2.28122	1.65774	1.67598	1.1273	1.46802	1.20685	1.05941	BSU02770	yccK	2.78198	2.03305	1.31678	1.67003	1.40077	1.39669
BSU02780	ycdA	lipoprotein, required for swarming motility	1.00777	1.40827	0.637894	0.362979	0.988144	0.647073	0.239455	0.302395	0.217793	0.340661	0.188725	0.231627	1.12166	3.37357	0.878896	1.28955	0.79764	0.548931	2.22458	2.79516	0.622628	0.660173	0.943061	0.239793	0.788468	1.0233	0.502912	1.4274	0.449787	0.411398	0.281547	0.29758	0.866607	1.8295	1.99403	1.83552	1.75805	1.41551	1.39178	BSU02780	ycdA	2.11962	1.9489	1.40833	1.23213	2.46479	1.21343
BSU02790	ycdB	unknown	0.729632	0.995439	1.49129	1.12239	1.9189	2.64447	1.14185	1.30946	1.69941	1.04389	0.934197	1.08891	0.833963	1.42481	1.04239	0.959508	0.890854	1.0596	0.804092	0.858595	1.03824	0.675453	1.07906	1.06041	1.40877	1.22562	1.34197	0.796206	1.24185	1.37937	0.830768	0.886865	0.987733	1.10767	1.22669	1.21899	0.842283	1.1728	0.732203	BSU02790	ycdB	2.36572	2.40143	1.08842	2.37512	2.67579	1.44494
BSU02800	ycdC	unknown	1.53072	1.866	0.463572	1.51156	1.22268	1.44624	2.43866	1.469	1.41529	1.15933	1.08248	0.760745	0.94459	0.989274	1.02691	1.00011	1.15963	0.970658	1.0419	1.19202	0.631103	0.628429	1.11933	1.1522	1.51145	1.26323	1.08756	0.884759	0.961017	1.3944	0.768522	1.04153	0.693654	0.833684	0.828009	0.798749	0.574125	0.659608	0.67923	BSU02800	ycdC	0.913147	0.911868	0.941723	0.98129	0.562806	0.764949
BSU02810	cwlK	peptidoglycan hydrolytic L,D-endopeptidase	2.07282	1.54467	0.740999	0.995302	1.20364	1.5614	2.14157	1.32367	1.8423	1.74712	1.77582	1.28249	1.60093	1.06742	1.68405	0.800321	1.19523	1.27742	1.08259	1.09245	0.907166	0.778812	1.2704	0.974027	1.10859	1.10452	0.819358	0.890271	0.826175	1.55404	0.837555	1.00376	0.693465	0.80903	0.660439	0.726037	0.496114	0.864939	0.775093	BSU02810	cwlK	1.1388	1.11708	1.08763	1.013	0.880933	1.02076
BSU02820	rapJ	response regulator aspartate phosphatase	0.975304	0.895776	1.11745	0.756487	1.41398	1.19143	1.38835	1.31574	1.06871	1.29947	0.686768	0.616089	0.622277	0.717104	0.630968	0.733266	1.11269	1.02306	1.34694	0.876825	0.936634	1.03128	1.19559	1.1615	1.45353	1.14961	1.88134	0.841441	1.35934	1.32727	0.999777	0.81173	0.600192	0.716106	0.588402	0.950222	0.667684	0.865114	0.816388	BSU02820	rapJ	1.50157	1.96252	1.42358	1.76304	1.01294	1.64457
BSU02830	ycdF	general stress protein, similar to glucose 1-dehydrogenase, survival of ethanol stress and low temperatures	0.187973	0.0900744	2.39112	0.309079	0.258794	1.44206	1.68797	0.864685	1.40442	1.13018	1.28397	0.994654	0.999563	1.00418	1.12677	1.31252	1.33598	1.18479	0.290979	0.414962	0.896491	1.5107	0.799793	1.27787	1.24072	1.4288	0.747246	0.844849	0.951023	1.40639	0.558405	0.619835	0.484592	0.598024	0.509701	0.85246	0.785657	1.14737	0.574042	BSU02830	ycdF	0.198687	0.168046	0.0865238	0.629374	0.109579	0.203572
BSU02840	ycdG	general stress protein, similar to oligo-1,6-glucosidase	0.151381	0.0692462	3.01811	0.302815	0.238517	0.65832	0.702675	0.56604	0.59998	0.720362	0.72316	0.713168	0.650955	1.03286	1.42903	0.669921	1.13814	1.24013	0.228158	0.504437	1.3471	1.95109	1.06141	1.3043	1.04911	1.06528	0.583802	0.828141	1.06709	1.80196	0.702772	0.577144	0.578109	0.656763	0.772423	1.11062	1.40639	1.08969	0.755068	BSU02840	ycdG	0.191321	0.298916	0.0786507	0.744252	0.0670131	0.227477
BSU02850	znuA	ABC transporter for zinc (binding protein)	0.715529	1.27129	0.552739	0.431183	0.459094	0.648376	0.920062	0.720325	0.727753	0.704885	0.67722	0.794386	1.20062	1.59983	1.06856	1.17763	1.03128	0.993902	2.31813	1.30173	1.13721	0.587792	1.42214	1.47479	1.80968	0.909958	1.51904	1.31924	0.902598	0.769707	0.971277	1.41068	1.89733	1.6999	1.61759	1.1979	1.61118	1.32481	2.25302	BSU02850	znuA	0.467075	0.99235	0.874566	1.74468	0.35272	0.389061
BSU02860	znuC	ABC transporter for zinc (ATP-binding protein)	1.49298	2.12608	0.352233	0.873049	0.806666	1.28389	1.4406	0.591828	1.31029	0.980478	0.905853	1.07822	1.80819	1.37207	1.18761	1.44331	1.15673	1.09086	1.37392	1.11358	0.592937	0.510142	1.23065	1.57545	1.40215	1.12936	0.973645	1.03068	0.785878	1.2093	0.740708	0.987779	0.980378	1.08823	0.924197	0.959394	0.649186	0.54079	1.07774	BSU02860	znuC	0.53807	0.71365	0.714986	1.01134	0.990767	0.782775
BSU02870	znuB	ABC transporter for zinc (permease)	1.86542	2.37368	0.316685	0.780586	0.961117	1.21254	0.734041	0.899063	0.796585	0.773665	0.560437	0.753678	1.0358	1.23844	1.02594	0.991661	1.30388	1.05681	1.33381	1.18235	0.531401	0.506641	1.21306	1.36634	1.38223	1.02019	0.827932	0.928631	0.893559	1.52593	0.519569	0.49161	0.734538	0.760108	0.708619	0.956839	0.553316	0.565649	0.755763	BSU02870	znuB	0.65495	0.720918	0.642929	1.0684	0.961847	0.677527
BSU02880	yceB	unknown	0.74013	0.858314	1.85932	0.338944	0.521415	0.5005	1.02052	0.750606	0.737281	0.814063	0.559161	1.05088	1.12354	1.15535	0.89969	0.19887	0.950537	0.876468	0.998755	3.20284	1.20296	0.668143	1.23045	0.881401	1.2012	0.998248	1.10856	1.02112	0.958722	1.17657	0.555919	0.659721	1.66315	1.19377	1.2292	1.30605	1.36698	1.25135	1.20616	BSU02880	yceB	0.660922	1.2059	1.15294	0.804354	1.03225	0.756786
BSU02890	yceC	similar to tellurium resistance protein	0.631451	0.874373	1.47247	0.660445	0.961131	1.29144	1.35156	3.17593	0.831175	0.737087	0.639919	0.377845	0.354964	0.514207	0.839604	0.933608	0.862005	0.951064	0.87719	1.6158	0.985123	0.754495	0.444579	0.702083	1.28362	1.19936	4.35338	1.11484	0.644024	0.741021	0.330021	0.366335	0.231894	0.230114	0.290855	0.515409	0.298194	0.480921	0.363794	BSU02890	yceC	1.6428	1.77282	2.26518	1.64743	0.310767	2.21406
BSU02900	yceD	general stress protein, similar to tellurium resistance protein	0.606274	0.797695	1.38665	0.650034	0.967677	1.27801	1.46015	2.77435	0.928668	0.677647	0.551077	0.382413	0.272843	0.540373	0.533916	0.845523	0.68032	0.754141	0.662483	1.65625	1.00384	0.700468	0.423419	0.59116	0.966371	1.38178	4.02809	1.13221	0.537192	0.56136	0.284812	0.276422	0.188642	0.241004	0.239631	0.348638	0.310035	0.404649	0.352189	BSU02900	yceD	1.34714	1.30833	2.07983	1.49731	0.466057	2.24791
BSU02910	yceE	general stress protein, similar to tellurium resistance protein	0.686636	0.939022	1.5066	0.655023	1.10389	1.40184	1.72972	3.18272	0.896385	0.551959	0.543106	0.274925	0.234198	0.482449	0.539759	0.693599	0.726414	0.772232	0.67458	1.57052	0.916092	0.652046	0.401267	0.424734	0.838243	1.13543	4.16085	1.16761	0.466444	0.595436	0.213207	0.22293	0.157973	0.151089	0.179516	0.261188	0.225425	0.289854	0.296023	BSU02910	yceE	1.19366	1.18889	2.42094	1.43507	0.523281	2.30598
BSU02920	yceF	general stress protein, similar to tellurium resistance protein	0.627922	0.978718	1.35998	0.561633	1.26443	1.19755	1.05459	2.88097	0.704424	0.388483	0.452633	0.225831	0.189652	0.456409	0.449676	0.59548	0.613367	0.695348	0.733814	1.6466	0.817628	0.752806	0.433529	0.468232	0.890556	1.06186	5.62099	1.252	0.579662	0.661236	0.296018	0.326512	0.15089	0.147963	0.166274	0.303561	0.235055	0.311464	0.307584	BSU02920	yceF	1.42942	1.38844	2.25315	1.40633	0.526302	2.10855
BSU02930	yceG	general stress protein, survival of ethanol stress	0.861146	1.44815	0.996423	0.647283	0.983848	2.23032	1.70363	4.86543	1.55525	1.11143	1.39551	0.707098	0.439587	0.914107	0.517544	1.28299	0.968325	0.87979	0.887887	1.6053	0.620264	0.470878	0.626969	0.620855	1.17609	1.176	4.11754	1.04947	0.683051	0.596312	0.413471	0.350949	0.176427	0.295128	0.212206	0.431242	0.255026	0.327441	0.270707	BSU02930	yceG	1.20242	1.14154	1.32725	1.13889	0.483478	1.62295
BSU02940	yceH	similar to toxic anion resistance protein	0.825482	1.16781	1.02404	0.634695	0.849826	1.21622	1.108	2.51131	0.93195	0.766215	0.766406	0.469302	0.397444	0.677523	0.879236	0.764913	0.785319	0.745159	1.04503	1.78867	0.985221	0.690427	0.848825	0.567679	0.877729	1.079	3.49643	0.98443	1.04151	1.06396	0.5189	0.527431	0.284867	0.36743	0.318074	0.651419	0.387564	0.807095	0.434527	BSU02940	yceH	1.85169	1.29778	1.40763	1.14383	0.44516	1.27185
BSU02950	niaP	nicotinate transporter	2.0074	1.74523	1.35515	0.952418	0.884225	1.41914	0.794639	1.40411	0.940728	1.00854	0.955074	0.787229	0.819818	0.999391	0.914171	0.744547	1.02943	1.07048	1.34273	1.83373	0.830775	0.966389	1.27489	0.888183	0.789207	0.859177	1.36951	0.913189	1.06802	1.73211	0.628426	0.80382	0.617363	0.648398	0.501848	1.12502	0.563418	0.954715	0.590913	BSU02950	niaP	1.95961	0.836427	1.36332	0.908155	1.56999	1.5603
BSU02960	yceJ	similar to multidrug-efflux transporter	1.60614	1.43209	0.429759	1.38809	1.80087	0.734303	0.467983	0.47632	0.696363	0.556681	0.606887	0.440348	0.544444	0.747951	0.640716	0.601831	1.49773	1.33345	1.76687	1.79794	0.390193	1.32156	1.18045	1.02737	0.861108	0.979041	0.529009	0.762547	0.881487	2.25784	0.399133	0.585239	0.252816	0.215842	0.233583	0.969211	0.298398	0.445675	0.254316	BSU02960	yceJ	1.30027	1.21153	1.58562	1.7431	1.70841	0.63628
BSU02970	yceK	similar to transcriptional regulator (ArsR family)	1.09796	1.16385	0.475618	1.05573	0.852425	0.576553	0.680702	0.862546	0.812839	1.00314	1.02272	1.12034	0.916441	1.04633	0.901524	0.731848	1.16318	1.08809	2.41123	0.773056	1.0579	1.32993	1.24981	0.800778	0.785324	0.7642	0.63411	0.997873	1.09491	1.86734	1.27509	1.07554	1.19349	0.857654	1.12917	1.27299	1.48118	1.90323	1.61999	BSU02970	yceK	0.477796	1.23987	1.73247	1.15298	0.689222	0.786251
BSU02980	opuAA	glycine betaine ABC transporter (ATP-binding protein)	2.81813	1.66523	0.945291	1.15624	0.829501	0.657792	0.816394	0.318659	0.434796	0.503609	0.67589	1.38172	2.26146	2.10897	3.02172	1.64053	0.812207	0.786832	1.33128	0.852653	0.620949	0.456663	0.720013	0.780757	0.880837	0.883382	0.286859	1.83862	0.455101	0.904886	0.933784	1.25247	1.63791	1.54908	1.62173	1.12139	2.31	0.928452	2.12619	BSU02980	opuAA	0.844146	0.806115	0.720694	0.8422	6.1585	2.07275
BSU02990	opuAB	glycine betaine ABC transporter (permease)	3.45391	2.03412	0.728993	1.08143	0.802645	0.57367	0.67719	0.342757	0.376117	0.417339	0.491385	0.947039	1.7267	1.56989	1.89202	1.20898	0.818041	0.771365	1.22286	1.08651	0.603773	0.525715	0.720864	0.761668	0.72001	0.956597	0.312981	1.66107	0.541002	1.14772	0.885011	1.18279	1.57982	1.50871	1.46999	1.42466	2.25038	1.4689	2.24631	BSU02990	opuAB	1.23768	0.938539	0.813835	0.721272	4.41004	1.66365
BSU03000	opuAC	glycine betaine ABC transporter (binding protein)	2.94745	1.79527	0.468441	0.855035	0.565002	0.589875	0.662998	0.223409	0.370725	0.389912	0.489143	0.861699	1.70706	1.99422	2.86492	1.51326	0.81713	0.696707	1.44115	1.04124	0.623993	0.490775	0.723711	0.639418	0.754323	0.936543	0.275114	1.67916	0.602903	1.10649	1.07778	1.38956	1.58817	1.3958	1.53	1.48796	2.83365	1.71802	2.11961	BSU03000	opuAC	0.98096	0.867022	0.669387	0.686984	6.23771	1.27894
BSU03010	amhX	amidohydrolase	0.568735	0.526871	0.953067	1.37078	1.2492	0.158521	1.01653	0.829703	0.858222	1.01984	0.979765	0.603425	0.631423	0.543281	0.432073	0.883849	1.20207	1.5974	0.552519	1.29385	1.5621	1.31294	0.730219	0.29515	0.37548	0.525396	1.57115	0.574524	1.6448	1.51972	0.956979	0.65958	0.802865	0.951876	0.7975	0.950468	0.816584	0.770616	1.2882	BSU03010	amhX	0.613971	0.699022	0.808705	0.511025	0.20415	0.821563
BSU03020	ycgA	unknown	0.597265	0.425622	1.45979	1.84095	2.17022	0.617588	1.68447	1.12519	0.989418	0.75898	0.302073	0.457108	0.45462	0.635972	0.512709	0.595268	1.1297	1.30604	0.401022	0.726926	1.15251	1.31533	0.637292	0.650916	0.629197	0.82693	1.48335	0.536342	1.32165	1.85066	0.719605	0.453877	0.667865	0.662748	0.481625	0.910413	0.451664	0.549162	0.629041	BSU03020	ycgA	2.60502	1.02968	0.712569	0.87929	0.428443	0.792302
BSU03030	ycgB	unknown	0.497058	0.47415	2.47973	0.582221	0.602581	0.882945	1.74061	1.46916	1.35956	1.07588	0.965484	0.676369	0.92179	0.845092	0.793966	0.847318	1.18815	1.17857	0.763159	1.1558	0.816712	0.917439	0.272562	1.12965	1.14186	0.967178	1.71085	0.630761	1.38138	1.45021	0.95258	0.796853	0.840072	0.841384	0.750472	1.03237	0.648289	0.811423	0.871424	BSU03030	ycgB	0.40734	0.876959	0.346623	0.947504	0.286008	0.426658
BSU03040	amyE	alpha-amylase	0.336237	0.40493	2.10858	0.449472	0.519146	0.585981	0.927761	0.771328	1.23722	1.92725	2.03226	0.765531	0.497183	0.719335	0.723396	1.01736	1.04087	1.265	0.787107	1.12748	1.93698	1.09439	0.256274	0.680577	0.779248	0.757478	0.982662	0.815372	3.21803	1.31171	1.82676	0.898999	0.861484	0.616467	0.857586	0.788917	1.35598	1.36404	1.4111	BSU03040	amyE	0.346057	0.764485	0.705337	0.95768	0.283403	0.382977
BSU03050	ldh	L-lactate dehydrogenase	1.58072	0.897348	1.60096	0.482448	0.856994	3.23768	5.33397	0.608587	0.636641	0.471505	0.407339	0.203042	0.2033	0.145083	0.212011	0.233271	0.343338	0.286539	1.53687	0.965753	0.412949	0.333754	1.3966	0.139799	0.451071	1.30855	2.82066	0.791846	1.6287	0.640699	0.334034	0.194523	0.106068	0.114232	0.529151	0.326315	0.368124	0.479328	0.0741827	BSU03050	ldh	1.49046	1.11704	0.317881	0.612771	0.296163	0.154596
BSU03060	lctP	lactate permease, excretion	2.39638	1.39701	1.43344	0.632029	1.10084	1.98193	6.45353	0.696034	0.320235	0.344987	0.347164	0.266544	0.15146	0.227183	0.215331	0.30683	0.331751	0.304902	1.65699	1.30485	0.312085	0.512668	1.52293	0.3046	0.630606	1.25069	3.38178	0.813263	1.15935	0.943982	0.391378	0.299988	0.0880149	0.158457	0.799738	0.735225	0.408767	0.500879	0.0771503	BSU03060	lctP	3.51131	1.11171	0.507089	0.736173	0.383676	0.250739
BSU03070	mdr	multidrug-efflux transporter (puromycin, nerfloxacin, tosufloxacin)	2.05814	4.19431	0.353411	0.416072	0.777554	1.84474	0.898924	1.06094	0.87447	0.678246	0.522143	0.578631	1.07813	1.50771	0.90461	1.10539	0.951184	0.800692	1.45532	2.42786	0.161287	0.258093	0.900162	1.09932	1.44044	1.14323	0.978383	0.831796	0.996406	1.1816	0.483318	0.582773	0.785109	1.12104	0.852584	1.38897	0.885009	0.851093	0.827927	BSU03070	mdr	2.66905	1.87718	1.5007	2.35628	1.38789	2.35607
BSU03080	ycgE	similar to transcription regulator	1.36331	1.77348	1.05597	1.30238	1.42724	0.773845	0.988268	1.18548	1.26068	0.930651	0.897919	1.05067	0.949024	1.05197	1.20493	1.28231	1.07335	1.08511	0.975983	1.11029	0.710492	0.671566	0.960856	1.45291	1.50485	1.07029	0.801619	1.03426	0.972151	1.56019	0.79613	0.900709	1.27026	1.0572	0.983814	1.40663	0.8467	0.911706	0.996217	BSU03080	ycgE	1.17456	1.37394	0.855391	1.01297	1.76007	1.85301
BSU03090	ycgF	unknown	1.52145	2.36445	1.01745	1.29282	1.39918	0.351772	0.451001	0.490874	0.514252	1.31529	3.1567	3.36822	1.53849	0.774354	0.567244	0.499082	0.723966	0.783659	0.900158	1.12864	0.710204	0.618474	0.99464	0.898402	0.853602	0.637854	0.397659	1.6846	1.09981	2.10285	1.81203	1.01081	1.09642	1.09351	1.36287	1.5183	0.806517	0.809118	0.992587	BSU03090	ycgF	1.16284	1.35764	0.911229	1.24636	2.35223	2.15059
BSU03100	ycgG	unknown	1.30761	1.59771	0.809468	1.21504	1.39293	0.357443	0.336067	0.393062	0.441681	0.737122	1.38336	1.40827	0.720081	1.27454	0.750708	0.749821	1.01384	0.894835	0.959724	1.25996	0.906142	0.705378	1.19941	0.695461	0.670044	0.61627	0.387553	1.95952	0.918672	1.16819	1.72114	0.955484	1.39129	1.67737	2.6128	1.73065	4.07888	2.66351	3.31801	BSU03100	ycgG	0.797315	1.07979	0.86393	1.12513	1.56071	1.92416
BSU03110	ycgH	similar to amino acid transporter	1.16287	0.884631	1.0666	0.869611	1.3163	0.15266	0.0962927	0.12008	0.108342	0.208597	0.291365	0.541389	2.08964	2.3933	1.61862	1.502	0.928889	0.470286	1.51539	1.3822	1.38682	1.32543	1.44405	0.282831	0.454814	0.400986	0.168076	3.23957	0.514799	1.00891	0.473402	1.04969	1.78267	2.83787	1.75288	1.85181	3.15794	1.84672	3.09591	BSU03110	ycgH	1.3646	1.24684	0.476173	2.41597	1.36184	0.551873
BSU03120	ycgI	unknown	1.82625	1.79388	1.2314	1.08825	0.968767	0.415583	0.326088	0.483418	0.566181	0.573702	0.782493	1.43417	1.84849	1.80881	2.13025	0.837234	0.790892	0.649079	0.798523	1.13457	0.965853	0.563976	1.52785	0.790088	0.937397	0.852331	0.391648	1.33881	0.862779	1.59643	1.13638	1.24878	2.53555	1.48079	1.85683	1.34824	1.63283	1.29933	1.59937	BSU03120	ycgI	1.01859	0.984254	0.566424	0.940242	0.983383	0.512065
BSU03130	nadE	NH3-dependent NAD+ synthetase	0.402238	0.558509	1.92725	0.83159	0.659379	1.92132	1.47024	0.702661	0.754297	0.832611	0.669914	0.770318	1.10741	0.938098	1.11691	1.31342	0.996909	0.974054	0.801058	0.767846	2.80851	1.72031	0.912276	1.24509	1.17489	1.40639	0.720433	1.17448	0.569269	0.907927	0.525431	0.610728	0.815223	0.840155	0.953661	0.896881	0.927666	0.96755	0.676378	BSU03130	nadE	0.872874	0.748679	0.346909	0.555192	0.345309	0.550466
BSU03140	tmrB	tunicamycin resistance protein, ATP-binding membrane protein	0.680225	0.688011	1.43376	1.0022	0.701468	0.602126	0.757844	0.542188	0.50038	0.809448	1.53757	1.59	1.05345	1.17576	0.815985	0.746265	1.23566	0.928725	1.12182	1.67208	2.46956	1.27388	0.99834	0.834847	0.933633	1.04655	0.444991	0.877625	0.771068	1.54464	1.24188	0.873535	0.776228	0.749767	0.855991	1.07928	0.683384	0.622621	0.634702	BSU03140	tmrB	1.24027	0.848894	1.01085	0.913062	0.964061	0.54912
BSU03150	aroK	shikimate kinase	1.05022	1.01096	1.84928	0.627991	0.740061	1.33143	1.7401	0.958816	1.38703	1.5602	1.44031	1.92646	1.38294	0.871144	2.03783	0.776069	1.04837	1.18223	1.22344	1.03008	1.40481	1.12836	0.876436	0.947961	0.775958	0.85124	0.810238	0.926424	0.97633	1.00304	1.12653	1.19762	0.985881	0.867318	0.832622	0.859948	0.843816	1.6587	1.11458	BSU03150	aroK	0.678792	0.8309	0.805392	0.855018	0.77063	0.836121
BSU03160	ycgJ	similar to predicted S-adenosylmethionine-dependent methyltransferase	0.868996	0.769892	1.14494	0.688823	1.06327	0.609549	0.605524	0.646983	0.716816	0.771434	0.67551	0.660396	0.52442	0.815451	0.675008	0.720963	1.36488	1.25405	1.01359	1.80873	1.21814	1.30007	0.990277	0.745638	1.01639	0.846012	0.487412	0.730073	1.03543	2.41927	0.623844	0.495311	0.493963	0.444632	0.391602	1.0299	0.396947	0.65396	0.447245	BSU03160	ycgJ	1.27532	1.03638	2.24911	1.18692	1.29998	0.92371
BSU03170	ycgK	similar to transcriptional regulator (LysR family)	0.929685	1.49652	0.930352	1.04942	1.3774	0.915881	1.04973	0.828305	1.06334	0.842815	0.583795	0.759182	0.690185	0.855531	0.816957	0.926008	1.11211	1.10293	0.523418	1.53862	0.784072	0.835971	0.591259	1.03232	0.872243	0.928785	0.500585	0.865954	1.11281	1.93661	0.7254	0.62121	0.592756	0.399639	0.567482	1.12237	0.410694	0.738789	0.62879	BSU03170	ycgK	1.37066	1.21052	1.44855	0.979818	1.50838	1.18793
BSU03180	cah	cephalosporin C deacetylase	0.677029	1.92909	0.635215	1.49871	1.38328	1.48777	0.981037	0.782436	0.801229	0.757254	0.670126	0.79126	1.0215	1.34023	1.21746	0.762259	1.08633	0.89195	0.171899	0.898554	0.406061	2.43988	0.215537	1.20898	1.37359	1.43707	0.565219	1.10669	0.911025	1.36409	0.656883	0.834386	1.18998	0.901225	1.23817	0.979202	1.18702	1.15749	1.03079	BSU03180	cah	0.461533	1.3589	1.38941	0.874513	1.69724	1.34024
BSU03190	ycgL	unknown	0.334127	1.94607	0.4475	1.46909	1.41046	0.274453	0.207289	0.176076	0.167872	0.279077	0.560191	1.02075	1.93579	2.4449	2.82968	1.29583	0.905039	0.57779	0.228239	0.791356	0.460556	2.38704	0.270844	0.294899	0.438378	0.51651	0.157739	2.78609	0.350563	1.03776	1.27017	2.31573	2.76227	2.41278	2.05524	1.76474	1.16089	1.13192	1.64497	BSU03190	ycgL	0.480091	1.25685	0.983544	0.836245	1.99452	1.14799
BSU03200	putB	proline dehydrogenase (L-proline, NAD)	0.0088048	0.0079402	0.0887661	1.31571	2.83709	0.72226	2.86135	0.128687	0.151775	0.12061	0.119633	0.12615	0.792974	1.44879	0.979373	1.0223	1.05226	1.46685	0.0151843	0.0396434	0.904588	1.24598	0.0575223	0.860919	1.18275	1.00976	0.132927	2.65191	0.200078	0.497748	0.429671	0.372495	0.928662	1.06651	1.37129	0.983952	0.762036	0.466084	1.50804	BSU03200	putB	1.83085	0.939852	1.21521	0.837981	0.334523	2.28318
BSU03210	putC	1-pyrroline-5-carboxylate dehydrogenase	0.0197606	0.0216888	0.106126	1.2881	2.96416	1.03677	2.13357	0.179676	0.201764	0.14662	0.110679	0.123049	0.785712	1.17219	0.954562	1.03484	1.12784	1.58698	0.0355705	0.0782601	0.772029	1.31032	0.103523	0.756005	0.829773	0.939364	0.152804	2.33687	0.191333	0.511021	0.429198	0.335971	0.866858	1.01971	1.30493	1.04906	1.1337	0.658142	1.62222	BSU03210	putC	2.47792	1.14979	1.36334	0.808598	0.441312	2.93988
BSU03220	putP	high affinity proline permease	0.128838	0.227237	0.158327	1.78385	4.12595	0.620557	0.681562	0.555335	0.206703	0.193507	0.141648	0.151719	0.831876	1.12146	0.654175	1.18521	1.52418	2.19479	0.113163	0.279451	0.534979	1.71571	0.261065	0.560993	0.667594	0.593503	0.602915	2.56631	0.313437	0.549686	0.562413	0.479995	0.857092	1.29269	1.26296	1.26033	1.41917	0.855059	1.94499	BSU03220	putP	3.67233	1.3653	1.90568	1.41149	0.377084	3.63418
BSU03230	putR	transcriptional activator of the proline utilization operon putB-putC-putP	0.265534	0.407678	0.97633	1.08855	1.69091	0.924104	1.79252	0.934156	1.18034	1.28361	1.27482	0.970692	0.955935	1.24847	0.764782	1.66194	1.29577	1.41894	0.480884	0.670117	1.3853	1.20074	0.432458	1.21726	1.40142	0.890399	0.98499	1.26393	1.44541	0.6717	1.40239	1.23912	1.43017	1.32835	1.33944	0.906439	1.05007	0.86307	1.44847	BSU03230	putR	1.45887	0.879749	1.04354	1.49912	0.317426	1.35361
BSU03240	ycgQ	unknown	1.23618	1.97093	0.713533	0.821307	0.752738	0.731441	0.616005	0.534189	0.581349	0.915385	0.759915	0.746926	0.5098	0.887453	0.592648	0.683898	1.09227	0.94037	1.39989	1.57047	0.796519	0.730799	1.25905	1.22391	1.25743	1.04489	0.844984	1.07815	1.02517	1.4464	1.87617	1.00355	1.24704	0.864299	1.03811	1.13084	0.979109	0.882954	0.967366	BSU03240	ycgQ	0.901898	0.825453	1.29094	0.86271	1.33519	0.990384
BSU03250	ycgR	unknown	2.12365	2.59779	0.825259	1.26124	1.14407	0.702102	0.573136	0.594101	0.98098	0.687097	0.996699	0.973071	0.673849	0.939134	0.893077	0.756642	0.650423	1.15774	1.17668	1.54937	0.550272	0.674675	0.997686	1.28194	0.984724	0.998778	0.684948	0.956074	0.854525	1.70824	1.04349	0.792703	0.808342	0.625285	0.693545	1.15858	0.60446	0.746188	0.583797	BSU03250	ycgR	1.06507	0.90327	1.08352	0.921512	2.39176	1.40069
BSU03260	ycgS	similar to aromatic hydrocarbon catabolism	1.30576	2.31723	0.962251	0.601103	0.79959	0.404152	0.651068	0.605857	0.574344	0.597827	0.372437	0.619757	0.8402	1.18218	1.04186	1.00339	1.26246	1.13916	1.21084	2.27699	0.616598	0.455225	1.03857	1.07005	0.974207	0.96779	0.557451	0.867397	0.939468	1.94113	0.851747	0.744353	0.790498	0.662017	1.06738	1.26717	0.838416	0.89311	0.99555	BSU03260	ycgS	0.798262	0.942961	1.07242	0.936224	1.39262	0.934106
BSU03270	ycgT	unknown	0.78754	0.697677	1.60973	1.09121	1.48173	1.23734	1.53161	1.06746	0.540256	0.61156	0.605067	0.406915	0.741643	1.38058	1.77707	1.19101	1.02786	1.12748	0.550106	1.29522	1.16494	1.14229	0.389873	1.32963	0.87435	1.41847	1.17673	0.743878	0.634206	1.27848	0.489961	0.389154	0.360085	0.605226	0.904444	0.819853	0.678252	0.732894	1.07225	BSU03270	ycgT	1.99192	1.14204	1.79452	0.673942	4.30586	1.76766
BSU03280	nasF	uroporphyrinogen methyltransferase	0.488888	0.501458	0.996856	0.695331	0.91571	0.759077	0.857094	0.534486	1.62263	1.87644	0.424978	0.293841	0.278389	0.92471	0.398966	0.497332	0.857317	0.719142	1.021	2.00462	2.10336	1.62295	2.37889	0.960026	1.34784	0.917574	0.941232	0.712237	0.827527	1.90573	0.434031	0.370647	0.314796	0.374375	0.609555	0.89889	0.545843	0.614007	0.727733	BSU03280	nasF	1.80578	0.720566	2.07312	1.20537	0.817966	0.831522
BSU03290	nasE	assimilatory nitrite reductase (subunit)	0.471319	0.420439	0.564981	0.64866	1.92087	1.30332	1.76124	0.818871	3.16552	2.73361	0.567459	0.47874	0.435641	0.502248	0.432124	0.462972	0.68001	0.5496	0.574624	0.881922	0.929603	1.06862	3.13036	1.30072	2.55806	1.07515	1.08965	0.613553	0.942893	1.27061	0.425891	0.704372	0.407801	0.668703	0.591038	0.976027	0.495151	0.617935	0.698867	BSU03290	nasE	1.7912	0.917696	1.33389	1.36798	0.636472	1.19499
BSU03300	nasD	assimilatory nitrite reductase (subunit)	0.554034	0.40203	0.408049	0.69904	3.12639	1.13636	1.74256	0.677054	3.68264	2.55352	0.230539	0.193416	0.178826	0.324382	0.274175	0.263717	0.335735	0.26859	0.507417	0.567781	0.462425	0.814041	3.61445	0.953349	3.06495	0.946932	0.745278	0.521722	0.975715	1.33686	0.369346	0.469151	0.322084	0.333775	0.398816	1.07134	0.382989	0.458595	0.390007	BSU03300	nasD	2.00641	0.724097	0.801574	1.32243	0.587198	0.874389
BSU03310	nasC	nitrate reductase (catalytic subunit)	1.37462	2.17255	0.67969	1.08151	0.720713	0.657021	0.730472	0.62148	0.790025	0.697572	0.516985	0.736814	0.579737	0.748534	0.740578	0.556987	1.28216	0.962895	1.06105	1.73713	0.877325	0.504471	0.747237	1.12185	1.14066	1.02092	0.485955	0.642297	1.24395	2.35608	0.609939	0.633411	0.447255	0.358255	0.512178	1.34081	0.39839	0.591097	0.285896	BSU03310	nasC	1.23546	1.06144	0.847473	1.12632	1.15897	0.54793
BSU03320	nasB	nitrate reductase (electron transfer subunit)	2.35906	1.92253	0.460594	0.806438	0.700157	0.471358	0.315455	0.401303	0.488108	0.69403	0.474472	0.441155	0.304099	0.919258	0.703527	0.42445	1.31025	0.987963	1.39676	2.9812	0.789709	0.590817	0.919254	0.844899	0.955454	0.934377	0.327079	0.575494	1.09906	2.81965	0.365017	0.557798	0.247417	0.223422	0.215384	0.985283	0.200483	0.474871	0.289847	BSU03320	nasB	1.58509	1.18644	1.00454	1.09857	1.38654	0.304957
BSU03330	nasA	nitrate transporter	3.83542	2.50343	0.541647	0.882665	0.676714	1.11605	0.614794	0.606395	0.667961	0.554006	0.482886	0.449948	0.423954	1.02872	0.52676	0.50166	1.12067	1.11183	2.90756	2.34693	0.496284	0.806345	1.01332	1.02094	0.870548	0.89612	0.459218	0.720751	0.842925	2.44837	0.399096	0.408283	0.264951	0.370461	0.31133	1.30097	0.391505	0.510451	0.40237	BSU03330	nasA	2.98625	2.06575	1.04912	1.47169	1.56304	0.658581
BSU03340	folE2	GTP cyclohydrolase IB, replaces FolE under conditions of zinc starvation	1.70959	1.36598	0.910597	0.895642	1.39895	0.63113	0.450073	0.510472	0.752237	0.762954	0.754284	0.379633	0.358567	0.861899	0.66396	0.458843	1.02261	1.02338	1.72231	1.18687	1.27755	0.742039	0.996667	1.01426	1.38825	1.05082	0.391547	0.663168	1.21963	2.02821	0.594497	0.668721	0.181096	0.35825	0.18818	1.41832	0.172979	0.573371	0.390345	BSU03340	folE2	1.6321	1.28443	0.89425	1.36342	0.993256	0.383705
BSU03350	yciB	zinc transporter	1.35326	1.27094	1.20602	1.02018	1.19306	0.701915	0.799627	0.955795	1.07012	0.998329	1.15904	0.918251	0.960597	1.18041	0.916115	0.806098	0.895196	0.984586	0.803549	0.918816	1.05565	1.16677	0.600592	1.35425	1.30686	1.14006	0.52825	0.709551	1.6362	1.63545	1.48029	1.01979	0.617938	0.589849	0.500087	1.1582	0.677797	1.19718	0.805317	BSU03350	yciB	1.02158	0.954357	0.948732	0.986152	0.798714	0.508693
BSU03359	yczL	unknown	1.37399	1.39051	1.1794	0.860402	0.866306	0.689988	0.769583	0.616726	1.21309	0.942538	1.39889	0.781163	0.992464	0.854646	1.61731	0.587243	1.04161	0.849004	1.09195	0.923927	0.757508	1.35058	1.13091	1.03604	0.818474	0.870482	0.789265	0.795329	1.59756	1.36563	1.03467	1.52184	0.782838	0.73822	0.611007	0.99224	0.67388	1.69405	0.819399	BSU03359	yczL	1.08146	0.616142	1.47165	0.776699	0.716349	0.592727
BSU03360	yciC	putative metallochaperone	1.6611	1.14867	1.59249	0.944911	0.848827	0.495416	0.562484	0.613775	0.97196	0.721168	0.621892	0.497095	0.646158	0.765156	0.883221	0.8106	0.899289	1.13569	1.02048	1.36296	0.765691	0.866915	1.25089	1.04678	1.26724	1.12824	0.545939	0.699555	1.24242	1.68964	0.680238	0.610029	0.508111	0.376087	0.435098	1.14901	0.647338	0.831265	0.613706	BSU03360	yciC	1.36524	0.849351	1.17215	1.23578	2.00193	0.539036
BSU03370	yckA	similar to amino acid ABC transporter (permease)	2.61217	2.03709	0.588004	0.560982	0.694738	1.46706	0.783866	0.573867	0.595255	0.564374	0.581487	0.531311	0.635009	1.12643	0.920042	0.790534	1.11922	1.17385	2.03025	1.53682	0.866482	0.594016	0.812928	1.27902	1.33935	1.30291	0.6715	0.983547	0.850334	1.7147	0.459048	0.535424	0.497322	0.834553	0.926136	1.26106	0.616382	0.601309	0.64749	BSU03370	yckA	0.735713	0.787146	1.46314	0.931283	2.20297	1.16003
BSU03380	yckB	similar to amino acid ABC transporter (binding protein)	2.15375	1.98025	0.647753	0.634682	0.636602	1.90001	1.26776	0.956325	1.28221	0.859214	0.822313	1.10924	1.12533	1.60972	1.16257	1.03094	1.00971	1.14038	2.11654	1.32344	0.891792	0.513981	0.696165	1.82011	1.74597	1.29691	0.954117	1.2091	0.98025	0.9862	0.700518	0.866513	0.775446	1.0866	1.22557	1.1936	0.979156	0.897171	1.00418	BSU03380	yckB	0.506083	0.765286	1.31419	0.895048	2.23041	1.11886
BSU03390	yckC	unknown	0.897618	0.781961	1.73478	0.842647	0.797832	0.474946	0.375894	0.496996	0.331339	0.615735	0.926896	1.95582	1.81483	2.06737	1.21816	1.51728	1.08325	0.990349	1.4447	0.911106	1.66494	1.5962	0.998212	0.629542	0.809549	0.671044	0.456245	1.78134	0.738262	0.864425	1.139	1.77197	2.64241	2.08841	2.1721	2.09879	1.87051	1.68807	1.47266	BSU03390	yckC	0.428913	0.815409	0.49068	1.15183	0.598767	0.666199
BSU03400	yckD	unknown	1.15673	1.15208	1.04327	1.56758	0.946952	0.273776	0.289807	0.222614	0.222712	0.540275	1.29175	3.64581	3.16418	3.36377	1.30367	1.7271	0.719074	0.572902	1.77	0.789655	0.947959	1.31208	1.94653	0.355611	0.599781	0.523283	0.338531	1.68221	0.477714	0.632544	4.01516	3.81149	4.07548	2.12804	1.86784	1.50061	2.99952	2.35787	1.85179	BSU03400	yckD	0.939791	0.893179	2.21176	1.6624	2.86708	0.658947
BSU03410	yckE	aryl-&beta;-glucosidase	1.00825	0.843391	1.6176	0.755896	0.588271	0.458395	0.499856	0.450271	0.632732	0.537916	0.549051	1.25814	1.45273	1.15184	1.07625	0.877628	0.907249	0.872187	1.32187	1.22349	1.27645	0.871756	0.98878	0.687948	0.994599	0.914947	0.933542	0.938532	1.17134	1.50884	1.8756	2.00942	2.69935	1.60039	1.79944	1.08856	2.51853	1.47477	1.40797	BSU03410	yckE	0.887059	1.30294	1.5332	1.19989	1.03974	0.852169
BSU03420	nin	inhibitor of the DNA degrading activity of NucA	0.87422	1.06641	1.55227	0.669248	0.547106	0.588466	0.736379	1.05613	1.17153	1.04619	1.14083	1.16979	0.983531	1.24132	1.44592	1.49826	1.12194	1.17819	1.33043	1.65558	2.12157	1.09386	1.02373	0.946768	0.967136	1.08681	1.53449	0.886477	0.995439	1.15495	1.05067	1.12873	1.39076	1.27789	1.15646	1.18083	0.965021	1.01955	1.10774	BSU03420	nin	0.830022	0.931715	2.50987	0.685919	0.910863	1.34019
BSU03430	nucA	membrane-associated nuclease, catalyzes DNA cleavage during transformation	0.524626	0.96671	1.46324	0.657231	0.567128	0.888334	1.07622	0.811004	1.06533	1.36855	1.09699	1.04553	0.958627	1.48444	1.08542	1.36352	1.33045	1.19719	0.920476	1.24269	2.0821	0.896086	0.729163	0.890977	1.44545	1.16243	1.04778	0.880925	1.07281	1.03544	0.980289	1.09855	1.19122	0.993511	1.09324	1.14234	0.751707	1.03482	0.907783	BSU03430	nucA	0.651574	0.629563	1.52981	0.642593	0.827674	0.699001
BSU03440	tlpC	membrane-bound chemotaxis receptor, methyl-accepting chemotaxis protein	0.814517	0.766173	0.891785	0.714943	1.46237	1.57245	1.56802	0.866796	0.862363	0.859458	0.513593	0.674478	0.660316	0.910503	0.938754	0.902556	1.07463	1.2045	0.911522	1.30114	1.46629	0.783705	1.35777	1.12266	1.75902	1.34817	1.88161	0.787792	1.42345	1.10352	0.981439	0.603177	0.649901	0.817355	0.897779	1.25948	1.04039	0.801419	0.831081	BSU03440	tlpC	1.63499	1.33466	1.19384	1.33265	1.28808	0.867205
BSU03450	hxlB	6-phospho-3-hexuloisomerase	0.866138	0.97159	1.24798	0.517338	0.62502	1.11298	1.3946	0.903742	0.912382	0.971396	0.91607	0.805338	0.851234	0.535804	1.38192	1.54764	1.01759	0.980383	0.740948	1.71688	1.30813	0.770001	1.02946	0.715582	1.00624	1.03952	1.5738	0.655479	1.15203	1.01434	0.798594	0.710769	0.994775	1.01971	1.37362	1.0725	1.33958	1.01572	1.16895	BSU03450	hxlB	0.883101	0.694714	1.68708	0.749469	0.681915	0.865678
BSU03460	hxlA	3-hexulose-6-phosphate synthase	0.522454	0.610808	1.34424	0.675154	0.788349	0.913876	2.10287	1.13438	1.18596	1.05454	0.86175	0.848401	1.1275	0.588353	1.59381	1.13863	1.00491	0.917211	0.719087	1.45417	1.14371	0.731358	0.766002	0.675629	1.51004	1.24428	2.34704	0.603675	1.28692	0.821376	0.963827	1.17827	1.07305	1.45792	1.56395	1.07997	1.22173	0.944853	1.6144	BSU03460	hxlA	0.916339	0.831766	1.03703	0.777845	0.958739	0.968648
BSU03470	hxlR	MarR/DUF24 family transcription activator of the hxlA-hxlB operon	1.73976	1.18627	1.31221	1.46361	1.33647	1.3795	1.3346	1.62336	1.78418	1.64614	2.17297	1.53657	1.46124	1.15829	1.6749	0.994272	0.952944	1.05232	0.868745	0.782787	0.972322	1.07558	1.43732	0.779162	0.768859	0.896952	1.91756	0.798486	1.1988	0.784016	1.45551	1.43373	0.840115	1.11419	0.904148	0.734927	1.05759	1.1756	1.37105	BSU03470	hxlR	0.920621	1.08393	1.01165	0.746253	0.751313	2.12477
BSU03480	srfAA	surfactin synthetase / competence	0.048858	0.371419	0.170385	0.930396	3.56392	0.564025	1.7842	1.15887	1.68701	0.880402	1.06025	0.300107	0.310454	0.915939	0.749176	0.55458	0.716371	1.63342	0.0471146	0.192643	0.235868	1.06643	0.811632	0.063932	0.291265	0.509977	2.26836	0.269442	0.526749	1.25551	0.570224	0.166191	0.309929	0.310342	0.660783	0.419895	0.363731	0.159395	0.674774	BSU03480	srfAA	12.9661	16.0378	17.9406	6.1493	4.25255	5.27208
BSU03490	srfAB	surfactin synthetase / competence	0.0809272	0.380071	0.319002	0.672923	3.16329	0.496502	1.23151	1.08578	1.41593	1.00679	1.00304	0.244541	0.244125	0.742334	0.812835	0.570183	0.690873	1.30013	0.0978265	0.223551	0.272585	1.04413	1.29297	0.0640498	0.368451	0.396531	3.2367	0.263938	0.656704	1.04448	0.311994	0.124567	0.181148	0.329912	0.603944	0.636279	0.345258	0.176685	0.570679	BSU03490	srfAB	16.6199	16.2898	24.443	6.12218	5.77998	6.77198
BSU03500	comS	antiadaptor protein, assembly link between regulatory components of the competence signal transduction pathway	0.0293894	0.343934	0.235952	0.678806	3.18003	0.42335	1.50615	1.35089	1.40235	1.01098	1.02748	0.266502	0.294454	0.868777	0.600391	0.762957	0.814566	1.31981	0.0359659	0.228687	0.23316	1.09567	1.05977	0.084091	0.557595	0.576159	2.5706	0.462317	0.739623	0.799439	0.320773	0.162834	0.258879	0.404036	0.682325	0.651097	0.398872	0.233632	0.790848	BSU03500	comS	18.5355	20.2382	20.3664	8.47899	6.45603	10.6097
BSU03510	srfAC	surfactin synthetase / competence	0.084287	0.434082	0.448461	0.745687	3.77541	0.730247	1.37903	1.68871	1.71806	1.4552	1.19895	0.311525	0.328384	0.826718	0.37498	0.692499	0.829023	1.18691	0.100925	0.1979	0.232186	0.876275	1.34898	0.0508971	0.275118	0.405703	2.83436	0.351377	0.623778	1.03623	0.326603	0.139108	0.196411	0.308264	0.553228	0.43118	0.378265	0.211847	0.504318	BSU03510	srfAC	18.8469	13.0186	16.8025	6.76085	7.07006	7.98836
BSU03520	srfAD	surfactin synthetase / competence	0.195298	0.47336	0.475461	0.675115	3.29985	0.707968	0.893534	1.71265	1.08458	1.29362	0.872919	0.247577	0.266469	0.556346	0.357676	0.61831	0.865519	0.881953	0.185206	0.329632	0.349535	1.08539	1.97586	0.0681005	0.311264	0.439354	2.82699	0.500892	0.937147	1.03961	0.41235	0.245387	0.226236	0.471133	0.512962	0.617365	0.584256	0.409772	0.509382	BSU03520	srfAD	29.1679	13.992	16.1679	7.23619	6.87298	8.25191
BSU03530	ycxA	unknown	0.806106	0.793394	0.563622	0.873976	3.67873	1.51429	0.952271	1.13918	0.872704	0.693495	0.647221	0.46064	0.689952	0.765165	0.902319	0.707798	0.977897	0.974308	0.499557	0.997216	0.450847	1.0268	1.99689	0.602603	0.924823	0.889223	2.33418	0.679774	0.966017	1.19054	0.757055	0.650915	0.6378	0.687148	0.716677	0.873621	0.774518	0.882055	0.91897	BSU03530	ycxA	11.1406	4.07032	8.43367	4.94694	3.3886	5.4601
BSU03540	ycxB	unknown	1.11909	1.69724	0.707365	0.95144	1.01562	0.781692	0.890223	0.865753	0.975241	0.990703	0.727115	0.717603	0.75287	1.19362	0.781417	1.0835	1.0446	1.12783	1.29085	0.848805	0.764093	0.493267	1.22644	1.14414	1.63769	1.20181	1.761	0.626725	1.41232	1.12471	0.628032	0.604804	0.834579	0.890975	1.24118	1.4504	1.15254	1.01154	1.39776	BSU03540	ycxB	1.80904	2.01634	1.91555	2.18187	1.09407	2.1086
BSU03550	ycxC	unknown	2.12957	1.99359	0.617871	1.10043	0.937642	0.935472	0.753937	0.656166	0.717852	0.833039	0.941114	0.837786	0.932624	0.967171	0.914577	0.952644	0.9902	1.01512	1.01178	1.01882	0.845069	0.796155	1.35159	1.01011	0.940187	0.830032	0.88042	0.812119	1.25236	0.992491	1.3029	0.888776	0.948955	0.991905	1.03834	1.25947	1.54109	1.71569	1.5314	BSU03550	ycxC	1.055	0.915401	1.33796	0.876284	1.2737	0.977847
BSU03560	ycxD	similar to transcriptional regulator (GntR family)	1.02811	1.20931	1.25482	0.975286	0.938559	0.815461	0.72473	0.912451	0.856019	0.885555	0.583996	0.670982	0.531017	0.868873	0.723359	0.544848	1.18415	0.883041	1.09263	1.81224	1.05103	0.925469	1.26711	1.47504	1.43233	1.02879	0.818962	0.718265	1.35387	1.8094	0.529084	0.57554	0.492118	0.441299	0.515908	1.62373	0.315207	0.646852	0.489685	BSU03560	ycxD	0.8989	0.785062	0.953258	1.17009	0.66342	1.03525
BSU03570	sfp/2	4'-phosphopantetheinyl transferase (surfactin synthetase-activating enzyme), inactive pseudogene in strain 168	1.69267	1.42785	0.50201	1.3148	0.891422	0.853354	1.03482	0.674799	0.806983	0.744165	0.708354	0.736995	0.83774	1.16112	1.26276	1.03464	1.07146	1.06721	1.21753	1.13405	1.12014	0.722595	1.62475	2.23857	1.6606	1.17669	0.635498	0.982947	1.0818	1.27093	0.426302	0.428581	0.583082	0.859246	0.826161	1.26267	0.451757	0.638015	0.657229	BSU03570	sfp/2	0.768772	0.930282	0.790336	1.07969	1.98048	0.75337
BSU03580	yczE	unknown	3.20803	2.12762	0.392724	1.02178	0.858357	0.530979	0.306478	0.346981	0.389271	0.417691	0.346648	0.439467	0.765559	1.07409	0.908806	0.743015	1.29115	1.04077	1.78447	1.33952	0.728492	0.883982	1.86748	1.56159	0.955484	0.761718	0.350752	0.843373	0.75839	1.44852	0.526461	0.433804	0.53927	0.903	1.05146	1.61206	0.5713	0.634937	0.884601	BSU03580	yczE	0.687894	0.755279	0.495047	0.913695	1.13047	0.554555
BSU03590	tcyC	cystine ABC transporter, ATP-binding protein	0.786841	1.98484	0.743113	0.620964	0.750737	1.98194	0.94728	0.550141	0.662434	0.476262	0.64078	0.934149	1.48852	1.28479	1.10459	0.961774	0.886882	0.70245	0.616058	1.86249	0.60907	0.976732	1.02839	1.73774	1.68206	1.41885	0.563272	1.57977	0.791105	0.809145	1.5921	1.40828	1.59577	1.27869	1.09465	1.25816	1.09956	0.790613	1.02338	BSU03590	tcyC	0.566043	0.664825	0.591022	0.636613	0.558634	0.732393
BSU03600	tcyB	cystine ABC transporter (permease), membrane protein	0.693228	1.94548	0.69008	0.627714	0.818785	1.79671	0.675751	0.353183	0.401273	0.537129	0.585488	0.787585	1.18095	1.36353	0.936879	0.983214	0.995981	0.730445	0.614583	1.84488	0.623217	1.03256	0.952354	1.43261	1.44843	1.16127	0.432326	1.66513	0.681532	0.857789	1.25101	1.24927	1.42259	1.21677	0.933166	1.15329	0.996165	0.806018	0.993293	BSU03600	tcyB	0.461556	0.676065	0.514349	0.615647	0.700585	0.713378
BSU03610	tcyA	cystine ABC transporter (binding protein)	0.52775	1.52281	0.977891	0.708302	0.706609	1.18748	0.577625	0.261279	0.272649	0.361545	0.479468	0.854322	1.42701	2.20518	1.66253	1.81576	0.991248	0.600631	0.771997	1.56685	0.946399	1.17721	0.847801	1.2452	1.54887	1.11445	0.322117	2.31529	0.510727	0.504558	0.762572	0.827874	1.463	1.56541	1.23593	1.32929	1.53852	1.42804	1.98233	BSU03610	tcyA	0.310912	0.545684	0.335264	0.626453	0.795006	0.641888
BSU03620	bsdA	transcriptional activator of the bsdB-bsdC-bsdD operon	0.576808	0.92572	1.979	0.503671	0.787352	0.814267	0.867198	0.854544	0.716525	0.9198	0.996287	1.09212	0.764914	0.855549	0.626661	0.718104	0.99883	1.10227	0.63196	1.18034	1.06451	0.722758	0.799143	1.27669	1.29807	1.05959	0.599877	0.927843	1.26349	1.33983	1.35566	0.735613	1.38795	0.891329	0.75292	1.51954	0.628545	0.841869	0.475109	BSU03620	bsdA	0.424903	0.665377	0.651207	0.667158	0.680437	1.09577
BSU03630	bsdB	phenolic acid decarboxylase	0.56157	0.588513	1.61119	0.629609	0.909171	0.613694	0.626125	0.526868	0.702634	0.638579	0.70924	1.43229	0.5322	1.03646	0.925868	0.814247	1.00566	1.02527	0.471583	0.979118	1.82903	0.609147	0.658029	0.824494	1.3005	1.08248	0.392703	0.801977	1.33889	1.48967	1.3832	1.1001	1.76487	0.86663	0.724246	1.47455	0.69744	0.71451	0.627883	BSU03630	bsdB	0.694293	0.931984	0.815508	1.22786	1.418	0.523506
BSU03640	bsdC	phenolic acid decarboxylase	0.741368	0.679107	1.45842	0.95261	0.878946	0.580633	0.613141	0.50316	0.641335	0.794133	0.856232	1.13083	0.56711	0.782066	0.667104	0.853025	0.925122	0.868407	0.636646	1.16695	2.18713	0.642565	0.579927	1.00687	1.12149	0.906523	0.418308	0.765234	1.19635	1.41337	2.00449	0.899194	1.68801	0.83532	0.871947	1.33223	0.778219	0.617288	0.617527	BSU03640	bsdC	0.732519	0.840661	0.658543	0.973002	1.65527	0.655329
BSU03651	bsdD	phenolic acid decarboxylase	1.22604	1.10891	1.0222	1.03902	0.78117	2.08894	1.06954	1.51488	1.25115	1.90849	2.37502	2.2164	1.10954	1.3239	0.976649	1.19742	1.03913	1.31613	0.815483	1.20254	1.55194	0.89476	0.771787	1.05014	0.782069	0.932338	0.695732	0.88109	1.09445	0.849713	2.72895	1.7051	1.55623	1.07306	0.762032	0.917342	1.00517	1.299	0.945794	BSU03651	bsdD	0.901502	0.730957	0.957272	0.592006	0.737832	0.886821
BSU03652	yclD	phenolic acid decarboxylase	1.10061	1.01432	1.40384	0.641442	0.851831	0.544254	0.58272	0.527812	0.579831	0.641722	0.622748	0.598726	0.463058	0.959171	1.10396	0.568558	1.11389	0.839711	0.729577	1.22859	1.8221	1.05509	0.849419	1.23712	1.19603	0.986154	0.395035	0.738624	1.52727	1.70962	1.76996	1.04439	1.17183	0.801736	0.56639	1.32968	0.619925	0.878218	0.655732	BSU03652	yclD	1.03607	0.883855	0.698581	1.36823	0.743805	0.422485
BSU03660	yclE	similar to prolyl aminopeptidase	1.20712	1.11759	1.51331	1.54037	1.00246	0.944479	1.05656	0.981532	1.0534	1.15401	0.940369	0.918037	0.874044	1.26893	0.841117	1.05482	1.01822	1.06712	0.865231	0.925305	1.04036	1.13018	0.674448	1.34126	1.20925	1.01653	0.949058	0.964286	1.36395	1.74174	1.38012	1.18505	1.13748	0.797631	1.08856	1.10069	1.0943	1.05059	1.05741	BSU03660	yclE	1.03322	0.77095	0.696075	0.693361	1.01101	0.682514
BSU03670	yclF	similar to transporter	1.51701	1.86697	1.37782	0.444003	0.403352	0.884048	0.74367	0.624737	0.48368	0.824241	1.33611	1.78198	1.4381	1.52571	0.926372	0.950892	0.902612	0.949557	1.39072	2.13888	0.572994	0.485251	0.300981	0.537688	0.576195	0.622963	0.391537	1.62044	0.87938	1.5922	2.15453	2.53966	1.78882	1.23159	0.997884	1.21572	1.28353	0.925574	0.982523	BSU03670	yclF	1.62704	1.19231	0.53441	0.994436	1.124	0.341971
BSU03680	yclG	unknown	1.49166	1.76916	0.58529	0.760204	0.534971	0.22799	0.21241	0.188591	0.194223	0.260979	0.342318	0.442746	0.346597	0.547279	0.255067	1.32873	2.55412	3.52819	1.82221	1.93981	0.892669	0.363352	1.02607	0.641939	0.810964	0.666673	0.360103	1.40304	0.898092	0.988067	0.621882	0.905145	1.06689	1.15248	0.6533	0.787843	1.69612	3.21312	8.20075	BSU03680	yclG	3.21463	2.06614	1.04047	1.67023	1.13101	0.387983
BSU03690	yczF	unknown	1.09107	1.04261	1.06009	1.01172	1.07842	0.400374	0.621641	0.558099	0.381782	0.515048	0.755918	1.39604	2.76405	1.55126	0.915392	1.0376	0.960678	1.27183	1.30548	1.27762	0.863167	0.563308	0.812513	0.643786	1.17685	0.737358	0.2673	1.48274	0.647841	1.14047	0.974212	1.58995	2.59141	1.67637	1.56168	0.84042	2.16368	1.64379	2.22436	BSU03690	yczF	1.08717	1.21447	0.957444	1.98623	1.41959	0.522185
BSU03700	gerKA	nutrient receptor	4.43402	2.32544	0.359975	0.971994	0.903804	0.190635	0.163881	0.148397	0.231257	0.290514	0.528723	1.66107	2.79213	1.66441	1.84298	1.09284	0.681321	0.578796	2.32118	1.26017	0.286287	0.294764	0.923756	0.374728	0.452041	0.551963	0.17336	1.38381	0.471777	1.23161	1.36507	2.18647	2.42092	1.71631	1.41342	1.51515	1.72085	0.986788	1.46084	BSU03700	gerKA	1.70048	1.61839	0.706611	1.63289	1.48084	0.692442
BSU03710	gerKC	nutrient receptor	2.05888	1.90512	0.584316	0.887354	1.00817	0.505551	0.454597	0.382128	0.483221	0.465737	1.14985	2.80003	3.09321	2.11811	2.13098	1.23512	0.690904	0.624868	1.69834	1.15358	0.381881	0.511881	0.810128	0.46685	0.67365	0.585427	0.268783	1.36003	0.62209	0.930487	1.77634	2.20593	3.17701	1.99421	2.04909	1.2179	3.01731	1.59695	1.63896	BSU03710	gerKC	1.26433	1.06283	0.648096	1.31836	0.8519	0.711091
BSU03720	gerKB	nutrient receptor	2.08232	1.56987	0.643684	1.15251	0.939409	0.649289	0.414703	0.51959	0.498928	0.671986	1.03761	1.84945	2.20367	2.06144	1.21536	0.991806	0.819451	0.699558	1.47697	1.34415	0.519552	0.587641	1.05385	0.477853	0.581919	0.577572	0.344584	1.44209	0.689326	0.984976	1.82515	2.6679	2.62361	1.72739	1.51708	1.35075	2.54324	1.70184	1.37472	BSU03720	gerKB	1.29743	0.927845	1.13507	1.22608	1.27016	0.934254
BSU03730	yclH	similar to ABC transporter (ATP-binding protein)	1.0832	1.00382	0.964433	0.889129	0.827175	0.471551	0.365391	0.303383	0.487459	0.491292	0.422603	0.609294	0.541237	0.83762	0.853619	0.673264	1.00093	0.918382	1.48273	1.82506	1.22627	0.740463	1.02677	0.985978	1.17084	0.743231	0.311704	0.997756	0.950519	1.3681	0.793392	0.733484	1.87855	0.748523	1.13049	1.53529	1.27777	0.785774	0.640799	BSU03730	yclH	0.833432	0.874984	0.975392	2.2089	2.35372	0.387983
BSU03740	yclI	similar to ABC transporter (membrane protein)	0.908298	1.08116	0.808103	1.16103	1.00295	0.668467	0.66528	0.534328	0.695549	0.719482	0.757356	0.729032	0.616866	0.947774	1.0039	0.607093	0.972416	1.07086	1.43886	1.7593	0.963146	0.453656	1.08568	1.03023	1.10452	0.971555	0.479423	0.84936	1.3133	1.39631	1.01854	0.888466	1.64017	0.961276	0.847561	1.67801	1.01866	0.721327	0.744076	BSU03740	yclI	0.745641	0.924023	0.723977	1.63783	1.37524	0.40865
BSU03750	yclJ	two-component response regulator, active under anaerobic conditions	1.26869	1.89865	0.861927	0.884035	1.04281	1.42673	2.71059	1.43554	1.73258	1.07867	1.01049	1.37308	1.42347	1.1463	1.24285	0.78364	0.871081	0.899041	1.14123	1.23352	0.46714	0.598882	0.851306	1.27923	1.62805	1.11794	1.2034	0.825968	1.25552	1.24286	1.10574	1.14592	1.83215	0.780303	1.08445	1.10304	1.07385	1.00197	0.943991	BSU03750	yclJ	1.11714	1.1952	0.900854	1.62257	1.16963	1.23764
BSU03760	yclK	two-component sensor kinase	1.2337	1.67464	0.887947	1.02954	0.982496	1.3147	2.10993	0.816495	1.25048	0.875829	0.776014	1.02033	1.07006	0.831119	1.02715	0.776629	0.805317	0.870368	0.978152	1.14728	0.56672	0.568497	0.911848	1.22969	1.71347	1.36732	1.38669	0.700268	1.23927	0.994828	1.04608	0.787248	1.12764	1.11757	0.86293	0.98573	0.855859	0.913766	0.719712	BSU03760	yclK	0.969874	0.819158	0.857708	1.18492	1.18139	0.892168
BSU03770	rapC	response regulator aspartate phosphatase, controls ComA activity	0.243951	0.811457	0.652485	1.03495	1.62172	0.269154	1.25589	1.14657	1.01204	0.869699	0.539901	0.580548	0.801898	1.13415	0.461056	0.859315	0.736373	0.663639	0.314348	0.736446	1.01076	1.27539	1.42192	0.199214	0.552334	0.447168	0.876675	0.909696	0.723162	0.729973	0.841994	0.977209	1.31204	1.34865	1.37272	1.46535	1.3153	1.09067	1.3044	BSU03770	rapC	1.25226	2.93734	2.92641	1.9577	1.38431	1.79616
BSU03780	phrC	response regulator aspartate phosphatase (RapC) regulator / competence and sporulation stimulating factor (CSF)	0.236562	0.567051	0.661149	0.898414	1.65252	0.257487	0.862077	0.762021	0.778416	0.604188	0.558635	0.755451	0.717637	0.667268	0.290931	0.432875	0.657212	0.660652	0.417667	0.798582	1.09733	1.9139	1.63909	0.221002	0.602581	0.432446	0.985993	1.09402	0.941916	0.736618	1.95865	2.07784	2.04593	1.46361	1.69042	1.6688	1.91038	1.95766	1.80675	BSU03780	phrC	0.83418	2.77259	4.41437	1.96993	1.10599	2.06529
BSU03788	yczM	possible toxin	0.891786	0.81279	1.61893	0.711815	0.800448	0.521922	0.182997	0.387651	0.134993	0.268118	0.102772	0.0824755	0.0600395	0.154203	0.13098	1.10188	2.19991	3.25625	1.20211	1.40678	1.20051	1.55252	1.32593	1.1391	1.0407	0.736513	0.747771	1.8273	0.660965	0.757869	0.378469	0.588199	0.27319	0.391151	0.215398	0.487902	1.52169	6.91017	6.57329	BSU03788	yczM	20.0668	19.0974	12.4977	2.67308	2.44759	1.56313
BSU03789	yczN	possible toxin	1.419	1.21719	1.04762	1.10465	1.07357	0.0870917	0.047988	0.102681	0.0382004	0.0567306	0.0210273	0.0227269	0.0190543	0.222337	0.174832	0.548329	1.44939	2.46489	0.65213	1.03051	0.799793	0.785144	0.719853	0.298597	0.193835	0.224446	0.227473	2.16827	0.178178	0.68537	0.145818	0.174565	0.119554	0.180181	0.332919	1.07866	3.37358	3.08944	7.52368	BSU03789	yczN	23.7434	14.9873	15.9211	5.80828	2.97086	1.8914
BSU03790	yclM	aspartokinase III	0.649615	0.833458	0.980574	1.53558	1.53754	1.162	1.23535	1.07777	1.13618	1.10761	1.01645	1.079	1.14421	0.938403	0.975194	1.10294	1.36432	1.45417	0.396017	1.1089	1.6142	1.1931	0.497636	1.14206	0.981192	0.928993	0.890403	0.94329	1.62993	1.3151	0.926233	0.826719	1.22625	0.880701	0.688484	0.866582	0.614943	0.786102	1.05309	BSU03790	yclM	1.11157	1.10676	0.773052	0.94051	1.2245	0.245856
BSU03800	yclN	petrobactin (3.4-catecholate siderophore) ABC transporter (permease)	1.67039	2.45899	0.817578	1.78005	2.23708	1.91527	1.58888	1.65587	0.856828	0.528791	0.276006	0.263793	0.790524	1.27523	1.89112	1.64478	1.30187	1.08036	0.49432	1.09058	0.532936	0.565612	0.284732	2.23402	1.15081	1.46586	1.20403	1.7006	0.469278	0.768058	0.0914888	0.237212	0.119592	0.380608	0.378051	0.426319	0.244458	0.329359	0.494236	BSU03800	yclN	2.01202	1.30743	1.0598	1.75378	5.684	2.50879
BSU03810	yclO	petrobactin (3.4-catecholate siderophore) ABC transporter (permease)	1.38933	2.29232	0.576348	1.35508	1.9409	1.71831	1.37403	1.3905	0.645319	0.466342	0.223447	0.216151	0.626904	1.13237	1.44832	1.23219	1.08689	1.17756	0.493602	1.32076	0.660271	0.657528	0.293587	2.51467	1.66065	1.5512	1.46877	1.5899	0.431448	0.672581	0.0993439	0.152994	0.125458	0.51437	0.346216	0.456359	0.18674	0.269821	0.41307	BSU03810	yclO	2.01348	1.3911	1.34256	1.49081	5.03579	2.20997
BSU03820	yclP	petrobactin (3.4-catecholate siderophore) ABC transporter (ATP-binding protein)	0.938273	1.98025	0.470327	1.18473	1.48068	1.79915	1.58849	1.32817	0.763523	0.727263	0.408242	0.36636	0.930821	1.18405	1.70476	1.7121	1.21064	1.24325	0.491396	1.03246	0.691611	0.556339	0.285404	1.96187	1.57517	1.52442	1.22106	1.5544	0.507401	0.473791	0.163666	0.354301	0.144462	0.456947	0.393136	0.568997	0.243445	0.357281	0.504514	BSU03820	yclP	1.29225	1.11889	1.06207	1.20509	3.77117	1.18034
BSU03830	yclQ	petrobactin (3.4-catecholate siderophore) ABC transporter (binding protein), major component of the secretome	0.883262	1.21943	0.450335	0.935746	1.0359	1.59521	1.68026	0.932304	0.492142	0.52665	0.320274	0.302816	0.499963	0.899106	0.777725	1.2918	1.02942	0.98508	0.780144	1.32697	1.22238	0.873043	0.463605	1.65172	1.48014	1.23884	1.33751	1.08464	0.63502	0.593054	0.312747	0.27847	0.267373	0.514259	0.588533	0.719585	0.511979	0.572848	0.671823	BSU03830	yclQ	1.05272	1.07738	1.1	1.14463	2.32595	0.764868
BSU03840	ycnB	similar to multidrug resistance protein	3.24776	2.75035	0.18243	1.06182	1.08822	1.14035	0.347482	1.21296	0.942222	0.727064	0.623502	0.639637	1.1123	1.56498	1.12246	1.12413	1.13859	1.07684	1.43666	1.45609	0.318448	0.443715	3.33138	1.1787	1.02491	1.21478	1.02192	0.790793	0.689497	1.34594	0.349358	0.51003	1.04746	1.11114	1.20686	1.31049	0.875838	0.643175	0.909966	BSU03840	ycnB	1.18101	0.824481	0.463097	0.765179	1.18506	1.62003
BSU03850	ycnC	similar to transcriptional regulator (TetR/AcrR family)	2.04148	2.35949	0.188349	0.893954	0.885208	0.681394	0.402398	1.22871	0.782	0.735285	0.761042	0.903043	1.34748	1.85439	1.01043	0.902177	0.89443	0.917017	1.30492	1.14065	0.296391	0.292447	2.90921	1.07892	1.18852	1.04923	0.878855	1.00865	0.766291	1.26302	0.397255	0.41465	1.51121	1.59846	1.53161	1.36849	0.792066	0.601057	1.02165	BSU03850	ycnC	0.632645	0.736621	0.58115	0.706833	0.822252	1.29715
BSU03860	ycnD	NADPH-FMN oxidoreductase, delivers reduced FMN to enzymes that require the reduced cofactor for activity	0.428157	0.495903	1.79223	0.762787	0.709857	1.16508	1.55652	1.08124	0.988244	0.960755	0.719245	0.755939	1.14843	1.61319	1.74462	1.74712	0.8598	0.751617	0.624681	1.56154	2.78182	1.29603	0.868111	1.00499	1.19005	1.248	1.12647	1.03324	0.844102	1.08739	0.578948	0.820973	1.57978	1.83149	1.51951	1.08648	2.3381	1.693	1.6449	BSU03860	ycnD	1.20538	1.14176	1.01702	0.777655	1.14295	1.28665
BSU03870	ycnE	unknown	0.384257	0.399969	1.76267	0.871671	0.790914	1.51296	1.58568	1.06574	0.744654	0.745606	0.614105	0.818085	1.50038	2.09617	1.55297	1.99239	0.993254	0.802854	0.475475	1.01453	2.32114	1.08594	0.517302	0.887152	1.20638	1.3807	1.04433	1.12298	0.701981	0.789149	0.502007	0.8438	1.82187	1.89769	1.83073	1.2468	2.30803	1.65359	2.26563	BSU03870	ycnE	0.843196	1.1955	1.02114	0.929145	1.23886	1.79867
BSU03880	yczG	similar to transcriptional regulator (ArsR family)	0.496928	0.619163	1.68694	0.709605	0.402745	0.410405	0.708988	0.504527	0.563088	0.735998	0.571341	0.68139	0.684967	0.959633	1.1515	0.843178	1.25135	1.0268	2.18184	0.988665	3.19932	1.89461	1.58411	0.996257	1.16246	0.871748	0.908044	1.06682	1.28933	1.10196	1.06694	1.11683	1.52974	1.58884	1.80636	1.82861	2.81554	3.11399	1.93086	BSU03880	yczG	0.714427	1.75688	1.26502	1.36543	0.813757	0.595047
BSU03890	gabR	transcription activator of gabT-gabD, repressor of gabR	0.444816	0.648616	1.55599	0.708586	0.893521	0.637777	1.03968	0.850679	0.983414	0.929739	0.863903	0.696717	0.68904	1.01414	0.917819	0.779907	0.879939	0.905965	0.445742	1.15811	1.40075	0.986887	0.584952	1.16172	1.04632	1.0339	0.926623	0.679547	1.38265	1.50354	0.882844	1.00921	1.16086	0.681127	0.896541	1.08708	0.923172	0.997706	0.73951	BSU03890	gabR	0.561054	0.950039	0.731446	1.0052	0.639148	0.849491
BSU03900	gabT	gamma-aminobutyrate transaminase, general stress protein	0.813928	1.29273	1.05696	1.36508	0.984011	0.172494	0.19834	0.505625	1.01578	0.491859	0.444333	0.656318	2.80637	1.95969	1.14331	1.07358	0.935923	0.792287	0.791471	0.925199	0.937521	0.498971	1.46902	0.268285	0.461925	0.390597	0.353856	0.807308	0.867126	0.6404	0.774762	1.41806	2.93546	1.99845	2.07929	1.34392	1.81181	1.23976	1.23322	BSU03900	gabT	0.756609	0.831746	0.648514	0.804268	1.01893	0.84511
BSU03910	gabD	succinate-semialdehyde dehydrogenase (NADP), general stress protein	0.127896	0.15558	2.84817	0.148373	0.220055	0.361402	0.58748	0.755828	0.901802	0.745642	0.492079	0.562162	1.98079	1.48886	0.627612	1.12799	1.0022	0.919792	0.521535	1.40688	4.27375	1.13987	0.940406	0.34573	0.525415	0.556512	0.70633	0.757644	0.988106	0.816763	0.946043	1.44661	2.1027	1.6855	1.56119	1.14326	1.38282	1.52569	1.3552	BSU03910	gabD	0.431649	0.618315	0.894762	0.695583	0.32933	0.844455
BSU03920	glcU	probable glucose uptake protein	1.44666	0.829315	1.02801	0.828278	0.794582	0.0403692	0.0217618	0.0426329	0.0341745	0.064247	0.0888719	0.483351	2.1866	2.35673	2.06791	1.25517	0.703365	0.470734	1.45529	1.68168	1.12229	0.939873	2.06193	0.115997	0.172381	0.179753	0.0830773	3.42644	0.187287	0.746915	0.422678	0.958976	1.76545	1.77091	1.44357	1.51795	2.30856	1.80999	2.66077	BSU03920	glcU	1.8665	1.099	1.49788	2.15834	0.947282	0.467538
BSU03930	gdh	glucose 1-dehydrogenase (NAD)	1.78755	1.0342	1.26871	1.89483	0.931125	0.159312	0.0964413	0.155635	0.139073	0.192281	0.303775	0.843685	2.46465	2.3362	4.21945	1.32471	0.767084	0.433723	1.25268	1.0965	1.02106	1.03313	1.17933	0.200679	0.323176	0.236562	0.123585	2.27785	0.325373	0.570305	0.835675	1.6512	2.80117	2.21301	1.74944	1.3552	3.62801	2.52375	3.06186	BSU03930	gdh	1.66171	0.746833	0.836222	1.07379	1.02369	0.548128
BSU03940	ycnI	unknown	1.96492	1.06524	0.399541	0.746561	1.26886	1.28182	0.790946	0.481299	0.993583	0.770864	0.461425	0.523554	0.778269	1.11236	0.957441	0.854396	1.11022	1.17495	0.906586	0.836722	0.367291	0.666417	3.85265	0.565704	1.21425	0.550809	0.349695	0.599178	1.29954	0.983923	0.640819	0.761411	1.21321	0.945761	0.840315	0.832455	1.36386	1.11338	1.01957	BSU03940	ycnI	4.40457	0.805847	0.913982	1.07184	0.828529	0.345491
BSU03950	ycnJ	copper transporter	1.63768	1.04071	0.293776	0.821497	1.68225	1.4583	0.649081	0.444414	1.44801	0.536606	0.262952	0.330556	0.502259	0.871669	0.767508	1.05678	1.07836	1.25991	0.614719	0.770308	0.341454	0.636601	2.65458	0.682001	1.47144	0.43091	0.365431	0.404595	1.34414	1.11132	0.263805	0.457666	0.657547	0.608356	0.441285	0.707324	0.6477	0.574241	0.66456	BSU03950	ycnJ	3.87217	0.746001	0.905581	1.07419	1.13527	0.369885
BSU03960	ycnK	transcription repressor of the ycnJ gene	1.69629	1.01598	0.355834	1.02903	1.59258	1.26335	0.726308	0.451396	1.23643	0.514552	0.332466	0.433277	0.57084	1.02286	0.983329	1.18766	1.31987	1.28932	0.760512	0.715576	0.344338	0.568405	3.08154	0.671611	1.63089	0.479033	0.393098	0.414634	1.26002	0.789396	0.298095	0.458843	0.665279	0.666932	0.558799	0.857753	0.706592	0.647949	0.667682	BSU03960	ycnK	3.12503	0.845846	0.67414	1.43703	1.49132	0.265383
BSU03970	ycnL	unknown	3.05012	1.93245	0.602009	0.82027	0.739659	0.590942	0.664991	0.571777	0.663255	0.608189	0.590238	0.93935	1.28825	1.08546	0.785869	0.926607	0.975645	0.934292	2.15751	1.5233	0.818077	0.878349	1.22369	1.0256	1.31502	0.987642	0.66562	0.597066	0.76611	1.35692	0.867091	1.16245	2.23057	1.49115	1.51953	1.41518	1.71081	1.28241	1.85745	BSU03970	ycnL	1.24978	1.09737	1.46268	0.995853	0.711086	0.834797
BSU03981	mtlA	trigger enzyme: mannitol-specific phosphotransferase system, EIICB of the PTS	0.781417	0.245355	2.26772	0.171082	0.167115	3.06681	0.740557	0.817548	0.96025	0.948276	0.884122	0.652383	0.634184	0.676559	0.803324	0.773907	1.07512	1.04552	1.05226	0.577223	2.7523	0.869731	0.229032	1.05218	0.9232	2.47171	0.46875	0.92607	0.967283	1.13851	0.447466	0.4627	0.367385	0.446288	0.422631	1.06655	0.535907	0.830313	0.829597	BSU03981	mtlA	0.414463	0.893101	0.114178	0.868064	8.22936	0.779457
BSU03982	mtlF	phosphotransferase system (PTS) mannitol-specific enzyme IIA component	0.747362	0.240832	2.33248	0.16643	0.168532	5.73224	1.31061	0.864994	0.882635	0.791178	0.909974	0.699378	0.645941	0.801692	0.94957	1.44504	1.15597	1.21388	0.991248	0.544798	2.88351	0.71079	0.207262	1.14727	0.973058	2.59083	0.682714	0.94776	0.784017	0.86019	0.500889	0.28613	0.440128	0.486063	0.551464	0.942594	0.725258	0.718859	0.93047	BSU03982	mtlF	0.195269	0.69604	0.11689	1.04641	7.174	0.543067
BSU03990	mtlD	mannitol-1-phosphate 5-dehydrogenase	1.00014	0.243294	2.19205	0.197867	0.172819	2.55297	0.921143	1.04594	0.745113	1.22208	1.2818	0.874685	0.749878	0.88534	0.887706	0.865664	1.092	1.1705	1.00966	0.596951	3.48167	0.840011	0.260112	1.28808	0.94133	1.90567	0.849103	0.849079	1.14433	1.05528	0.630673	0.94892	0.587939	0.552038	0.57679	1.06927	0.726668	0.903862	0.958228	BSU03990	mtlD	0.197054	0.562987	0.248685	1.05528	4.21389	0.504411
BSU04000	ycsA	putative tartrate dehydrogenase	0.357435	0.482212	1.66136	1.18214	0.985483	2.90992	2.06662	1.41622	1.28245	1.01818	0.643003	0.444642	0.536755	0.752596	1.04554	1.19505	1.11936	0.975728	0.353287	0.767337	1.63621	1.11704	0.195328	2.02715	1.70365	1.63027	1.50941	0.69678	0.985156	1.11766	0.244867	0.491999	0.282576	0.460108	0.474597	0.90545	0.614942	0.744109	0.497074	BSU04000	ycsA	0.899039	0.884486	0.935963	0.816496	0.961733	0.657871
BSU04010	sipU	signal peptidase I	0.317478	0.679946	1.2573	0.982236	1.28857	2.37918	1.47254	0.879756	0.856447	0.644222	0.497557	0.449098	1.04327	1.14446	0.979334	1.09922	0.858943	1.00286	0.465981	0.865723	1.4425	0.828968	0.206552	2.42766	2.69739	1.79908	1.60284	0.904989	1.02711	1.25123	0.303585	0.53954	0.473428	0.930122	0.672245	1.05168	0.44867	0.556562	0.686493	BSU04010	sipU	0.883202	1.06256	1.61962	1.05756	2.02256	1.21881
BSU04020	yczH	unknown	0.892524	0.626704	0.99306	0.773149	0.952816	0.732225	1.05035	1.29804	1.41404	1.18779	1.16385	0.826258	0.900974	1.01953	0.834409	0.850487	1.09444	0.973015	0.918935	1.38982	1.87637	1.58489	1.46843	0.922177	0.988926	0.955172	1.09255	0.804156	1.4156	1.51192	1.09569	0.682295	0.881592	0.76268	0.854475	1.18328	0.788883	0.8695	1.09598	BSU04020	yczH	1.13002	1.10232	2.0308	1.19653	1.03431	1.27683
BSU04030	ycsD	β-hydroxyacyl-(acyl carrier protein) dehydratase	1.51017	1.19932	1.21148	1.23944	1.46136	1.32568	1.49261	1.17367	1.27914	1.38756	0.73702	0.756524	1.19584	0.876796	1.69215	1.1765	0.993864	1.23404	0.969488	1.1883	1.17141	1.14781	0.895647	1.83381	1.37888	1.21912	1.51588	0.88879	1.1656	1.00081	0.724801	0.869606	0.89651	1.46089	1.08066	0.9748	1.17181	1.23646	1.19812	BSU04030	ycsD	2.11009	1.99774	1.11122	1.20979	1.55218	1.44056
BSU04039	yczO	unknown	0.248367	0.133732	1.89953	0.301644	0.192354	1.4629	1.08619	0.915875	1.30899	1.3366	1.58278	2.1512	1.27657	1.1326	1.50615	0.976961	1.34289	1.36029	0.716219	0.687982	2.05325	2.5139	1.39374	0.857511	1.0263	1.56548	1.1505	0.856417	0.982377	0.950273	1.77838	1.16355	1.39214	0.837211	0.892623	0.857808	2.69902	3.8659	1.44423	BSU04039	yczO	0.854535	0.0993363	0.151904	0.294698	0.0435001	0.0744205
BSU04040	ycsE	similar to E.coli sugar phosphatase	0.503493	0.665153	2.01659	0.964971	0.771203	1.09292	1.91616	1.0877	1.1172	1.1894	0.489478	1.49725	1.55966	0.951832	1.1335	0.947706	0.862061	1.00408	0.828989	0.927283	1.40819	1.31211	0.74751	1.38618	1.47399	1.40386	1.43246	0.845304	1.03436	1.12279	1.22213	0.905872	1.09803	1.08973	1.1963	1.03413	0.987198	0.885152	0.885249	BSU04040	ycsE	0.472382	0.760635	0.721646	0.833535	0.651094	0.871502
BSU04050	ycsF	similar to lactam utilization protein	0.409288	1.1664	0.685564	1.52317	1.66911	0.935966	1.29245	2.81197	2.43773	2.05717	0.596998	0.509009	0.77978	0.604071	0.533837	0.454843	0.514722	0.421248	0.377253	1.73995	0.611847	0.911641	0.356636	0.735773	0.57483	0.683347	3.09418	0.505023	0.563679	0.710708	0.196242	0.462458	0.302194	0.3795	0.197464	0.505726	0.196472	0.452274	0.249833	BSU04050	ycsF	1.2362	0.794058	0.941956	0.955288	0.166063	0.906537
BSU04060	ycsG	similar to branched chain amino acids transporter	0.296033	1.29881	0.598238	1.64462	2.35679	0.871205	0.707769	3.8522	2.54717	1.53836	0.183347	0.144775	0.342957	0.438767	0.252566	0.243847	0.411452	0.313175	0.298617	1.82665	0.497068	0.930508	0.324199	0.53138	0.487498	0.61172	4.52268	0.440741	0.471595	0.803976	0.103396	0.207399	0.134453	0.166294	0.0721163	0.345456	0.0962151	0.170213	0.1092	BSU04060	ycsG	1.74226	1.15439	1.10796	0.756097	0.17513	1.04923
BSU04070	ycsI	unknown	0.330892	1.39317	0.61644	1.859	2.35101	1.03878	0.827541	4.10487	2.44228	1.46964	0.201923	0.189204	0.325831	0.554837	0.2021	0.322128	0.423681	0.353412	0.269182	1.68572	0.440789	0.817359	0.303606	0.549351	0.419097	0.591854	4.25469	0.463724	0.459875	0.622597	0.116622	0.191712	0.134111	0.163977	0.0785503	0.402257	0.1127	0.172719	0.114814	BSU04070	ycsI	1.64864	1.02443	1.05413	0.77543	0.184664	1.09804
BSU04080	kipI	inhibitor of KinA, control of the phosphorelay	0.462833	1.18752	0.743354	1.74033	2.08748	0.99333	0.831393	3.74677	2.74436	1.77268	0.262078	0.274541	0.375562	0.441824	0.347348	0.408082	0.45418	0.388468	0.285839	1.5523	0.513631	0.890109	0.317177	0.576731	0.458038	0.596858	3.73186	0.460251	0.544721	0.554187	0.162624	0.263201	0.130165	0.224264	0.0794957	0.501033	0.130158	0.197044	0.148107	BSU04080	kipI	1.50589	1.02763	1.0058	0.743666	0.179663	1.05366
BSU04090	kipA	antagonist of KipI, control of the phosphorelay	0.410052	1.31885	0.514478	1.80682	1.97953	1.12045	0.965837	3.78347	2.56042	1.91419	0.503942	0.365324	0.586217	0.666797	0.342926	0.568429	0.552479	0.608347	0.289477	1.51389	0.554802	0.878075	0.31473	0.57925	0.467241	0.564	4.51628	0.43097	0.634269	0.581614	0.101397	0.216538	0.11495	0.192716	0.0728128	0.431588	0.119536	0.223071	0.108097	BSU04090	kipA	1.55708	1.05081	1.08406	0.748875	0.109648	0.848508
BSU04100	kipR	transcriptional repressor of the kip operon	0.22834	1.09773	0.410352	1.71292	1.88559	0.990787	0.776163	4.08246	2.49771	1.95124	0.278709	0.244679	0.281092	0.492928	0.215782	0.35955	0.484109	0.336109	0.249726	1.78069	0.530909	0.943295	0.349972	0.618727	0.550536	0.6539	5.01938	0.440571	0.534113	0.548776	0.119617	0.164954	0.118117	0.165246	0.0889858	0.397482	0.119208	0.212062	0.113078	BSU04100	kipR	1.60696	1.09448	1.32098	0.743628	0.0826241	0.721187
BSU04110	lipC	phospholipase implicated in spore germination	0.270155	1.20411	0.252541	1.4574	1.58016	0.12201	0.108156	0.561359	0.330198	0.398371	0.0664691	0.0577338	0.0708884	0.786905	0.58907	1.43372	1.67806	1.7955	0.388067	2.23724	0.636479	0.978328	0.456598	0.380693	0.494916	0.438235	3.01308	0.665552	0.482466	0.479844	0.148889	0.268758	0.141153	0.313259	0.650003	1.66973	1.68583	1.72057	2.92831	BSU04110	lipC	1.4884	0.998091	1.35666	0.832348	0.0553688	0.580336
BSU04120	yczI	unknown	0.659199	0.915756	0.835804	0.757547	1.41609	0.647379	0.483534	0.426327	0.484749	0.65544	0.839	1.54123	1.64668	1.61881	1.81276	1.22849	1.051	0.825144	0.949141	1.10917	0.567231	1.0918	2.8566	0.890456	1.22081	0.921047	0.681405	1.08526	1.1576	0.941969	1.3066	1.27767	1.74133	1.73779	1.81465	1.66499	1.55626	1.3891	1.82898	BSU04120	yczI	2.98607	2.15374	2.41256	1.84775	1.55227	1.37377
BSU04130	yczJ	unknown	0.758704	0.855195	1.16108	0.663393	0.897896	0.670277	1.64905	0.713765	1.12041	1.22909	0.982337	0.778051	0.866832	0.900096	1.1976	0.98417	1.15197	0.968748	1.01957	1.10409	1.16634	0.903404	1.15157	0.940336	1.35389	1.08442	0.932892	0.743433	1.57406	0.882412	1.28265	0.889266	1.23276	1.10257	1.41941	1.12119	1.16853	1.02572	1.651	BSU04130	yczJ	1.90925	2.29265	1.82036	1.2575	1.75256	1.0693
BSU04140	pbpC	penicillin-binding protein 3	0.764428	1.11252	0.630027	1.128	1.26014	1.74524	1.1949	0.577567	0.846101	1.09912	0.946178	0.889716	0.917449	1.34074	1.11491	1.23108	1.10235	1.21275	0.860285	1.18854	0.904694	0.79969	1.29223	1.18937	1.39509	1.47192	0.665675	1.012	0.773074	0.860936	0.699082	0.593824	0.689408	0.857216	0.825769	0.896671	0.831748	0.749773	0.946513	BSU04140	pbpC	1.59884	1.05477	1.0214	0.896885	3.1968	1.07695
BSU04150	ycsN	similar to aryl-alcohol dehydrogenase	0.598651	0.929947	1.19049	0.96215	1.18219	1.03957	1.32906	1.02547	1.10687	1.52619	1.84803	1.27261	0.634331	0.734684	0.578687	0.886961	0.936728	0.923419	0.820306	1.1534	1.10823	0.861188	1.23807	0.704061	0.899101	0.996063	0.920734	0.946363	1.54811	1.53681	1.57436	0.968909	0.74295	0.729552	0.660593	0.707411	0.566442	0.611238	0.718094	BSU04150	ycsN	2.29403	1.12654	0.962785	1.00158	1.54142	0.962062
BSU04160	mtlR	transcriptional activator of the mtlA-mtlF-mtlD operon	1.97763	0.857465	1.08464	0.674891	0.637861	1.21847	0.995521	1.18648	1.15019	1.79487	2.43359	1.55003	0.846394	0.706609	1.09721	0.991556	0.898063	0.997396	2.1456	1.32125	0.883599	0.683285	0.295128	0.896077	0.953823	0.930122	1.03353	0.888356	1.76677	1.2658	2.74674	1.88617	1.3577	0.933023	0.86007	0.926437	0.869143	0.832713	0.756935	BSU04160	mtlR	1.07686	0.808209	0.549358	0.781667	0.796703	0.500127
BSU04170	ydaB	similar to acyl-CoA synthetase (long-chain-fatty-acid--CoA ligase)	1.15813	0.714163	2.14195	0.540892	0.477524	0.699924	0.451406	0.58559	0.659209	0.699494	0.662873	0.760064	1.09835	1.35796	2.46905	1.12301	1.17026	1.04494	2.70217	0.863285	1.01708	0.703764	0.970942	0.649082	0.82708	0.907733	0.296293	0.964913	0.780528	1.51371	0.744143	0.675695	0.882896	1.36546	1.28781	1.62729	1.66437	1.71533	1.2465	BSU04170	ydaB	2.43258	1.46382	0.987715	1.02987	0.861659	0.601987
BSU04180	ydaC	unknown	0.213641	0.122197	2.74792	0.126703	0.144016	0.508161	0.399747	0.480258	0.635926	0.5537	0.345119	0.456899	0.372226	0.820625	1.21287	0.66458	1.47684	0.935383	1.13944	1.40796	2.98216	1.00058	1.35988	0.763377	1.00838	0.893819	0.251785	0.765531	0.809469	1.73067	0.367669	0.586983	0.23216	0.249033	0.310613	0.7885	0.524547	0.612566	0.325356	BSU04180	ydaC	0.53259	0.399374	0.201599	0.689917	0.277457	0.233445
BSU04190	ydaD	general stress protein, similar to alcohol dehydrogenase	0.233267	0.0939886	2.57488	0.153436	0.106956	1.12254	0.663137	0.88771	0.964703	1.13122	1.42297	1.18454	1.23297	0.721546	1.34319	0.474387	0.7176	0.775113	0.601397	0.539671	1.77741	2.24617	0.935571	0.791001	0.849838	1.0086	0.835708	0.882913	1.74122	1.31985	2.35488	2.31569	1.36455	1.29114	0.742805	1.13444	1.29293	3.20542	1.13279	BSU04190	ydaD	0.402461	0.351527	0.69921	0.439063	0.0806868	0.335471
BSU04200	ydaE	lyxose isomerase, general stress protein, survival of ethanol stress and low temperatures	0.0737883	0.0264061	3.18408	0.102839	0.0613732	0.689649	0.862434	0.599564	0.667046	0.824759	0.717904	0.749493	0.630432	1.18716	1.02451	1.12786	1.05955	1.01092	0.240503	0.503813	3.17247	2.49457	0.997658	1.20021	1.06356	1.1173	0.382518	0.65232	0.85904	1.3804	0.520964	0.613168	0.488483	0.504624	0.53512	1.26036	0.633632	0.712795	0.609458	BSU04200	ydaE	0.123654	0.160926	0.0435258	0.447507	0.0518123	0.38997
BSU04210	ydaF	similar to acetyltransferase	0.462782	0.511744	2.31618	0.394851	0.473853	0.39094	1.27774	1.24107	1.36244	1.481	1.146	0.737058	0.776973	1.07879	0.967505	0.87431	0.879879	0.965808	1.13999	1.344	0.915472	0.689266	0.933417	1.13868	1.18349	1.1436	0.984109	0.61338	2.26998	1.68576	1.23899	0.796289	1.16824	0.984142	1.35053	1.14919	0.996943	0.898626	1.09203	BSU04210	ydaF	2.4756	3.67023	4.52828	1.92608	1.54789	2.64604
BSU04220	ydaG	general stress protein	0.0941065	0.0536898	3.40041	0.185528	0.141036	0.580042	0.747459	0.637994	0.731706	1.01405	1.05955	1.43772	1.46322	1.17576	0.967788	1.31673	0.772389	0.87923	0.381306	0.431811	1.3187	1.78107	0.827744	0.570644	0.64858	1.45118	0.636375	0.962137	1.239	0.842143	1.3698	1.15645	1.81294	1.09619	1.22421	1.54719	1.95846	2.39364	1.21179	BSU04220	ydaG	0.392977	0.111018	0.0993144	0.548585	0.0696254	0.196005
BSU04230	ydaH	unknown	1.57513	1.2167	1.49008	1.11702	1.01996	0.5276	0.62926	0.674316	0.633419	0.766807	1.65543	1.26543	0.717784	1.08429	0.986032	0.76457	1.12284	1.00743	0.868727	0.931137	0.852494	1.21312	1.92227	1.21918	1.0428	0.997117	0.552392	0.902759	1.06778	2.01649	1.71828	1.39193	1.36019	1.00888	0.805473	1.28726	0.801397	0.68505	0.707386	BSU04230	ydaH	0.853012	1.46025	0.647723	1.35883	1.13587	0.759775
BSU04359	ydzK	unknown	1.00093	0.778067	0.777681	1.02659	0.805885	0.964284	1.32994	0.955916	1.41683	1.7207	1.10416	1.8833	1.25403	0.699496	0.892461	1.11321	1.20714	0.730185	0.820666	1.2186	0.897186	0.874862	0.982392	1.09639	0.909466	0.86961	1.34059	0.875372	0.958149	1.06023	1.22733	1.35648	1.03841	1.26722	1.18055	1.40176	1.60115	1.62102	1.30358	BSU04359	ydzK	1.2663	1.13287	0.807952	0.524812	0.92642	0.770917
BSU04360	mntH	manganese transporter (proton symport)	0.863892	1.14421	0.92214	1.01239	1.64088	1.39768	3.57443	1.4214	1.98007	1.18402	1.30292	0.796056	1.63195	0.751583	0.578533	1.2398	1.54732	0.741397	0.831018	1.01983	1.02035	1.88802	0.873569	1.28012	1.02375	0.921133	1.94227	1.03597	1.48069	1.2049	1.61349	1.99089	1.33429	1.81415	1.24089	0.781478	1.0403	1.25184	1.39802	BSU04360	mntH	0.888821	0.974013	1.24727	0.871183	0.571363	1.98942
BSU04370	ydaS	general stress protein	0.218984	0.064893	3.57065	0.285231	0.270727	1.67826	2.40138	0.927115	0.707655	0.963343	1.25893	1.39319	1.1546	0.907133	1.009	0.83864	1.01653	0.891997	0.271471	0.405248	1.92294	3.26399	1.01274	1.31561	0.928534	1.48936	1.0499	1.01217	0.858531	1.30432	1.74536	1.40713	0.922174	0.845917	0.616431	1.01896	1.63832	1.55923	0.802981	BSU04370	ydaS	0.232461	0.153159	0.0821523	0.41741	0.0230624	0.15328
BSU04380	ydaT	general stress protein, survival of ethanol stress and low temperatures	0.458298	0.254662	3.11124	0.393397	0.304412	1.03399	1.06342	0.69515	1.04754	0.97117	1.16558	0.89348	1.13094	0.964402	1.01874	0.827598	1.2714	1.12477	0.482003	0.532364	2.33933	1.53189	0.595514	1.05831	1.20516	1.07461	0.609507	0.87615	1.05657	1.89891	1.44803	1.12123	0.817272	0.578479	0.569341	1.35952	1.13881	1.41684	0.853569	BSU04380	ydaT	0.367955	0.332377	0.163968	0.576503	0.161212	0.269767
BSU04390	ydbA	similar to ABC transporter (binding protein)	0.859748	0.905602	0.991068	1.30066	0.824329	1.02513	1.24166	1.06382	0.909378	0.879465	0.857386	0.939426	1.29841	1.1165	1.0077	0.936277	1.06748	0.841161	0.884995	0.926756	1.88181	1.13376	0.845667	1.82834	1.7625	1.41833	1.17104	0.912501	1.34217	1.79875	1.63026	1.32747	1.8627	1.22697	1.27725	1.65579	1.58025	1.23029	1.02349	BSU04390	ydbA	0.650542	0.680139	0.914453	0.536191	0.794818	0.617588
BSU04400	gsiB	general stress protein	0.0247535	0.00951994	2.95936	0.117193	0.0695424	0.663625	1.47021	0.644181	0.57929	1.14901	1.61928	2.58432	0.734704	0.570199	0.471475	0.614868	1.0305	0.860108	0.0697562	0.223436	12.8478	3.35985	0.559011	1.07977	0.809244	1.67496	1.05583	1.17609	1.16826	1.09808	5.42674	1.68757	1.56563	0.625311	0.609921	0.928844	3.16445	2.78825	1.1059	BSU04400	gsiB	0.0899139	0.05638	0.104157	0.315705	0.0171424	0.0982545
BSU04410	ydbB	unknown	0.612864	0.395351	1.36438	0.943017	0.862451	0.862623	1.48102	1.07722	0.96784	1.13399	0.903517	0.789375	0.791561	0.564905	1.04871	1.20654	1.15187	1.14936	0.58131	1.0904	2.02781	1.55364	0.783677	1.67182	1.31594	1.38387	1.40181	0.780911	1.25985	1.55385	1.63101	0.817832	1.06476	0.927771	1.09881	0.972459	1.41026	1.08434	1.16512	BSU04410	ydbB	0.828599	0.967908	0.770252	0.647718	0.45102	0.494897
BSU04420	ydbC	unknown	0.417192	0.542109	1.63289	1.08241	0.807184	0.936959	1.6052	0.920687	1.06861	1.10454	0.860463	0.662766	0.702884	0.986993	0.926874	0.788544	1.3647	0.879777	0.483299	0.987291	2.43862	1.46738	1.1383	1.37857	1.02626	1.26238	1.17977	0.819085	1.07698	1.92383	1.08323	0.739525	0.608753	0.656392	0.741466	1.07821	0.930061	0.895309	0.814195	BSU04420	ydbC	0.641386	0.844827	0.813216	0.733636	0.601531	0.560579
BSU04430	ydbD	general stress protein, similar to manganese-containing catalase	0.0880092	0.12106	2.55956	0.306197	0.155376	1.17806	2.05753	1.02477	1.07996	1.1264	1.0657	1.00118	0.743422	0.838126	0.896569	0.936753	1.4111	1.44775	0.160792	0.336002	5.53876	1.51453	0.292014	2.36459	1.46888	1.56372	1.34349	0.994575	1.18133	1.2748	0.778145	0.741824	0.574662	0.811524	0.856795	1.36648	1.7261	0.785306	0.734503	BSU04430	ydbD	0.221024	0.177276	0.192995	0.448881	0.0462231	0.394839
BSU04440	dctB	C4-dicarboxylate binding protein	0.514055	0.840464	1.08461	1.2015	0.802282	1.17487	1.383	0.784878	1.05983	0.979625	0.888216	0.58625	0.719711	0.948862	1.31665	1.28909	0.998254	0.973863	0.640728	1.10664	1.72938	0.882075	0.464587	1.90817	1.64697	1.21326	1.26989	0.810642	1.19941	1.51169	0.7847	0.526736	0.664233	0.832127	0.895116	1.19684	0.815264	0.80065	0.932211	BSU04440	dctB	0.713052	0.772016	0.725177	1.10598	0.890203	0.507333
BSU04450	dctS	two-component sensor kinase, regulation of the dctS-dctR-dctP operon	0.655783	1.30642	0.825526	1.46428	1.19411	1.22201	1.2713	1.55037	1.35863	1.1219	0.641151	0.719206	0.810284	0.899234	1.58241	0.94718	1.01654	1.03076	0.705887	1.14152	0.857271	0.813513	0.639069	2.06218	1.63137	1.29395	1.62737	0.706397	1.40145	1.41799	0.70966	0.901245	0.616835	0.732299	0.713079	1.05873	0.594946	0.563534	0.771646	BSU04450	dctS	0.675048	1.29556	0.73623	1.3498	0.882163	1.25118
BSU04460	dctR	two-component response regulator, regulation of the dctS-dctR-dctP operon	0.644843	0.81355	0.905815	1.48236	1.24205	1.19939	1.423	1.75755	1.72982	1.50533	1.03871	0.972353	0.655281	1.18412	0.888355	0.998455	0.915063	0.915959	0.804112	1.46482	1.17953	1.03395	0.533473	2.02667	1.56387	1.41187	2.10031	0.746899	1.28939	1.40699	0.606658	0.95419	0.694701	0.828314	0.634662	1.09867	0.544156	0.856555	0.667603	BSU04460	dctR	0.897914	1.04755	0.779762	0.961403	1.21248	0.990976
BSU04470	dctP	uptake of succinate, fumurate, malate and oxaloacetate via proton symport	0.0668769	0.120675	2.79471	0.585169	0.0346268	1.33742	1.4274	1.32241	1.50104	1.42505	1.06749	0.714229	1.02072	0.130969	0.680674	1.14623	1.12626	1.25519	0.105698	0.573451	2.45352	2.16059	0.0768459	1.82697	1.20754	1.80157	1.94446	1.03482	1.00814	1.22418	0.780202	0.911479	0.625378	0.602874	0.488688	0.928033	0.513446	0.570557	0.592569	BSU04470	dctP	0.836845	0.243522	0.903642	1.04399	0.184616	0.851877
BSU04480	ydbI	unknown	1.7009	1.37917	1.51394	1.37708	1.16764	0.281073	0.268692	0.36418	0.214876	0.506251	1.26556	1.60853	1.73737	1.90071	0.920183	1.39672	0.760751	0.66933	1.02117	1.03857	0.735262	0.973597	1.14144	0.582543	0.484936	0.438181	0.310096	3.34026	0.579834	1.54163	1.23211	1.45231	1.1786	1.73846	1.35223	1.93012	1.47909	1.20574	1.51762	BSU04480	ydbI	2.32056	1.68341	1.24919	1.74091	1.4525	1.62916
BSU04490	ydbJ	similar to ABC transporter (ATP-binding protein)	1.59979	1.86586	0.640752	0.878175	1.00264	1.98707	1.27648	1.26924	1.48402	0.922295	1.07657	1.61651	1.43343	1.03682	1.15884	1.17211	1.11898	0.96805	1.27852	1.37528	0.580853	0.506039	1.02843	1.38311	1.54011	1.2839	0.895563	0.927655	0.722155	1.4348	0.709783	0.708379	0.73928	0.80848	0.879246	0.878729	0.856619	0.682714	0.787502	BSU04490	ydbJ	0.931919	1.21012	1.04866	1.69557	1.49487	2.45933
BSU04500	ydbK	similar to ABC transporter (membrane protein)	2.11014	2.97068	0.690063	1.13319	1.48208	3.33311	0.983525	1.562	1.06573	0.770266	0.635613	0.922737	1.03799	1.24318	0.638669	0.938702	0.898208	1.1215	1.32595	1.54052	0.434446	0.561182	1.01923	1.21223	1.32542	1.19399	0.990499	0.899482	0.8296	1.55345	0.361439	0.390046	0.57778	0.606528	0.734276	1.1385	0.767432	0.617236	0.673622	BSU04500	ydbK	1.34939	1.44743	0.749538	2.07395	1.88127	2.74185
BSU04510	ydbL	unknown	3.02332	2.68675	0.732756	1.12393	1.73663	1.22782	1.59007	0.827918	0.989601	0.460205	0.469953	0.699084	1.05695	0.730054	0.848016	0.561447	0.74001	0.719519	1.31527	1.56223	0.377332	0.697537	1.78147	0.587745	0.824078	0.783184	0.851744	0.813358	1.19377	1.67359	1.3482	1.47551	1.30356	1.06091	1.06026	0.924625	1.19443	1.46886	0.910846	BSU04510	ydbL	5.61485	2.7586	1.22065	2.26664	0.819904	1.23124
BSU04520	ydbM	acyl-CoA dehydrogenase	0.732622	1.74114	0.734916	0.779851	1.02511	0.983775	1.72132	0.92682	1.35413	0.751285	0.471731	0.56933	0.601938	0.883475	0.68306	0.551474	0.969669	0.799387	0.768276	1.11766	0.591039	1.45511	1.79937	0.566286	1.11491	0.861474	0.71276	0.604196	0.934062	1.81345	0.836057	0.56503	0.778631	0.551851	0.763735	1.10574	0.890034	0.809458	0.689799	BSU04520	ydbM	0.913908	0.989804	0.867548	2.38904	0.680677	0.948492
BSU04530	fbpB	Fur-regulated basic protein, acts as RNA chaperone for fsrA, response to iron limitation	0.349863	0.742508	0.966292	0.505194	1.33494	1.31234	4.60416	0.748254	0.663738	0.532724	0.513505	0.45655	0.694	0.849265	1.32854	0.869855	0.855837	0.681774	0.991644	0.654265	1.05771	0.724319	0.42335	1.10131	1.42114	1.47804	0.928786	0.735436	0.555458	0.787834	0.445869	0.400757	0.550092	0.71493	1.59598	1.05464	1.10136	1.26186	1.10425	BSU04530	fbpB	1.43492	1.25818	2.54377	1.17738	4.4302	0.644471
BSU04540	ydbO	similar to cation efflux system	0.8219	2.04568	0.857866	1.11971	1.34651	0.651284	0.623283	0.942491	1.20093	0.655656	0.653448	1.05945	1.69517	1.50278	1.41145	0.932298	0.892756	0.75814	0.714172	0.939915	0.651218	0.627408	1.35347	0.811971	1.07325	0.91382	0.79097	0.978267	0.820568	1.24877	1.299	1.55079	2.09381	1.58131	1.58217	1.0478	1.56854	1.20695	1.39994	BSU04540	ydbO	1.2021	1.16654	0.88446	1.64897	0.773137	1.54093
BSU04550	ydbP	similar to thioredoxin	0.453838	0.538541	2.19837	0.3763	0.389531	1.52843	1.73938	0.829184	1.21501	1.08039	1.10071	1.15738	1.27908	0.783415	0.948041	1.08374	1.08923	0.748597	1.96925	1.17968	3.5865	1.20738	1.16602	1.21351	1.4686	1.22665	0.934313	0.981031	0.770013	0.910286	0.970538	0.935837	1.33053	0.966419	1.19919	0.897037	0.914381	0.754201	0.924996	BSU04550	ydbP	0.382109	0.53104	0.80566	0.720028	0.772558	0.817741
BSU04560	ddl	D-alanine-D-alanine ligase	0.930536	0.990607	1.20918	0.898169	1.03057	1.27322	0.790569	0.697273	0.694941	0.835839	0.673966	0.738007	1.02514	1.53596	1.63182	1.2006	0.978882	0.899085	0.666769	1.00079	1.29169	0.721066	0.91696	0.955922	1.15347	0.968933	0.68074	1.15296	0.810489	0.708893	0.726065	0.918098	1.19466	1.42781	1.64098	1.36436	1.4919	1.28501	1.45987	BSU04560	ddl	1.12276	0.745632	0.778962	0.778735	1.72095	1.08089
BSU04570	murF	UDP-N-acetylmuramoyl-L-alanyl-D-glutamyl-meso-2,6-diaminopimeloyl-D-alanyl-D-alanine synthetase	0.773801	1.00539	0.854331	0.956284	0.98939	1.43902	0.844056	0.642957	0.751092	0.753205	0.715648	0.801834	0.874123	1.59763	1.99604	1.27316	0.945544	0.928279	0.544153	0.866675	1.08779	0.670924	1.07598	0.968497	1.21725	1.17675	0.581757	1.1502	0.69139	0.87751	0.593816	0.731201	1.2267	1.26763	1.4541	1.3334	0.933722	0.901222	0.981882	BSU04570	murF	0.898767	0.622593	0.726875	0.533187	3.24674	1.03356
BSU04580	cshA	DEAD-box RNA helicase, important for adaptation to low temperatures	1.18738	0.987208	0.42919	0.783761	0.837541	0.728488	0.675576	0.740334	0.662369	0.90358	0.864543	1.34091	1.21422	1.26909	0.779536	0.960162	0.84784	0.852014	0.909787	1.77054	1.20718	0.905495	1.56368	0.733402	0.733004	0.679921	0.817945	1.54817	0.60916	0.718761	1.14666	1.0678	1.473	1.35396	0.984086	0.803797	1.2624	0.93709	1.43573	BSU04580	cshA	0.569504	0.680161	1.3174	0.675949	0.719404	0.886959
BSU04590	ydbS	resistence against antimicrobial compounds from B. amyloliquefaciens	0.513687	1.14063	1.4945	0.792973	1.35519	1.22301	0.936812	3.00932	0.738051	1.03483	0.837164	0.996729	0.699405	0.855723	0.544697	0.804278	0.807764	1.04106	0.640714	1.46284	0.556147	0.646423	0.694138	0.73443	1.2649	0.959713	4.50609	1.4686	0.741199	1.12792	0.596745	0.665962	0.4563	0.520742	0.447652	0.978186	0.398555	0.513945	0.388007	BSU04590	ydbS	1.3484	1.59804	3.59215	1.8584	0.244623	2.85503
BSU04600	ydbT	resistence against antimicrobial compounds from B. amyloliquefaciens	0.687699	1.08932	1.07285	0.532962	1.11794	1.15545	1.12883	2.33956	0.701951	0.700901	0.931402	0.865304	0.615912	0.796781	0.736101	0.621332	0.721802	0.87295	0.738796	1.87109	0.870545	0.790122	1.00079	0.555939	1.14842	0.778548	5.57028	1.64927	0.694178	0.846573	0.610937	0.651289	0.315229	0.480844	0.386176	0.588883	0.38724	0.43698	0.329216	BSU04600	ydbT	0.926346	0.989001	3.7582	1.74157	0.313575	2.67561
BSU04610	ydcA	unknown	0.853409	0.716127	1.32827	0.636611	0.841453	0.458239	0.572348	0.655378	0.527207	0.882528	2.12908	2.97324	1.34685	0.932463	0.568274	0.505176	0.972051	0.837697	1.35867	1.58201	1.49315	1.57438	1.71752	0.542474	0.602986	0.559295	1.10356	1.4744	0.958062	2.73211	2.5535	1.20595	0.966356	0.704492	1.18052	1.3503	0.87556	0.663688	0.77603	BSU04610	ydcA	1.09208	1.27607	2.16977	1.62173	0.684278	0.987358
BSU04620	acpS	acyl-carrier protein synthase, 4'-phosphopantetheine transferase	0.993695	1.38677	0.792875	1.08451	1.25308	1.41685	0.950798	2.31202	0.893087	0.849258	1.0971	0.935212	0.697469	0.936477	1.19233	1.14115	0.863465	0.788869	0.711956	1.07437	0.823621	0.557244	1.10891	1.31341	1.8705	1.12384	3.95259	1.4308	1.03497	1.13612	1.42264	0.649892	0.610759	0.760385	0.929239	1.00672	0.756357	0.652188	0.631269	BSU04620	acpS	0.724535	1.11246	2.24259	1.60071	0.642175	2.06026
BSU04630	ydcC	unknown	0.83199	1.2958	0.58855	0.980114	1.02012	0.0571285	0.0523919	0.108736	0.0662915	0.934714	5.83018	6.18873	2.11678	0.957527	0.218637	0.158065	0.262119	0.512439	0.854948	1.06539	1.1125	0.708601	1.22247	0.107427	0.118293	0.0998596	0.330428	6.40135	0.650839	3.737	3.45685	0.673172	0.776583	0.999893	2.10431	2.59975	1.23793	0.515305	1.07632	BSU04630	ydcC	0.630946	0.965483	2.06379	1.52519	0.526105	1.70599
BSU04640	alr	alanine racemase	0.810926	1.10695	1.20959	1.04038	1.08365	1.11494	0.99703	0.717413	0.749937	0.769156	1.65346	1.93422	1.92713	1.38294	1.51015	0.923139	0.861999	1.11609	0.738544	1.03317	1.03614	0.784505	0.894414	1.20908	1.32772	1.52853	0.878432	1.49759	0.786978	0.999383	1.40277	0.891426	0.987309	1.06213	1.47513	1.12162	1.09511	0.846183	1.23978	BSU04640	alr	0.930414	0.970462	0.85643	0.85056	2.77066	1.41221
BSU04650	ndoAI	antitoxin, inhibits EndoA	1.28194	0.956471	0.734197	1.19956	0.844615	0.425506	0.672471	0.500151	0.378199	0.514672	0.624526	1.04301	1.22598	1.91186	1.06787	1.13408	1.05168	1.01742	0.817993	0.90673	1.54178	1.08928	0.648978	0.894965	0.825158	0.822918	0.512224	2.09454	0.364088	0.965335	0.878765	0.823339	1.06127	1.21095	1.45051	1.37853	0.894858	0.747638	1.44147	BSU04650	ndoAI	1.15957	1.20437	0.925333	0.897599	1.5952	0.888547
BSU04660	ndoA	RNase EndoA, MazF family toxin, UACAU-specific mRNA interferase	1.3801	1.08719	0.846922	1.11195	0.79258	0.41534	0.69664	0.441209	0.438992	0.648311	0.741095	1.22476	1.11199	1.10351	0.732199	0.84479	0.987772	0.950634	1.40502	1.20494	1.56632	1.36336	1.19468	1.04883	1.17677	1.03544	0.683949	1.75448	0.618687	0.566866	1.3304	1.54409	1.37284	1.4175	1.61212	1.07818	1.26626	1.27717	1.78887	BSU04660	ndoA	1.0442	1.10109	1.12156	0.930619	1.84568	1.0412
BSU04670	rsbR	activator of RsbT kinase activity, part of the stressosome	0.490347	0.707205	1.40094	0.700226	0.856404	1.01362	1.63043	1.49954	1.17979	0.896671	0.713317	0.598274	0.614786	0.845565	1.43948	1.25621	0.942554	1.04402	0.646082	0.856668	0.97877	0.660362	0.775083	1.368	1.71021	1.21897	1.49705	0.78729	0.95422	0.774809	0.525632	0.551423	0.53158	0.639814	0.715415	0.780781	0.699997	0.653381	0.920575	BSU04670	rsbR	0.387502	0.871113	0.816496	1.0263	0.567353	1.06312
BSU04680	rsbS	anti-RsbT, part of the stressosome	0.554763	0.753973	1.39246	0.722383	0.96457	1.13908	1.6396	1.40058	1.13375	0.982549	0.806511	0.621671	0.510386	0.749196	1.51613	0.972501	0.96694	1.28622	0.621492	0.981004	0.944675	0.755776	0.836587	1.13069	1.49852	1.31371	1.6019	0.66932	0.939739	0.646213	0.414486	0.561496	0.455741	0.595136	0.586511	0.684814	0.742749	0.780334	0.921305	BSU04680	rsbS	0.45377	0.759202	1.06474	0.893578	0.701893	1.09929
BSU04690	rsbT	PP2C activator, protein serine kinase, phosphorylates RsbS, part of the stressosome	0.461907	0.74078	1.37826	0.765059	1.01834	1.23582	1.55536	1.27057	1.17742	0.925004	0.797812	0.590116	0.685573	0.800765	1.80472	0.943798	0.953609	1.03179	0.585276	0.936912	0.88039	0.728957	0.777926	1.03976	1.397	1.45316	1.64392	0.667362	0.96439	0.6933	0.389986	0.447666	0.427484	0.587791	0.519722	0.752793	0.653536	0.617204	0.753621	BSU04690	rsbT	0.452006	0.744571	0.904544	0.891625	0.70499	1.03243
BSU04700	rsbU	protein serine phosphatase, environmental PP2C, dephosphorylates RsbV	0.601137	0.998263	1.27444	0.839111	1.16431	1.59858	2.4449	1.95324	1.63039	1.47312	0.76697	0.70936	0.65941	0.779653	0.87585	1.05323	1.10568	1.15903	0.592003	1.00277	0.804661	0.686836	0.836584	1.00563	1.32776	1.59475	1.58076	0.64062	0.973318	0.778818	0.307472	0.324382	0.311666	0.405667	0.434483	0.444774	0.45344	0.471409	0.471114	BSU04700	rsbU	0.454442	0.655209	0.725342	0.946011	0.731092	1.08175
BSU04710	rsbV	anti-anti-SigB, antagonist of RsbW	0.269143	0.355585	1.95457	0.557183	0.637718	1.5949	1.15074	1.37353	1.12094	0.905404	1.20429	1.0354	0.587903	0.3932	0.815664	0.750096	0.928638	1.09331	0.45764	0.815376	0.726277	1.03351	0.894098	0.678256	0.716419	1.73685	1.40915	0.834511	0.76746	0.614244	0.872619	0.691624	0.435207	0.381764	0.451663	0.50046	1.05168	1.79323	0.515194	BSU04710	rsbV	1.0978	0.350322	0.345827	0.61671	0.160815	0.304954
BSU04720	rsbW	Anti-SigB, protein serine kinase, phosphorylates RsbV	0.270904	0.271362	2.08688	0.514452	0.584619	1.66769	1.42961	1.45501	1.32471	1.16465	1.39295	1.32486	0.719603	0.396838	0.786821	0.933534	1.02651	1.06505	0.442258	0.80398	0.701454	1.02516	0.98863	0.651292	0.673165	1.75227	1.41308	0.848174	0.751102	0.501697	0.986394	0.708359	0.420345	0.423422	0.498307	0.549569	1.25918	1.79922	0.586021	BSU04720	rsbW	1.13458	0.317926	0.349253	0.597014	0.141874	0.306812
BSU04730	sigB	RNA polymerase sigma factor SigB	0.312118	0.242243	2.03403	0.501577	0.593708	1.38681	1.09816	1.30962	1.1685	1.27317	1.54529	1.106	0.540792	0.452742	0.734929	0.933278	1.07221	1.13067	0.454774	0.849171	0.606437	0.982161	1.18962	0.604224	0.640094	1.67088	1.69228	0.757856	0.854626	0.745644	0.825576	0.571506	0.425834	0.427569	0.523563	0.530489	1.13419	1.07729	0.559399	BSU04730	sigB	1.12588	0.359212	0.347754	0.537036	0.102323	0.309445
BSU04740	rsbX	protein serine phosphatase, feedback PP2C, dephosphorylates RsbS and RsbR	0.342235	0.316749	1.72509	0.546671	0.60924	1.12777	0.900451	1.19017	0.920299	1.23396	1.49377	1.15595	0.58205	0.510211	0.616607	0.843892	1.09202	1.13696	0.548278	0.94171	0.625288	1.00017	1.30732	0.641746	0.812426	1.50839	1.83206	0.770086	1.05453	0.695174	1.19691	0.88219	0.600386	0.526424	0.692893	0.731312	1.53535	1.20927	0.722788	BSU04740	rsbX	0.988289	0.400703	0.447008	0.581143	0.0770851	0.289625
BSU04750	ydcF	unknown	1.58948	1.2156	0.613943	1.10062	1.04673	0.966825	0.626287	0.806192	0.920103	1.28219	1.19304	0.994173	1.04569	1.06483	1.15354	0.814403	1.09301	0.985627	1.09526	0.941772	0.852573	1.04981	1.02278	1.10062	0.980472	0.978988	1.05595	0.997635	1.58785	1.0049	1.90072	1.85749	1.16724	1.11006	0.841177	1.25819	1.25641	1.91167	1.19185	BSU04750	ydcF	0.816107	0.708105	0.801451	0.659325	0.61485	0.775481
BSU04760	ydcG	unknown	1.24667	1.17154	0.814522	1.0251	0.791391	1.14328	1.30645	1.21744	1.3807	1.48328	1.28218	1.27766	0.917982	0.953874	1.03332	1.01505	1.04814	1.08292	1.3701	0.999884	1.08241	0.942523	1.00383	1.66355	1.65074	1.08688	1.23382	1.06961	1.89157	1.30594	1.25108	1.44376	1.35064	1.39144	1.22912	1.15828	1.2531	1.24067	1.31394	BSU04760	ydcG	0.643481	1.18238	0.839948	0.87024	0.564686	0.665637
BSU04770	ydcH	unknown	1.07287	1.07392	0.84492	0.901879	0.696074	1.19615	1.59301	1.15968	1.58333	1.46047	1.2092	1.23111	0.897615	1.20061	0.763742	0.963364	0.962435	1.18203	1.49913	1.13044	1.3256	1.39828	1.30984	1.73473	1.43992	1.20006	1.41426	1.43669	1.54095	1.09527	1.81732	3.06209	2.42933	1.72896	1.90007	1.07329	2.04652	1.59304	1.70405	BSU04770	ydcH	0.851216	1.15428	1.0612	0.778706	0.751982	1.15701
BSU04780	ydcI	unknown	0.734475	0.72783	1.73492	0.773822	0.761684	0.709399	1.00146	0.524965	0.989166	0.623927	0.884493	1.03608	1.11055	0.880829	0.923114	0.743031	1.04875	0.733408	0.779314	1.18686	1.69827	0.994013	0.606106	0.857849	0.940156	0.957486	0.777936	1.54135	0.872068	0.889749	2.20194	2.29558	2.6617	1.75527	2.79499	1.53621	2.37621	2.87009	2.92733	BSU04780	ydcI	0.875706	0.740636	0.774174	0.694976	0.972803	0.769953
BSU04790	ydcK	unknown	0.742615	1.00965	1.42038	0.791409	0.659745	1.12451	1.57045	0.96346	1.3987	1.30938	1.50228	1.29441	1.11874	0.933842	1.10662	1.05961	1.12416	1.18675	1.41383	0.935949	1.48303	0.891963	0.896083	1.20605	1.01777	0.896157	0.813739	1.30876	1.02067	1.07028	1.63565	1.24223	1.81537	1.0664	1.42634	1.11399	1.57711	1.32371	1.78352	BSU04790	ydcK	0.576086	0.965406	0.590362	0.973356	0.771445	0.774754
BSU05040	yddN	similar to alkanal monooxygenase	1.28337	1.41633	1.04855	0.7033	0.977773	0.851189	0.893308	0.764517	0.750254	0.895344	0.793329	1.06046	1.02153	1.01211	1.01056	1.01252	1.20144	1.00503	1.31106	0.90156	1.078	0.821824	0.911725	0.932987	0.957623	0.848627	0.89384	1.27074	1.42467	1.01749	2.30687	2.13793	1.64838	1.23092	1.07492	1.12869	1.66282	2.38124	1.62491	BSU05040	yddN	0.884024	1.01094	0.955095	1.26946	1.43213	0.556874
BSU05050	lrpA	transcriptional regulator involved in repression of glyA transcription and KinB-dependent sporulation	0.697225	0.946032	1.44792	1.04227	0.860357	1.21725	1.20157	0.896281	1.0975	1.01077	0.982516	1.72577	1.82566	1.50767	1.06977	2.09334	1.44485	1.12882	1.05475	0.426339	2.32729	1.10882	1.05664	1.55292	1.49766	1.08556	0.647481	1.08683	0.897304	1.16567	1.24771	1.46497	2.233	1.38215	1.66523	1.02833	1.15083	1.2377	1.20115	BSU05050	lrpA	0.277172	0.947886	0.62502	1.08952	1.10985	1.28877
BSU05060	lrpB	transcriptional regulator involved in repression of glyA transcription and KinB-dependent sporulation	0.843572	1.03154	0.69185	0.603838	1.41508	0.814282	1.41904	0.99422	1.20663	0.887812	0.678001	0.865311	1.08997	1.05709	1.75573	0.840809	1.04565	1.40441	2.02497	1.39467	0.763215	0.93651	1.01161	0.982785	1.40146	1.04668	0.886633	0.920698	1.04737	1.38476	0.777994	1.84987	0.9553	0.902283	0.781543	1.19105	1.12415	1.6689	0.924763	BSU05060	lrpB	0.653687	1.31133	0.927621	1.43362	1.46103	0.624983
BSU05070	yddQ	unknown	0.868577	1.13479	0.999317	0.993226	0.768496	0.998097	1.79456	1.05409	1.02183	1.00389	1.33607	1.48077	1.36367	1.22371	1.04556	1.60022	1.07116	1.67997	1.80882	0.929991	1.15685	0.865471	0.888554	1.08137	1.43521	0.867045	0.420971	0.961654	1.02006	1.48574	1.19124	0.959893	1.57086	1.33847	1.26752	1.32892	1.07689	0.896856	1.20981	BSU05070	yddQ	0.422309	0.995431	0.844074	0.788602	0.717577	0.79494
BSU05080	yddR	unknown	0.653399	0.961348	1.18067	0.635042	0.684979	1.35555	0.758624	1.34221	0.940848	0.721402	0.87169	0.75587	0.845265	0.840738	1.63364	0.746887	0.802626	1.02997	2.15971	1.05923	1.54414	0.647424	0.825229	1.1399	1.9005	1.05057	0.617717	0.778227	1.41683	2.57307	0.709346	0.720798	0.492079	0.977282	0.784406	1.36763	0.445148	0.741309	0.557252	BSU05080	yddR	0.53659	0.925702	0.847633	1.06221	0.764382	0.686715
BSU05090	yddS	similar to metabolite transport protein	0.783532	1.13001	1.02551	1.91935	1.5993	0.829435	1.35257	0.714078	0.804487	0.933555	0.994247	0.902025	0.583767	0.941119	0.966454	0.278714	1.09665	1.37206	0.609694	0.790583	0.920814	0.579053	0.36294	1.22513	1.17473	1.14207	0.385819	0.897927	1.07853	1.49151	0.947069	0.801174	0.976568	0.688001	0.77562	1.4205	0.694004	1.01919	0.750227	BSU05090	yddS	0.732726	1.03988	0.705754	1.10361	1.77704	0.632325
BSU05099	ydzM	unknown	0.467351	0.412284	1.42697	1.24046	1.18823	1.6207	3.73583	1.13796	1.14216	0.923759	0.719185	0.556222	0.657943	0.860561	0.529994	0.893712	0.909196	1.05509	0.50453	0.48125	1.99171	1.46884	0.44965	1.94318	1.5466	1.61339	1.02333	0.910741	1.13642	2.22721	0.397106	0.497706	0.451683	0.84488	1.15427	0.954651	1.09577	0.47744	1.09741	BSU05099	ydzM	0.440675	1.49393	1.1553	1.28825	2.75833	1.23167
BSU05100	yddT	unknown essential gene	0.519853	0.521463	2.05884	0.983585	0.875215	2.66869	5.61048	1.35997	1.44086	1.45337	1.02587	0.930117	0.900283	0.756853	1.29353	1.56486	1.02968	1.17727	0.459034	0.471361	2.08408	1.44714	0.486573	1.91863	1.64779	1.74192	1.47915	0.842606	1.02241	1.5445	1.5396	0.907739	0.719706	0.497204	1.03526	1.08663	1.43862	0.912803	1.36418	BSU05100	yddT	0.468913	1.29912	0.800201	1.37036	2.21733	1.18765
BSU05109	ydzN	unknown	1.13407	1.08173	0.8589	0.914514	1.69067	1.23764	1.34447	1.00653	0.764634	0.810803	0.546396	0.753695	0.646466	0.884105	0.625186	0.540582	1.45429	0.99327	1.94842	0.898198	0.739962	0.977506	1.36602	0.903676	1.58002	0.917332	0.728517	0.752237	0.957123	2.84442	0.908887	1.08861	0.984407	0.576963	1.12725	1.5887	0.734217	0.734435	0.941388	BSU05109	ydzN	1.62272	1.77069	1.18141	1.65038	0.860225	0.595356
BSU05110	ydeA	unknown	0.727567	0.690975	2.09274	0.737307	0.95379	0.899831	3.18329	1.37772	1.57706	1.34172	1.32078	1.23283	0.963442	1.12058	1.32888	0.853838	0.907056	0.92283	1.41969	0.783592	1.19502	0.862618	0.903349	1.02556	1.36779	0.80235	1.1668	0.853601	1.42016	1.31811	1.23602	1.17181	1.33176	1.49867	1.17129	1.00528	0.86626	0.650659	0.855864	BSU05110	ydeA	0.939548	2.01576	0.694383	1.49932	0.800293	1.34613
BSU05120	cspC	cold shock protein	2.1997	1.27225	0.890603	0.784629	0.694606	1.09142	1.26751	1.34896	1.36687	1.73615	1.00427	1.18691	0.797514	0.583558	0.630775	1.04365	1.09362	1.17112	6.59731	0.771395	1.00198	1.56011	2.05226	1.99893	1.63736	0.938566	2.41196	1.452	1.86904	0.573037	2.19236	2.6802	1.97319	1.59266	1.43838	0.913341	2.14032	3.11493	2.49587	BSU05120	cspC	1.44972	2.97013	4.8529	2.29557	0.655036	1.62114
BSU05130	ydeB	similar to transcriptional regulator	0.629868	0.910001	0.677756	0.786696	0.758024	0.681392	1.24918	2.34522	2.31366	3.30876	2.91106	2.68258	0.807422	0.775814	0.733456	0.920696	0.623267	0.775897	3.03305	0.752765	0.893094	0.898986	1.3434	0.451268	0.704218	0.647452	2.18441	1.01639	3.0143	0.885459	4.12	2.25434	2.32006	1.33303	1.39028	0.959097	1.84524	1.19009	1.42387	BSU05130	ydeB	0.690311	1.08038	1.06134	1.23401	0.35523	1.82858
BSU05140	ydzE	unknown	1.40391	1.09021	1.09265	0.907397	0.977061	1.74264	1.84008	1.13331	1.45448	1.85892	2.56056	1.31136	1.56413	1.32222	1.49297	0.792025	0.989742	1.01803	0.969411	0.925598	1.15437	1.09943	0.983458	1.24457	0.891138	1.11532	1.43048	0.916226	1.3096	0.862963	2.30573	3.02863	2.20335	1.4816	1.06853	0.903365	1.45726	2.42799	1.52857	BSU05140	ydzE	0.734864	0.565731	1.14623	0.571445	0.366211	1.26507
BSU05150	ydeC	similar to transcriptional regulator (AraC family)	0.842954	1.47574	0.993489	0.778449	0.839669	0.899305	1.16291	1.15362	1.06262	1.2332	1.66171	2.67563	1.37716	1.69722	0.942191	1.61294	1.21391	1.03933	1.55193	1.13612	0.964812	0.637106	0.874668	1.1193	1.15345	0.856134	1.08483	0.996288	1.06524	1.21978	2.01894	2.13677	2.96875	2.06689	2.0048	1.15887	2.03218	1.26303	1.62778	BSU05150	ydeC	0.572926	1.16422	0.662707	1.06581	0.896011	1.05327
BSU05160	ydeD	unknown	1.18234	1.95703	0.871296	1.6505	1.31638	0.502097	1.04715	0.91975	0.830257	0.637742	0.843612	1.10633	0.969526	1.21549	0.839498	1.00017	0.989025	0.806448	1.34875	1.22481	0.555299	0.81732	0.9422	0.941206	0.754492	0.886199	0.617857	0.997972	0.9383	1.23685	2.51035	1.97079	1.90815	1.4887	1.2647	1.06556	1.4619	1.06811	1.33327	BSU05160	ydeD	1.13371	1.1606	0.717177	1.03004	1.09681	0.797719
BSU05170	ydeE	similar to transcriptional regulator (AraC family)	0.80757	1.38379	1.10847	1.17899	0.849862	0.583113	0.677436	0.617228	0.747314	0.972921	1.70513	2.52937	1.40601	1.41973	1.62264	1.61654	1.0013	0.941948	1.10941	1.25344	1.27413	0.778468	0.900063	0.805975	1.10516	0.820944	0.625074	1.40074	1.09891	1.15055	2.68066	2.45381	3.65296	1.60237	2.46945	1.49015	2.08224	1.38686	1.81659	BSU05170	ydeE	0.779165	0.878707	0.826178	1.01531	0.78628	0.946718
BSU05180	ydeF	similar to transcriptional regulator (GntR family)	1.25102	1.74032	1.02772	1.12337	1.06447	0.700995	1.53663	0.771246	0.960706	0.964325	1.04494	0.991543	1.04221	1.06671	0.925747	0.872289	0.998331	1.21354	1.36446	1.20111	0.625244	0.552096	0.871787	0.724539	0.847591	0.966488	0.52214	0.985726	0.927659	1.48623	1.46585	1.24218	1.2535	1.06862	0.89394	0.837995	0.842155	0.811016	1.01168	BSU05180	ydeF	0.812558	0.951362	0.766703	1.05863	1.69136	0.556958
BSU05190	ydeG	similar to metabolite transport protein	1.59874	1.69613	1.51047	0.973035	1.3822	1.42431	1.4221	1.05272	1.10837	1.13272	0.796082	0.828048	1.20449	0.831983	1.24295	1.10809	1.25158	1.11972	1.19195	1.3267	0.478403	0.588473	0.860456	1.00896	0.885916	1.0225	1.10063	0.847977	0.946602	1.36969	1.08482	1.32876	0.725683	0.792219	0.950871	1.0652	0.78658	1.22116	1.06798	BSU05190	ydeG	1.02739	1.08136	1.0399	1.15061	1.98183	1.02869
BSU05200	ydeH	unknown	1.49881	2.14439	1.44635	1.10931	1.41451	0.444276	0.626625	0.983793	1.0379	0.977268	1.10277	1.69678	1.48261	0.681797	0.437534	0.568868	1.00099	1.14659	1.60645	1.21396	0.587929	0.670834	0.967194	0.490564	0.778762	0.630875	1.27321	1.24202	1.33509	0.924508	2.07832	3.12999	2.91859	2.6736	2.14142	1.38605	1.335	1.11266	1.34982	BSU05200	ydeH	1.47698	2.7861	3.97925	2.952	1.84756	6.17194
BSU05210	ydeI	unknown	0.661427	1.50627	1.03761	0.780819	0.750348	0.584167	2.07296	0.970801	1.33375	1.04438	1.01504	1.33865	1.23252	1.43748	0.841695	0.85907	0.942317	1.07583	1.57441	1.1879	1.14574	0.856548	0.808977	0.836661	1.30087	0.941991	0.769542	0.855604	1.30197	1.11534	1.31456	0.837835	2.05208	1.39192	1.69757	1.49457	1.27936	0.852323	1.34287	BSU05210	ydeI	0.589142	1.23527	0.863879	0.920614	0.727671	1.13152
BSU05220	ydeJ	unknown	0.982952	1.11669	1.19653	1.22489	1.25605	1.12848	2.24746	1.5921	1.38155	1.58876	1.18118	1.10971	0.821692	1.09338	1.207	2.06757	1.18525	1.25863	0.88911	0.394264	1.13707	0.991972	1.40944	1.04668	1.48716	1.00215	1.35685	0.754118	1.52365	1.20406	1.16353	0.972014	1.10153	0.856949	0.977245	1.2695	0.957189	1.06671	1.4658	BSU05220	ydeJ	2.62306	4.75248	4.09084	2.43042	1.9873	2.83431
BSU05230	ydeK	unknown	1.6511	0.945264	1.40198	0.737721	0.865767	0.397668	0.596789	0.341404	0.472398	0.470423	0.487046	0.418228	0.618731	0.745503	0.5351	0.70249	0.993493	0.946451	2.04087	2.7134	1.15772	1.63785	1.85745	0.593172	0.580726	0.884447	0.4111	0.747422	0.728976	2.0954	0.642032	0.638996	0.710916	0.650027	0.843754	1.1862	1.23272	0.874384	1.21409	BSU05230	ydeK	2.98	2.36137	1.45381	2.1602	1.62714	0.679942
BSU05240	ydeL	similar to transcriptional regulator (GntR family)	0.936956	1.05204	1.14709	0.930806	1.13526	0.73296	0.763558	0.778697	0.913385	0.87865	0.86876	0.757135	0.851352	1.10439	0.96827	1.1055	1.17601	1.08524	0.821462	1.0142	0.87567	0.795488	0.89465	1.27734	1.40028	1.15851	0.928956	0.779231	1.31427	1.50058	0.915883	1.01793	1.10673	1.26184	1.39964	1.53901	1.68716	1.47624	1.58496	BSU05240	ydeL	1.09038	1.50962	2.03003	0.935141	0.597065	0.87706
BSU05250	ydeM	unknown	0.750071	1.47784	0.992683	1.32843	1.62004	0.757762	1.40798	0.951072	1.23402	1.01274	1.01283	1.17726	1.0554	1.03213	1.63405	1.7883	1.04752	1.57216	0.957232	0.902035	0.681792	0.768841	0.866128	1.50956	1.79007	1.25393	1.4868	0.916176	1.11491	1.22426	1.00169	0.744497	1.21505	1.26078	1.63752	1.31639	1.32152	0.935346	1.68243	BSU05250	ydeM	0.615053	1.35802	0.84162	1.10333	1.1525	1.30065
BSU05260	ydeN	unknown	0.548202	0.74877	1.75698	0.556457	0.793146	0.956576	1.58796	1.25018	1.4501	1.14523	1.26377	1.08164	0.743639	0.906676	0.821859	0.819636	1.09943	0.95176	1.26326	1.41284	1.48394	1.10985	1.55361	0.907963	0.935758	1.12003	1.17803	0.844453	1.10062	1.21858	1.46987	1.124	1.23186	0.929704	0.98623	0.921644	0.964616	0.855612	0.961556	BSU05260	ydeN	0.500577	0.755541	1.11032	0.894248	1.06601	1.04271
BSU05270	ydzF	MarR/DUF24 family transcription regulator	0.73903	0.848121	1.40041	0.58232	0.650766	1.30341	1.02391	1.00045	1.0725	1.4004	0.881829	0.612106	0.648242	0.999675	0.778426	0.800133	1.12442	0.916504	1.0365	1.01391	1.57318	1.05493	1.19847	0.861482	0.87995	0.900204	0.955602	0.853402	1.12317	1.69558	0.913663	0.85142	0.706586	0.628937	0.586747	1.19137	0.623317	0.882875	0.646326	BSU05270	ydzF	0.460987	0.701221	0.932671	0.72665	0.980343	0.876304
BSU05280	ydeO	unknown	0.951411	1.33916	1.0699	0.83207	1.10773	1.41941	1.29826	1.4858	1.21775	0.923871	1.02947	1.31122	1.13861	0.926469	0.589721	0.996413	1.11084	0.976796	1.01544	0.965305	0.874625	0.982821	1.15303	1.0893	1.18333	0.955879	1.19782	0.877028	0.88565	1.13646	0.933211	0.882586	1.00658	0.707243	0.729942	0.882471	0.622611	0.81115	0.825749	BSU05280	ydeO	0.945386	1.14154	1.12301	0.989899	1.02424	1.02243
BSU05290	ydeP	MarR/DUF24 family transcription regulator	1.4805	1.52553	0.932438	0.926788	0.724452	1.17457	1.34249	0.828398	1.24809	1.1796	1.84654	1.79459	1.09155	1.16415	1.42652	0.868089	1.19553	1.09949	1.60425	0.975037	0.989121	0.870541	1.07519	0.986434	0.719174	0.897316	0.63969	0.903983	1.12444	0.988524	1.24402	1.83562	1.05416	0.666833	0.686227	0.784768	0.640239	1.49915	0.885515	BSU05290	ydeP	0.602654	0.680636	0.682439	0.711435	0.762079	0.847471
BSU05300	ydeQ	similar to NAD(P)H oxidoreductase	1.22553	1.804	0.766687	0.656819	0.714527	0.85286	0.651752	1.05022	0.98301	0.972072	0.878873	0.796543	0.672384	0.883363	0.963381	1.03135	1.17665	1.10338	1.71282	1.47305	0.757076	0.512085	1.4799	1.03584	1.20983	0.972214	0.718288	0.822072	1.24897	1.6917	1.19976	0.672858	0.758527	0.592636	0.49403	1.29429	0.603193	1.09713	0.892605	BSU05300	ydeQ	0.948227	0.983419	0.535099	0.930031	0.909998	0.547238
BSU05310	ydeR	similar to antibiotic resistance protein	2.37421	2.50043	0.54487	0.459089	0.829521	0.451906	0.488499	0.603434	0.623512	0.723391	0.411239	0.580025	0.567734	0.904844	0.849846	0.676629	1.20624	1.16146	2.28935	2.77336	0.375457	0.360645	1.01247	0.867742	0.907743	0.848798	0.443429	0.67464	0.77796	1.92252	0.369911	0.415498	0.354266	0.349801	0.289463	0.950757	0.297855	0.434424	0.30358	BSU05310	ydeR	1.8965	1.19392	0.774162	2.14795	1.89785	0.597023
BSU05320	ydeS	similar to transcriptional regulator (TetR family)	1.43767	1.43106	1.63806	0.908088	1.00105	1.7991	2.03557	1.47067	1.77587	1.52472	1.88745	1.34271	1.26767	1.02886	0.80125	0.992837	1.13149	0.898882	0.994589	1.38493	1.16883	1.06935	0.768544	1.18905	1.2173	0.953906	1.48956	0.771347	0.979018	1.12489	1.34545	1.32058	1.15444	1.04633	0.885687	0.822812	1.03039	1.40422	1.02588	BSU05320	ydeS	1.17165	1.34934	0.928319	0.72083	0.88598	1.26019
BSU05329	ydzO	unknown	1.17131	1.10512	1.80103	0.962821	1.10744	1.08974	1.43927	1.51042	1.43715	1.0799	1.28905	1.29983	1.07772	0.65484	1.06271	0.916539	0.973607	1.07759	1.00368	1.4358	0.844556	0.686532	0.730138	1.0177	1.23746	1.19533	1.00616	0.853909	0.899485	1.26772	1.15308	0.753652	0.760894	0.868821	0.802049	0.905834	0.663936	0.811537	0.631341	BSU05329	ydzO	0.950668	1.51022	0.970881	0.969014	1.04259	1.61202
BSU05330	aseR	transcriptional repressor of aseA and aseR	3.09759	3.78864	0.348907	2.30604	1.47127	1.8942	0.594149	1.34855	0.917747	0.842095	0.620357	0.779453	0.96757	0.967583	0.939722	0.936558	1.00386	1.02692	1.96931	0.85778	0.23539	0.340066	0.527872	1.55824	1.48295	1.41894	0.943538	0.877572	0.963449	1.30147	1.02179	0.612502	0.935699	0.589769	0.854879	1.01857	0.545242	0.674876	0.659372	BSU05330	aseR	0.666658	0.935051	0.547303	0.852206	2.07825	1.43283
BSU05340	aseA	As(III) efflux pump	3.08681	2.32858	0.318401	1.52507	1.08367	2.65679	1.29163	1.15593	1.5327	1.33055	1.28416	1.10091	1.32681	0.923689	1.26351	1.12324	1.01033	1.2352	1.75594	1.02751	0.25456	0.427548	0.581447	1.77345	1.70553	1.46723	1.56661	0.977053	1.00958	1.33482	1.1263	0.99949	0.919492	1.22521	0.821323	0.874556	0.594349	0.810407	0.754398	BSU05340	aseA	0.863817	0.821937	0.738433	0.616195	1.57234	1.28561
BSU05343	ydzS/1	pseudogene	2.01167	1.54997	0.631528	1.05645	0.839366	1.43715	1.44976	1.26653	1.35644	1.58811	2.18702	1.39396	1.71152	1.44994	1.02862	0.776978	1.0301	1.09704	1.18915	1.08786	0.904553	1.22316	0.864383	0.813417	0.410718	0.622982	0.938584	1.04355	1.64223	0.625505	1.82409	2.34552	1.26244	1.35319	0.643267	0.94038	1.09724	3.18358	1.18723	BSU05343	ydzS/1	1.10662	0.609191	0.992855	0.416947	0.736732	0.818619
BSU05344	ydzS/2	pseudogene	2.48663	2.26092	0.50441	1.33992	1.00436	1.53365	1.08763	1.33545	1.57906	1.45066	1.07275	1.35016	1.15036	0.934269	0.806789	1.14773	0.978022	1.02439	1.80072	1.08801	0.513557	0.808991	0.685812	1.41814	1.63965	1.16495	1.12271	0.864205	1.06441	1.80179	1.04451	0.895178	0.811934	1.36855	1.02185	0.869289	0.935494	0.857999	0.669666	BSU05344	ydzS/2	1.03135	1.07692	0.761264	0.588749	0.866905	1.36991
BSU05350	ydfB	similar to antibiotic resistance protein	1.08242	1.10218	1.32648	0.74874	1.08667	1.13109	1.41937	1.03041	1.33997	0.929027	1.11922	1.0424	1.11262	0.851836	1.21938	0.636804	1.2839	1.06478	1.59169	1.09158	1.51479	0.739577	0.849492	0.628871	1.07784	1.05757	0.690132	0.870818	0.952844	1.41336	1.1455	0.928419	0.946073	0.826719	0.713688	0.753569	0.534748	0.758889	0.577819	BSU05350	ydfB	1.09706	1.53081	0.91506	1.25464	1.75275	0.880477
BSU05360	ydfC	unknown	2.03715	1.20727	1.00741	0.725953	0.985727	0.46436	0.757547	0.607804	0.861317	0.790438	0.838053	0.64918	0.675513	0.998239	0.765307	0.566923	1.2184	0.819078	1.19506	1.65295	0.979697	0.928806	0.969619	0.787633	0.855662	0.839792	0.473671	0.738664	1.0231	2.04246	1.05252	0.569223	0.38568	0.45327	0.400787	0.888659	0.485685	0.979462	0.673781	BSU05360	ydfC	1.12601	0.901696	0.869533	1.73403	1.38402	0.266962
BSU05370	ydfD	similar to transcriptional regulator (GntR family)	1.27412	1.99781	0.968643	0.903996	1.08975	0.772069	0.901447	0.912965	0.972216	0.939175	1.01893	0.909003	0.721566	0.887382	1.04981	0.58482	0.98561	0.949849	0.963497	1.13026	0.796058	0.684896	1.17037	0.772758	0.771334	0.96247	0.807217	0.84348	1.09536	1.55576	1.04538	1.30875	0.716176	0.574781	0.57397	0.896992	0.461251	1.31962	0.617584	BSU05370	ydfD	0.901576	0.820444	0.843201	0.864841	1.20008	0.681514
BSU05380	ydfE	unknown	0.867656	0.768025	0.868738	0.789552	0.593195	0.666359	0.725975	0.64043	0.883572	1.17518	1.03567	0.997845	0.788067	0.91215	1.72456	0.557792	1.33328	1.31442	1.42881	0.891285	1.89351	0.970765	1.75005	0.837453	0.980897	0.974175	0.482704	0.815672	0.917817	1.73136	0.967579	0.657659	0.437316	0.320029	0.486355	1.0529	0.309057	0.571598	0.558365	BSU05380	ydfE	1.03675	1.49784	1.14622	1.6172	1.55187	0.776004
BSU05390	ydfF	unknown	0.988417	1.22492	0.972365	1.13691	1.19229	0.867194	1.5377	1.18572	1.37999	1.04629	0.827857	0.764845	1.08564	0.695815	0.781207	0.934993	1.27662	1.59659	1.41413	0.79546	1.0079	1.02965	1.13116	1.20097	1.40819	1.05436	1.48552	0.872636	1.17109	1.25758	0.881166	0.784358	1.10432	1.06719	0.758166	0.871027	1.19023	1.4842	1.45418	BSU05390	ydfF	1.25678	2.0772	1.97761	2.001	1.3872	1.7236
BSU05400	ydfG	unknown	1.19482	0.895422	1.65475	0.83344	0.673199	1.17913	1.71115	1.35846	1.7421	1.54019	1.31	1.22752	0.882757	0.768251	0.848041	1.1163	1.10407	1.12337	1.03294	1.00552	2.63655	1.51611	0.921499	1.17367	1.04318	0.916778	1.37814	0.805415	1.3221	1.28825	1.58668	1.2829	0.993602	0.864948	0.725048	0.818482	1.02862	1.17666	0.77373	BSU05400	ydfG	1.20654	0.996599	0.602855	0.942325	0.7136	0.70881
BSU05408	ydzP	unknown	0.47231	1.01425	0.927932	0.809357	1.0101	0.346911	0.544433	0.443445	0.540113	0.623459	0.603377	0.519029	0.357506	0.889303	0.805924	0.718398	1.11997	1.0772	2.17523	1.94851	1.0849	0.855433	1.51454	1.19377	1.24452	0.967043	0.533606	0.893233	0.885509	1.81184	0.636038	0.817749	0.462091	0.392851	0.667072	1.66738	0.408799	0.554974	0.355184	BSU05408	ydzP	1.27527	1.08791	1.17891	2.07676	2.94278	0.368033
BSU05409	ydzQ	unknown	0.803753	1.07181	1.10861	0.819507	0.819676	0.719473	1.26466	0.937352	0.921908	0.687373	0.342485	1.09809	0.534418	0.671977	0.810251	1.03582	0.949281	1.31731	0.872995	0.759026	1.12623	0.580888	1.0692	0.763525	1.20988	0.930444	0.722208	0.886168	1.03274	1.73449	0.62938	0.371609	0.675757	0.630119	0.810743	1.07662	0.528174	0.553647	0.593854	BSU05409	ydzQ	0.918849	1.2817	0.629477	1.91451	1.10766	0.440001
BSU05410	ydfH	two-component sensor kinase, control of ydfJ expression	1.21583	2.28926	0.636457	0.981122	1.28236	1.07016	1.72843	1.47547	1.2497	1.08504	0.772956	1.08708	1.44995	0.894708	1.4613	1.03805	1.00521	1.13154	1.27746	1.23426	0.406877	0.425398	1.04065	1.40943	1.65587	1.13169	1.45862	0.920189	1.16597	1.41893	0.874072	0.809528	2.01152	1.25678	1.2198	1.21828	1.08323	0.778264	0.876222	BSU05410	ydfH	0.605396	1.08573	0.713306	1.3174	0.817473	1.34549
BSU05420	ydfI	two-component response regulator, control of ydfJ expression	1.00585	1.87349	0.678678	0.882955	0.679168	1.11294	1.42359	1.13433	1.13384	1.36737	1.07833	1.01993	0.8617	1.26773	1.42095	0.961452	0.874698	1.0108	1.85262	1.23501	0.988845	0.555046	1.57741	1.15275	1.42656	1.0913	1.11914	0.865826	1.1384	1.50111	0.621897	1.20474	1.52824	0.832457	0.983673	1.3189	0.836162	0.892512	0.733618	BSU05420	ydfI	0.586918	1.04776	0.684901	1.11309	0.636134	0.954489
BSU05430	ydfJ	similar to antibiotic transport-associated protein	1.44912	1.94301	0.837659	0.91589	1.11683	0.499422	0.42393	0.603824	0.777337	0.836593	1.6082	2.54772	1.47427	0.880521	0.804401	0.573743	1.05654	0.884854	1.59577	1.06899	0.629757	0.343838	0.966139	0.768145	0.910146	0.844727	0.268279	1.07526	0.92388	1.52635	2.91939	1.45487	1.61608	0.755102	1.2601	1.09304	0.933705	0.85655	0.626449	BSU05430	ydfJ	0.914724	0.978095	0.830299	2.88959	1.50217	0.522345
BSU05440	nap	carboxylesterase NA	1.56367	1.4782	1.3442	1.07163	1.00099	1.64948	2.20959	2.16168	1.6832	1.12751	0.951757	0.880339	0.664799	0.661007	0.928931	0.852885	1.16605	0.858041	1.45859	0.83387	0.766018	0.52809	1.07581	1.28474	0.906692	0.940134	1.47996	0.762721	1.15326	1.50194	0.738226	0.56477	0.568108	0.558697	0.460673	0.764846	0.507306	0.53537	0.480077	BSU05440	nap	1.74713	2.52231	2.13697	2.95312	1.60286	2.57766
BSU05450	ydfK	unknown	1.32172	1.50787	0.957605	1.62566	1.20429	0.820861	0.563935	0.624773	0.890574	0.762809	0.671728	0.698703	0.699088	0.842099	0.804152	0.576616	1.4801	1.05535	0.753721	0.817893	0.634715	0.644173	0.921364	0.982092	1.11044	0.886052	0.472585	0.914281	0.84656	1.60752	0.597873	0.617765	0.420246	0.496381	0.453807	1.09612	0.568105	0.660218	0.671725	BSU05450	ydfK	0.733812	1.19639	0.542809	1.54213	1.54613	0.664103
BSU05460	ydfL	similar to multidrug-efflux transporter regulator	0.962354	0.957426	0.983635	0.990265	0.699628	0.961057	1.46885	1.12944	1.30569	1.17912	0.99357	0.794433	0.859293	0.792478	0.760197	0.955611	1.03854	1.10176	1.55789	0.914803	1.24867	0.954252	1.01988	1.72608	1.47886	1.08609	0.939728	0.894308	1.40869	1.52775	0.925319	0.840134	0.873711	0.971475	0.921366	1.08022	0.780637	0.83892	0.909176	BSU05460	ydfL	0.596938	1.2126	0.71941	1.09105	0.635403	0.608404
BSU05470	ydfM	similar to cation efflux system	2.22637	2.79884	0.347746	1.45474	0.668685	1.33586	0.982653	0.72647	0.685315	0.922194	1.10486	1.0922	1.20194	1.29445	1.41911	1.09844	1.06177	1.06755	1.80226	1.35386	0.993866	1.01835	0.899794	2.90105	1.58547	1.11391	0.589295	1.35386	1.22021	1.27968	0.614145	0.938614	0.876094	1.14397	1.0358	1.01115	0.714592	0.684027	0.782585	BSU05470	ydfM	0.703563	1.17942	0.500157	1.25217	1.33657	0.584825
BSU05480	mhqN	similar to NAD(P)H nitroreductase	1.35355	1.01883	0.677944	1.25991	1.38132	0.918776	1.28283	0.888914	1.09104	1.05399	0.845217	1.07469	1.25426	0.798548	0.942401	0.738008	1.14055	1.30497	1.37189	1.18738	0.706681	1.03243	0.753414	1.14206	1.23397	1.1292	0.642399	0.814944	1.36954	1.52024	3.13798	2.04481	1.80071	1.34352	1.06815	1.21701	1.37931	1.36839	1.16661	BSU05480	mhqN	1.06072	0.885064	0.505116	0.714378	0.724362	0.678487
BSU05490	mhqO	hydroquinone-specific dioxygenase, confers resistence to methyl-hydroxyquinone	1.2797	1.13807	1.31001	1.16343	1.19002	1.09912	0.787909	0.941751	0.96938	0.915644	1.06267	0.89459	1.36466	0.909789	1.34037	0.854025	1.11236	1.33245	1.35863	1.02598	0.619126	1.01349	0.623315	0.794132	0.829707	0.875196	0.436748	0.861143	1.07168	1.67173	2.05932	1.01633	1.25236	0.846211	0.735666	0.802514	1.08106	1.2765	1.13918	BSU05490	mhqO	1.05752	0.825779	0.488136	0.627943	0.7333	0.412896
BSU05500	mhqP	may be involved in protection against methyl-hydroquinone	1.64251	0.887742	1.38084	1.20189	1.40358	0.637299	0.482214	0.430352	0.5635	0.535617	0.624921	0.767176	0.692192	0.841865	0.790259	1.38507	1.17455	1.23633	1.67783	1.52085	0.970542	1.44564	0.954454	1.01159	0.947694	1.01339	0.629704	0.916421	1.08462	1.34605	1.86415	1.35142	1.5102	1.24257	1.91503	1.39335	3.09155	2.68631	2.66708	BSU05500	mhqP	1.45588	1.22752	0.778363	0.963794	1.56256	0.57261
BSU05510	ydfQ	similar to thioredoxin	0.866375	1.11482	1.46766	0.766333	0.804558	0.503777	0.509072	0.49516	0.771969	0.594049	0.584808	0.708624	0.677156	0.765851	0.297107	0.7563	1.11821	1.22693	1.16406	1.10013	0.972127	0.880904	1.62346	1.0294	1.11801	0.962331	0.400256	0.869128	0.939183	1.48611	0.824835	0.755479	0.887797	0.758493	0.631408	1.50716	1.02566	0.984322	1.41247	BSU05510	ydfQ	1.24401	1.12277	0.945232	1.29165	1.02556	0.381916
BSU05520	ydzH	unknown	1.81598	1.02402	1.50046	1.02624	0.750177	0.727814	1.08368	0.811783	0.916728	0.724447	1.00066	0.630223	0.635839	1.40368	0.661176	1.48171	1.75872	1.9575	0.774021	1.16159	1.36858	1.13131	0.690986	0.928252	0.98548	1.1073	0.545713	1.14068	0.682217	1.27671	0.314007	0.447841	0.598281	0.762738	0.553057	0.787132	1.92082	2.45889	5.61467	BSU05520	ydzH	1.74163	1.38317	0.652459	1.28752	0.95019	0.653503
BSU05529	ydzR	unknown	0.812166	0.576571	1.47253	0.831893	1.29598	0.62746	0.384845	0.407864	0.244707	0.27101	0.319059	0.398866	0.876652	0.770406	0.398342	0.804189	2.1282	3.10515	1.53791	1.42347	1.04532	1.43052	1.2176	1.61515	0.997282	0.707545	0.81951	2.13574	0.741545	0.599107	0.991062	1.41822	2.87814	1.9462	1.53656	1.27442	3.03364	2.49358	5.31927	BSU05529	ydzR	18.1623	5.77909	7.28263	2.98665	1.46816	0.953024
BSU05530	ydfR	unknown	1.26424	1.87783	1.15654	0.881608	1.02316	0.368615	0.223942	0.319288	0.284021	0.440154	0.476154	0.717421	1.31038	2.20149	1.75134	1.63139	0.913434	0.768278	1.24403	1.08811	0.893541	1.50058	0.737639	0.43742	0.634099	0.40477	0.343796	2.48043	0.711022	0.734017	0.738821	1.31431	2.26956	2.12535	2.4024	2.12029	4.50193	2.86183	3.23084	BSU05530	ydfR	1.63304	1.27583	1.09457	1.35969	0.973461	0.422557
BSU05540	ydfS	unknown	1.38256	1.31089	1.1867	1.07114	1.64075	0.420338	0.524545	0.464903	0.761595	0.55294	0.780116	1.4359	1.82408	1.74478	1.39935	1.37576	1.03784	0.801925	0.849641	1.05941	0.913597	0.75983	1.104	0.583576	0.686458	0.547394	0.376518	2.13827	0.884227	0.799319	1.12149	2.01521	2.66492	2.23893	2.64398	1.50957	4.11478	2.8907	3.29818	BSU05540	ydfS	0.785501	0.913424	0.628007	1.12856	2.40711	0.67503
BSU05550	cotP	probable spore coat protein	1.59045	0.855097	1.22081	0.923198	1.07707	0.0633592	0.0478531	0.0698744	0.0657005	0.104051	0.114224	0.1006	0.179401	2.53909	1.80284	2.29405	1.52685	1.18133	0.869603	0.930481	0.917577	0.864737	1.48002	0.24695	0.364957	0.360165	0.197084	2.72768	0.477136	0.819035	0.325707	0.500614	0.536886	1.21502	2.89869	3.25018	4.30286	2.8615	4.91863	BSU05550	cotP	1.17211	1.25221	1.28236	1.43937	1.01481	0.378611
BSU05560	ydgA	unknown	0.466294	0.814936	0.537712	0.52633	1.01294	0.0501267	0.0377256	0.0523143	0.0449265	0.0678709	0.0879325	0.0950137	0.152567	3.2151	1.37297	2.53044	1.38471	1.23278	1.274	0.711818	1.0321	0.661081	0.828291	0.172305	0.315703	0.300094	0.184284	2.82016	0.343382	0.592445	0.308005	0.42441	0.42151	1.09225	2.3508	3.72896	4.21583	2.54107	5.09766	BSU05560	ydgA	1.42967	1.39184	1.12812	2.69568	1.19814	0.408287
BSU05570	ydgB	unknown	1.61877	0.586121	1.0978	0.875841	1.24491	0.0526252	0.036768	0.0613598	0.0450039	0.0879704	0.0920153	0.108354	0.127662	3.38716	1.94158	3.08043	1.4923	1.34803	1.25918	1.12482	0.974436	0.953783	1.34757	0.199186	0.330599	0.29897	0.162246	2.33074	0.395013	0.661182	0.386228	0.341008	0.410705	0.958791	2.01843	3.52774	3.76801	2.80423	4.42128	BSU05570	ydgB	1.44355	1.2478	1.23344	2.56855	1.39274	0.52587
BSU05580	ydgC	unknown	0.65726	0.599923	2.08534	0.84736	1.3379	1.37533	0.88837	2.47203	1.80686	1.52667	1.24994	0.918191	1.05281	1.11495	0.856111	1.20936	1.04352	1.02072	1.13917	0.988166	0.810562	0.699096	0.820517	0.761281	1.2329	0.982389	1.9882	0.636775	1.53631	0.897019	0.573067	0.688562	0.54077	0.763786	0.613466	0.94075	0.624845	0.670916	0.659508	BSU05580	ydgC	3.01939	3.76882	4.16819	2.99147	1.81743	6.10213
BSU05590	ydgD	unknown	0.630966	0.834562	2.16578	0.804582	1.48038	0.917117	0.799196	2.34013	1.65932	1.10364	0.954752	0.727456	0.675379	0.784281	0.820675	0.9376	0.954731	0.981144	1.18316	1.09662	0.810261	0.74626	0.856844	0.658355	0.996894	0.912119	2.25757	0.635536	1.56507	1.3694	0.62033	0.557326	0.499137	0.535289	0.63431	0.777203	0.527357	0.610109	0.648166	BSU05590	ydgD	3.23483	4.39365	4.84192	3.41832	2.09808	6.85585
BSU05600	ydgE	unknown	1.00593	0.964968	1.73966	0.817557	1.26273	0.796956	0.822328	1.8365	1.61517	1.49382	1.8248	1.8491	0.837292	0.963042	0.775389	0.964267	0.87157	0.934019	0.865516	0.90892	0.841445	0.631647	0.827166	0.536225	0.694717	0.735354	1.43768	0.712889	1.37033	1.28469	1.70171	1.05912	1.15252	0.817882	0.7253	0.846997	0.553558	0.809063	0.699263	BSU05600	ydgE	1.94049	2.1093	2.775	1.96614	1.59171	4.62457
BSU05610	vmlR	ABC transporter (ATP-binding protein), efflux of antibiotics (virginiamycin M, lincomycin)	1.18865	1.33157	1.31628	0.72639	0.755769	1.0024	1.1821	0.874351	1.33469	1.08792	1.48618	1.45326	1.41943	1.28557	1.40726	1.0313	1.18766	1.08337	1.12859	1.36857	1.13406	0.978785	0.985345	0.760955	0.668987	0.843708	0.775237	0.843482	1.21398	1.42636	2.63818	1.59029	1.6666	0.961605	1.20497	0.895237	1.40236	1.80701	1.7803	BSU05610	vmlR	0.921129	0.689872	1.08629	0.650195	0.791465	0.737474
BSU05620	ydgF	similar to amino acid permease	1.60763	1.6008	0.924894	0.873339	1.09878	1.45719	1.54288	1.39633	1.29899	0.995378	0.941135	0.748603	0.77933	0.848994	0.552158	1.03643	1.09493	0.933346	1.31381	1.2909	0.811079	0.726103	0.929965	1.62804	1.27879	1.12655	1.54255	0.971321	1.15306	1.11278	0.979713	1.17318	0.738696	0.754304	0.550904	0.785851	0.531548	0.588486	0.731958	BSU05620	ydgF	1.28395	1.27178	1.13897	1.52494	0.979884	1.20449
BSU05630	dinB	nuclease inhibitor	0.971861	0.869613	1.12776	1.14667	0.573981	1.21647	2.2727	1.76453	1.6919	1.71946	1.96651	1.15181	0.764761	1.12309	1.3607	1.87672	1.40452	0.991032	1.40943	1.33012	2.39725	1.10523	0.956807	1.23316	0.947504	0.957707	1.17524	0.786595	1.19301	1.20512	1.06695	0.700281	0.692341	0.563824	0.797941	0.655915	0.93727	0.802723	0.914068	BSU05630	dinB	1.15704	0.753793	0.810709	0.678596	0.445896	0.599663
BSU05640	ydgG	similar to transcriptional regulator (MarR family)	1.15162	1.56026	0.653581	0.830274	0.889936	0.885649	1.1341	0.746704	0.779574	0.768925	0.864637	1.34093	1.16742	1.2772	1.9623	1.02584	1.02744	1.01703	1.38712	1.23662	0.576124	0.480777	0.981763	1.19951	1.48928	1.00388	0.729679	0.924995	1.16681	1.53769	0.668566	0.954808	2.2884	1.65488	1.46759	1.2246	0.857056	0.859897	0.965741	BSU05640	ydgG	0.438385	1.23935	0.524369	0.923799	0.970452	0.931091
BSU05650	ydgH	similar to transporter	1.67473	2.33686	0.497834	1.05228	1.01305	1.12651	0.563601	0.672391	0.727003	0.585165	0.662369	0.824176	1.06334	1.07721	0.840888	0.836864	1.21882	1.05939	1.61498	1.7451	0.66727	0.643771	1.25144	0.930861	0.863073	1.01036	0.606963	0.871932	0.772744	1.94412	0.828931	0.547555	1.04876	0.819258	0.891471	1.17225	0.779298	0.79349	0.730959	BSU05650	ydgH	0.935084	1.04854	0.561325	1.17264	1.43211	0.854083
BSU05660	ydgI	similar to NADH dehydrogenase	1.46649	1.19882	0.977126	0.435354	0.468981	1.01415	0.890386	0.575939	0.762404	0.714688	0.596088	0.676192	0.65212	0.890377	0.775973	0.687793	1.23143	0.936602	2.03434	2.90218	2.66596	0.678225	0.915243	1.0428	1.35597	1.19926	0.684734	0.730433	1.13315	1.83918	0.446471	0.521884	0.555553	0.620376	0.642401	1.32425	0.502339	0.636485	0.431144	BSU05660	ydgI	0.532842	0.95976	0.825335	0.695864	0.997079	0.669595
BSU05670	ydgJ	similar to transcriptional regulator (MarR family)	1.55347	1.15274	1.0707	0.74149	0.806808	1.56009	1.9085	1.05043	1.45251	1.40345	1.2061	1.48735	1.65773	1.11706	1.0391	1.02859	1.01556	0.950102	1.17843	1.60282	1.41431	0.948978	0.720651	1.07431	0.966621	0.888369	1.03743	0.836303	1.49087	1.22077	1.016	1.65898	1.01011	1.14495	0.817987	0.993146	0.834198	1.60713	0.910879	BSU05670	ydgJ	0.567302	0.773769	0.89485	0.541253	1.05609	0.943247
BSU05680	ydgK	similar to bicyclomycin resistance protein	2.81963	2.64919	0.412397	0.629279	0.761727	1.33117	0.620912	0.650978	0.866202	0.835116	0.749232	0.566175	0.798608	0.905366	0.777162	0.649966	1.26494	1.07792	2.05917	2.26136	0.455071	0.521962	1.04419	1.02331	0.898865	0.954876	0.543673	1.00462	0.925834	2.19405	0.601887	0.531479	0.430209	0.5325	0.411163	0.99694	0.438241	0.676424	0.580227	BSU05680	ydgK	1.15425	0.968259	0.638741	1.04857	1.66388	0.79984
BSU05690	ydhB	unknown	2.20856	1.81362	0.754197	0.639029	0.545845	0.374724	0.666468	0.412465	0.68885	0.64578	0.615888	0.700466	0.937	1.15348	0.699705	0.459573	0.657559	0.813777	2.10089	1.87374	0.801701	0.693991	0.720095	1.22142	0.533907	0.777937	0.718126	0.672086	0.980355	1.57635	0.722799	0.775982	0.88143	0.958946	1.12068	1.08256	0.889334	1.19947	0.693915	BSU05690	ydhB	1.72801	1.33673	1.16158	0.807242	0.871355	0.528402
BSU05700	ydhC	similar to transcriptional regulator (GntR family)	0.672231	1.0348	1.61961	0.849705	0.533128	1.52304	1.78327	1.05834	1.13462	1.34568	1.16671	1.21026	1.07767	1.38194	1.11903	1.27228	1.13727	1.11499	1.23823	0.837525	1.9745	0.938387	0.957147	1.9212	1.80459	1.24991	1.01081	1.01514	1.05728	1.23492	1.11005	1.21161	1.28846	1.34922	1.29095	1.31339	1.00897	1.07998	1.17102	BSU05700	ydhC	0.498935	0.965288	0.66334	0.78745	1.37401	0.798617
BSU05710	ydhD	probable peptidoglycan hydrolase	1.28424	1.23647	0.934532	0.923357	0.810349	0.218819	0.170454	0.178912	0.261029	0.384574	0.921863	1.93909	2.62737	2.03188	1.47162	0.749682	0.734395	0.701252	1.59328	1.20121	0.980552	0.707445	1.74895	0.326572	0.412504	0.418701	0.170449	2.08904	0.5393	0.96831	2.14068	1.57158	3.10224	2.39959	2.70723	1.39628	3.01878	2.40731	1.81159	BSU05710	ydhD	0.747151	1.03834	0.479407	1.36294	1.31984	0.279746
BSU05720	ydhE	similar to macrolide glycosyltransferase	0.945744	0.90721	1.32002	1.21572	1.13393	1.89091	1.66558	0.740445	1.22728	1.27963	1.01809	0.868594	1.09524	1.01209	1.05528	0.908967	1.02615	1.03952	0.76833	0.749573	0.993707	1.00555	1.57853	1.03385	1.40532	1.02157	0.838866	0.82586	1.37757	0.97399	1.26697	0.905036	1.19504	1.04489	1.14059	1.02321	1.41798	1.99396	0.989569	BSU05720	ydhE	1.38626	0.901516	0.773224	0.98371	1.26556	0.829992
BSU05730	ydhF	unknown	0.944525	1.46587	0.889111	0.898129	0.916291	0.536404	0.581396	0.534552	0.558299	1.27997	3.83165	3.9042	1.63913	1.99553	1.07253	1.22547	0.739956	0.755463	0.878022	0.683793	0.560856	0.588262	3.73529	0.598297	0.719957	2.65626	0.433465	1.3128	0.983907	1.0965	4.09391	2.21734	2.55246	1.53282	2.05239	1.24727	2.21868	1.79105	1.44913	BSU05730	ydhF	0.640791	1.09538	0.954269	0.524073	0.942137	0.666521
BSU05740	phoB	alkaline phosphatase III	1.07443	1.02677	1.07485	1.23205	1.10397	0.549367	0.428224	0.394747	0.53693	1.52939	3.47414	3.80611	1.6818	2.08145	2.38497	1.14023	0.642166	0.761552	0.493906	0.558761	0.683768	0.366323	3.42777	0.377969	0.60273	0.518226	0.329847	1.78815	1.11488	1.40257	4.16925	2.575	2.33936	1.58981	1.97634	1.21118	2.27015	1.24198	1.3241	BSU05740	phoB	0.767613	1.30693	0.878446	0.295686	1.34323	0.599295
BSU05750	fra	frataxin-like protein, required for the biosynthesis of iron-sulfur clusters	1.05348	1.39294	1.02788	1.29038	1.07899	1.27773	1.58696	1.06154	1.31276	1.11981	1.5807	1.39563	1.32511	0.935322	1.22805	1.44979	1.04363	0.982251	1.02045	1.05756	1.171	1.26305	1.33312	1.16762	1.19786	1.17092	1.32448	1.14775	1.29237	0.893215	1.55336	1.4983	1.29604	1.26401	1.51921	0.885377	1.80504	1.74676	1.69698	BSU05750	fra	0.558066	0.85162	0.816746	0.930442	1.34004	1.30969
BSU05760	ydhH	unknown	0.724696	0.90355	1.78264	0.754186	0.910887	1.20213	1.49193	1.41812	1.54298	1.43824	1.19607	1.01572	1.07499	0.975944	1.49193	1.10944	1.12597	1.11507	0.948965	0.883641	1.30437	0.942004	0.806539	1.4063	1.43299	0.993243	1.55036	0.788291	1.77875	1.26983	1.07476	0.723874	1.10425	0.922772	1.02181	1.01803	0.830493	0.961525	0.995463	BSU05760	ydhH	0.838078	0.964662	0.778555	0.941112	1.20822	0.927305
BSU05770	ydhI	unknown	0.654106	0.89777	2.13704	0.989389	1.08921	0.927214	3.13125	1.25995	1.25177	1.1115	0.872979	0.638195	0.419143	1.54529	0.995924	0.71885	0.938267	1.04464	0.719894	0.816359	1.33552	0.932541	0.587845	1.20265	1.56962	1.04155	1.3838	0.755048	1.14674	1.42811	0.74036	0.823857	0.626388	1.52761	0.947707	1.35547	0.655531	0.837133	0.71375	BSU05770	ydhI	0.62606	1.07349	0.390041	0.92836	1.13601	1.06345
BSU05780	ydhJ	unknown	1.25259	1.17905	1.02043	1.46143	1.10474	1.29796	1.30986	1.07783	1.61131	1.45496	1.37336	1.23883	1.11301	1.02523	1.13029	1.07314	1.20279	1.17306	1.04253	1.1141	1.21094	1.06258	1.32618	1.14613	1.14192	1.08329	1.29222	0.839514	1.2772	1.13775	1.7736	1.25198	1.22715	1.44433	1.31454	0.987361	1.54479	1.43914	1.16645	BSU05780	ydhJ	0.847587	0.783758	0.612005	0.659589	0.752715	0.988075
BSU05790	ydhK	general stress protein, survival of ethanol stress	0.346858	0.428319	2.12507	0.623024	0.524292	1.45758	2.1658	1.09083	1.20473	1.19166	1.30322	1.11818	1.00456	0.687653	1.01452	0.800805	1.09229	1.0883	0.45929	0.93165	1.2789	1.35168	1.2964	1.12374	1.56648	1.6017	1.26566	0.865474	1.07027	1.54713	0.912423	0.874843	0.794013	0.581678	0.79917	0.843577	0.927383	1.23286	0.654016	BSU05790	ydhK	0.142729	0.179076	0.203417	0.492502	0.151092	0.343979
BSU05800	pbuE	putative hypoxanthine exporter	4.33477	2.06509	0.805476	0.642481	0.404763	1.08914	0.46557	0.494943	0.612062	0.577464	0.523932	0.471175	0.947325	0.986608	0.772677	0.645162	1.18812	1.09734	3.42931	1.16862	0.540684	0.821992	1.29613	1.44391	0.792045	0.917296	0.40698	0.849335	0.754407	2.03807	0.508752	0.489037	0.465244	0.613566	0.765582	0.963393	0.496327	0.445469	0.643111	BSU05800	pbuE	1.70959	0.64416	0.67144	0.53054	2.07723	0.596287
BSU05810	gmuB	glucomannan-specific phosphotransferase system, EIIB component of the PTS	0.839317	1.00492	1.11788	1.59531	1.08826	3.9	1.64204	2.61687	2.34267	1.37491	1.56972	0.558178	1.52196	1.01349	1.64651	1.3439	0.970385	0.929463	0.910655	1.27032	0.563916	0.557069	0.0923981	1.35088	1.68739	1.6414	2.40161	0.930173	0.945541	1.22632	0.791935	0.421958	0.811981	0.791573	0.846361	0.884571	0.962721	0.560202	0.857699	BSU05810	gmuB	0.93754	1.2502	1.10178	1.51872	1.51735	0.993447
BSU05820	gmuA	glucomannan-specific phosphotransferase system, EIIA component of the PTS	0.844927	0.982513	1.15553	1.54307	1.0249	2.41362	1.26361	1.80665	1.60335	1.33725	1.04259	0.958545	1.01831	0.949351	1.03451	0.724919	0.992304	1.04308	0.890504	1.22066	0.616677	0.604375	0.10968	1.33504	1.50784	1.31518	1.82816	0.851839	1.11992	1.32495	0.783188	0.603495	0.894875	0.674967	0.774483	0.964654	0.830027	0.643888	0.843544	BSU05820	gmuA	0.876039	0.890336	0.686811	1.42794	1.05388	0.848166
BSU05830	gmuC	glucomannan-specific phosphotransferase system, EIIC component of the PTS	0.998734	1.29813	0.876951	1.62223	1.53905	2.7139	1.17898	1.96982	1.4187	0.961487	1.34741	0.955977	1.2202	0.884785	1.31296	1.38711	0.973925	0.95021	0.794087	1.32215	0.517261	0.600404	0.109265	1.41971	1.36537	1.28396	1.89292	0.774478	0.807079	1.35645	0.828016	0.817519	0.787102	0.67375	0.701764	0.895007	0.904326	0.642352	0.673529	BSU05830	gmuC	1.14736	1.23989	1.29829	1.56953	1.70838	0.904897
BSU05840	gmuD	phospho-beta-mannosidase	0.812492	1.16123	0.915199	1.50133	1.13552	2.13095	1.09067	1.42824	1.18216	1.2723	1.59897	1.10079	0.9565	1.09639	1.14503	1.03472	0.960776	0.835564	0.783715	1.11266	0.704735	0.7357	0.201108	1.14347	1.15227	1.09279	1.44176	0.830282	1.33337	1.15659	1.13016	1.02569	1.01662	0.768542	0.777205	0.983724	0.91322	0.862621	0.879382	BSU05840	gmuD	0.945804	1.14737	1.15007	1.22096	1.0894	0.628068
BSU05850	gmuR	transcriptional repressor of the gmuB-gmuA-gmuC-gmuD-gmuR-gmuE-gmuF-gmuG operon	0.750275	1.20178	0.885325	1.158	1.01367	1.98304	1.52197	1.44185	1.2454	1.14981	1.57011	1.12421	1.39595	1.1584	1.67444	1.22529	0.967071	1.13331	0.864867	1.17725	0.679524	0.627431	0.313838	1.3365	1.46399	1.20617	1.79526	0.758369	1.15074	1.21388	1.15544	1.2956	1.10947	1.00795	0.975681	1.01476	0.84175	0.657503	0.862795	BSU05850	gmuR	0.90614	1.20062	1.03813	1.34348	0.958149	0.660577
BSU05860	gmuE	mannose kinase	0.571592	1.15383	1.15481	1.27101	1.1395	2.09748	1.35914	1.42669	1.31675	1.06499	1.46274	1.05174	1.03626	0.945252	1.04547	0.958895	1.26376	1.05427	0.657966	1.1714	0.623458	0.561847	0.147478	1.17559	1.23674	1.08306	1.77026	0.790228	1.1506	1.43788	1.28566	1.00793	1.01092	0.704285	0.772772	1.03615	0.828068	0.688516	0.755212	BSU05860	gmuE	0.893857	1.19559	1.18831	1.37585	0.814925	0.765105
BSU05870	gmuF	mannose-6-P-isomerase	0.645826	1.18341	1.12552	1.29351	1.30242	1.46126	1.4883	1.20928	1.2166	0.983491	1.3683	1.13566	0.950582	0.946098	1.11493	0.895077	1.08144	1.11044	0.655686	1.0265	0.60013	0.548587	0.158387	1.09141	1.0104	0.94573	1.4621	0.72105	0.988886	1.68028	1.21941	0.856042	0.980067	0.932364	0.722552	0.778283	0.752617	0.732524	0.745199	BSU05870	gmuF	0.953584	1.28853	1.16022	1.31365	0.913427	0.742199
BSU05880	gmuG	beta-1,4-mannanase	0.862991	1.32328	1.04383	1.264	1.05431	0.883665	0.896975	1.04453	0.808092	0.801195	0.925803	0.839625	0.849399	1.13572	0.807511	1.02157	1.15839	0.892584	0.96188	1.11535	1.12318	0.826635	0.376023	0.946772	0.723679	0.827311	0.808684	0.823655	0.873626	1.96926	1.29459	0.930571	1.19977	0.811828	0.811589	1.1127	0.915894	0.988079	0.758785	BSU05880	gmuG	1.2208	1.12159	0.971962	1.39637	0.834679	0.591387
BSU05890	ydhU/1	pseudogene	1.75362	1.14416	1.02984	1.39321	1.08576	0.766502	0.450642	0.69339	0.469914	0.98308	1.34571	2.02085	2.10568	2.43034	1.31151	1.13574	1.49721	1.32283	0.911296	0.946546	0.921319	1.24826	1.09566	0.830501	0.72016	0.853368	0.447076	0.959093	0.665401	1.55611	1.97552	1.71206	2.17093	1.23301	1.40495	0.949616	1.42052	1.8644	1.17378	BSU05890	ydhU/1	2.0792	0.839345	1.12284	1.0442	1.28712	0.928929
BSU05899	ydhU/2	pseudogene	1.44466	0.895255	0.838116	0.990203	0.967695	0.305204	0.256242	0.283057	0.286214	0.484948	0.942758	1.60378	1.89229	1.83523	1.4555	0.999974	0.829033	0.970765	1.40628	1.33009	1.25131	14.9012	1.47359	0.626046	0.573334	1.33331	0.330184	1.33314	0.52966	1.73485	2.47483	2.37466	2.56205	1.58761	1.52156	1.36659	2.03662	1.78724	1.50497	BSU05899	ydhU/2	2.18081	0.901619	0.922193	1.62198	1.6501	0.678885
BSU05900	thiL	thiamine-monophosphate kinase	1.04818	1.7615	0.728142	1.34045	1.47238	1.23704	1.28888	0.868404	0.768181	0.817741	1.7072	2.44457	1.20307	1.0068	1.05665	0.86368	1.03871	0.958761	0.834409	0.87201	0.461651	0.48766	1.16919	1.27296	1.31244	1.13741	0.900945	1.00694	0.842819	1.49844	2.24011	1.5773	1.27295	0.945784	0.895523	1.12017	0.6764	0.866547	0.69216	BSU05900	thiL	0.948297	1.14325	0.752317	1.44458	1.36896	1.68664
BSU05910	ydiB	P-loop ATPase	1.05214	1.42258	0.703017	1.23794	1.22491	1.24691	1.0259	1.02422	1.19023	1.16107	1.64608	1.64122	1.52891	1.00642	0.991881	0.795396	1.13458	0.92348	0.788647	0.930158	0.57327	0.624928	1.23547	0.923817	0.780785	0.908932	0.908365	0.937014	1.15776	1.26142	2.05303	1.6575	1.14222	0.99663	0.800367	0.778605	0.647017	1.47098	0.869955	BSU05910	ydiB	0.877919	0.868812	1.01676	0.958687	0.986969	1.12847
BSU05920	ydiC	similar to glycoprotein endopeptidase	1.12272	1.57264	0.688139	1.26164	1.38405	1.3595	1.23391	0.954622	0.769328	0.711867	1.345	1.78379	1.11242	1.08781	1.89969	0.690825	0.93879	1.01843	0.74284	0.890309	0.517478	0.553589	1.21301	1.18466	1.28459	1.24133	0.857203	1.01827	0.704592	1.42638	1.42654	1.12826	0.943789	0.799613	0.707669	0.774564	0.467564	0.435475	0.513566	BSU05920	ydiC	0.897891	0.996526	0.826307	1.23042	1.63777	1.4572
BSU05930	ydiD	similar to to ribosomal-protein-alanine N-acetyltransferase	1.07249	1.49417	0.614643	1.30069	1.42949	1.14695	0.91235	0.899213	0.693517	0.677909	1.15134	1.59998	1.21895	1.12637	1.11163	1.00954	0.980772	0.965143	0.777742	0.856252	0.540804	0.606433	1.35476	1.28937	1.41244	1.19569	0.957513	1.12264	0.744306	1.37212	1.73528	1.46463	1.11341	0.858829	0.841392	1.12273	0.579186	0.601274	0.65835	BSU05930	ydiD	1.04707	1.0147	0.839112	1.05835	1.39294	1.31774
BSU05940	gcp	there are two annotations for the corresponding E. coli protein: O-sialoglycoprotein endopeptidase, and required for threonyl carbamoyl adenosine (t6A) modification of tRNAs that pair with ANN codons in mRNA (together with YwlC), universally conserved protein	1.02405	1.24604	0.586295	0.990667	1.17679	1.48388	1.17113	0.86715	0.682147	0.76942	1.70912	2.07544	1.07837	1.02525	0.650317	1.24949	1.07761	1.13568	1.15256	1.2799	0.683796	0.839075	2.10476	1.15127	1.34964	1.18884	0.868399	1.06302	0.660789	1.197	1.80214	1.15474	1.13633	0.759641	0.729603	0.901112	0.773318	0.628305	0.628739	BSU05940	gcp	1.0127	0.993671	0.885446	1.03565	1.91628	1.28202
BSU05950	ydiF	similar to ABC transporter (ATP-binding protein)	0.488556	0.643297	1.88332	0.435067	0.400347	1.4515	1.68432	1.30343	1.48965	1.13998	1.3155	1.1057	1.10635	1.00839	0.930786	1.01337	1.01101	0.964176	0.935177	1.50973	1.93032	0.918421	0.764174	1.09295	1.25838	1.25591	1.4637	0.925863	1.3239	1.27511	1.06183	1.13181	1.36042	0.884314	0.986101	0.950085	1.21611	1.32479	1.08618	BSU05950	ydiF	0.681657	0.688933	1.11523	0.629106	0.551313	0.507211
BSU05960	ydiG	similar to molybdopterin precursor biosynthesis	0.636101	0.799173	1.97099	0.544768	0.620178	0.844551	1.31083	1.02748	1.05071	0.945134	1.29318	1.45045	1.82293	1.29603	1.53206	1.16115	0.849519	0.861736	0.924181	1.13206	1.04528	0.669606	0.344678	0.822657	0.98223	0.915108	1.01402	1.25179	0.859197	0.977863	1.32845	1.37895	1.84279	1.26304	1.35914	0.675737	1.22839	1.08131	1.67155	BSU05960	ydiG	0.761289	1.03216	0.674625	1.60636	0.859716	0.966396
BSU05970	rex	transcriptional repressor of anaerobically expressed genes involved in anaerobic respiration and fermentation	0.814268	0.880386	2.26894	0.624196	0.718176	0.839149	0.944551	1.05514	0.962773	0.95862	1.07492	1.15495	1.58961	1.09429	1.24735	0.985594	1.02506	1.08883	0.861637	1.14261	1.03414	0.678737	0.341932	0.754787	0.963193	0.930998	0.989949	1.16047	0.907086	1.15698	1.0926	1.07636	1.40004	1.03296	1.33828	0.823723	1.0889	0.83887	1.41082	BSU05970	rex	1.07281	1.25443	0.709034	1.60264	0.909355	1.0182
BSU05980	tatAY	component of the TatAY-TatCY twin-arginine translocase	0.898311	0.909611	2.74602	0.976663	0.935745	0.644854	1.59332	1.14514	1.03126	1.34277	0.824364	0.839827	1.14185	0.81346	0.836539	0.786447	0.902209	0.942444	0.790683	0.857343	1.24714	0.900149	0.382782	0.84471	0.674126	0.838499	1.00197	1.15915	1.63112	0.75957	1.44524	1.28918	0.942058	1.00005	0.875524	0.73278	0.971193	0.979146	1.12595	BSU05980	tatAY	1.66091	1.33797	0.9189	1.032	1.552	1.25637
BSU05990	tatCY	component of the TatAY-TatCY twin-arginine translocase	1.06956	0.889173	2.71063	0.867673	0.877726	0.538436	1.39975	0.990104	0.88156	1.08443	0.741031	0.684952	0.690866	0.603842	0.780601	0.533259	0.796313	0.841671	0.931049	0.961606	1.33954	1.14123	0.457356	0.925055	0.600196	0.717222	1.12797	1.18546	1.85341	1.40506	1.60039	1.49536	1.04651	1.00026	0.912595	0.941052	1.13408	0.934512	1.00134	BSU05990	tatCY	1.87255	1.29031	1.53628	0.890866	1.25642	1.23304
BSU06000	ydiK	unknown	1.567	0.989692	1.73076	0.727285	0.698904	1.15917	1.45451	1.03904	0.772211	0.895832	0.664566	0.780489	0.901108	0.770752	0.846775	0.960657	0.859437	0.753758	1.17354	1.32232	1.10489	1.10797	0.871166	1.76528	1.64463	1.7189	2.53861	1.02372	1.53938	0.68028	1.78045	1.50673	1.72863	1.4689	1.50177	1.10759	1.53793	0.953017	1.30379	BSU06000	ydiK	0.808648	1.26424	2.0878	0.90159	0.858796	1.07679
BSU06010	ydiL	unknown	1.18603	1.22829	1.57713	0.888596	0.856621	0.977669	1.37429	1.1811	1.04374	1.01256	0.9373	1.30132	1.4287	0.933902	0.672287	0.964921	1.08849	1.21705	1.03927	0.924533	1.06127	0.774516	0.77574	1.52617	1.28834	1.33212	1.47	0.994185	0.951272	0.70661	0.722514	0.911956	1.09026	1.1845	1.31712	0.910459	0.839726	0.770726	1.02842	BSU06010	ydiL	0.824257	1.0138	0.740132	1.32444	0.735365	1.04144
BSU06020	groES	chaperonin, universally conserved protein	0.0488918	0.503739	1.95836	0.294476	0.689006	0.95114	2.12382	0.665956	0.729495	0.932095	0.369443	0.380424	1.21315	0.712167	0.564719	0.672077	0.611336	0.729314	0.0800028	1.01167	3.12891	0.6061	0.0936057	0.417704	0.409814	1.17636	1.01312	0.853224	0.45667	0.295988	0.16992	0.215988	0.583225	1.36413	1.40785	0.846051	0.636315	0.570507	0.518342	BSU06020	groES	0.901308	1.12826	2.31703	0.333696	1.20571	1.54801
BSU06030	groEL	chaperonin and co-repressor for HrcA	0.0975099	0.68878	1.89904	0.32599	0.684776	0.928066	2.09732	0.772803	0.752761	1.40477	0.509914	0.381785	1.18064	0.857137	0.541442	0.720488	0.645251	0.701509	0.080216	1.21654	4.0118	0.614163	0.125043	0.367748	0.281554	1.04788	1.15447	0.919822	0.428523	0.312487	0.170027	0.15308	0.466142	1.17061	1.18714	0.757454	0.68113	0.50049	0.459481	BSU06030	groEL	1.18841	1.14132	2.6718	0.300628	1.149	1.42591
BSU06033	ydzT/1	pseudogene	0.541804	0.578345	1.47619	0.459216	0.771216	1.36019	1.7357	1.02669	1.27888	1.68536	1.3414	1.43687	1.46972	1.45596	1.68928	0.927511	1.01437	1.17745	0.766379	2.31285	2.47267	1.18449	0.963826	0.720129	0.990788	1.47217	1.40551	0.76141	0.747072	0.572814	0.375593	0.552753	0.813888	0.928048	1.08699	0.664832	0.765293	0.888649	0.681085	BSU06033	ydzT/1	0.680473	0.672201	2.76272	0.51777	0.740596	1.48027
BSU06034	ydzT/2	pseudogene	0.616059	0.53168	0.997576	0.679344	0.851148	1.03641	1.67046	0.790185	0.818979	1.1763	1.19418	0.795658	0.793432	1.25425	1.26401	1.07689	0.908967	0.903538	0.987054	1.92932	2.91692	1.7132	1.24966	1.00729	1.23756	1.90327	1.72827	0.760543	0.906847	0.521784	0.39695	0.602544	0.841189	1.06767	1.20071	0.851353	0.916522	0.922781	0.657976	BSU06034	ydzT/2	0.816835	1.0639	2.54414	0.592219	0.910717	1.25682
BSU06036	ydzT/3	pseudogene	0.482488	0.561714	1.1819	0.340643	0.735589	0.986009	1.46437	1.11365	1.03062	1.05795	0.878695	1.31673	0.887116	0.807012	1.08274	1.06607	1.14901	1.05181	0.884373	2.49273	2.87154	0.546303	1.25442	1.04205	0.969894	1.8748	3.3032	0.808047	1.10883	0.443308	0.58752	0.434969	1.24632	1.55426	1.35068	0.999746	1.07161	0.673435	0.64965	BSU06036	ydzT/3	1.02639	1.04602	2.23227	0.698921	0.677552	1.32595
BSU06037	ydzT/4	pseudogene	0.460946	0.40881	0.896505	0.319236	0.776368	1.08112	1.22971	0.951951	1.1974	1.35535	1.0448	0.976483	1.14493	0.898959	0.724317	1.26314	1.01481	1.00071	1.20784	2.22032	2.45483	1.39066	1.4531	0.92488	1.21628	1.51302	2.51715	0.765969	1.33252	0.663003	0.694509	1.04011	1.16371	1.87554	1.48403	0.843073	1.03705	1.14302	0.77927	BSU06037	ydzT/4	0.661468	0.952627	2.32164	0.758637	0.845815	1.14529
BSU06038	ydzT/5	pseudogene	1.09836	0.790267	0.843239	0.512438	0.966525	1.59704	1.67276	1.29171	1.45801	1.67093	1.77522	1.91034	1.34346	1.08378	1.5469	0.861185	0.851394	1.15381	0.910532	1.42622	1.73539	1.86708	0.934665	1.36556	0.964174	1.54589	1.98247	0.885281	1.50713	0.466895	1.13158	2.75017	1.60163	1.45602	1.4439	0.678686	1.39314	1.53368	0.851799	BSU06038	ydzT/5	0.930678	0.933375	1.62859	0.536899	1.00795	1.41664
BSU06040	ydiM	unknown	0.370494	3.84238	0.560546	0.757753	2.11485	2.15487	2.30026	2.19832	2.3496	2.04219	1.98023	1.30018	2.48694	0.948251	1.37307	1.15871	0.831757	1.15794	0.18764	1.50548	0.438623	0.243161	0.513934	0.618975	1.04281	1.57525	3.35693	0.604254	1.01043	0.548497	0.46473	0.693247	0.827692	1.3376	0.967758	0.809612	0.796217	0.719437	0.533005	BSU06040	ydiM	0.71137	1.35545	1.13368	0.749442	0.670571	2.35629
BSU06048	ydzU	unknown	0.291304	3.01299	0.704356	0.597295	1.52609	1.97659	2.11383	3.19235	3.18628	2.20516	1.91805	1.66574	1.56308	0.99216	0.76307	1.24629	0.92249	0.996011	0.238983	1.51705	0.484303	0.246971	0.552634	0.70729	0.912245	1.60131	4.03707	0.658419	0.911507	0.751614	0.527326	0.536811	0.935048	1.29472	1.03876	0.581691	0.851031	0.699788	0.585362	BSU06048	ydzU	0.553144	1.26939	0.925626	0.732044	0.549241	2.18577
BSU06060	ydiO	similar to DNA-3-methyladenine glycosidase II	0.785425	1.73869	1.54879	0.514299	0.776611	1.58583	2.36266	2.1945	1.77914	1.55234	1.48131	0.805119	0.961055	0.692511	0.759703	1.16691	1.09103	1.20263	1.04891	1.26285	0.505414	0.393639	0.423397	0.994465	1.27243	1.43108	2.36644	0.676788	0.95252	0.846443	0.633241	0.650202	0.543555	0.786399	0.627452	0.556728	0.615702	0.657956	0.667545	BSU06060	ydiO	0.693048	1.07961	0.920445	1.11786	0.609434	1.77162
BSU06070	ydiP	similar to DNA-3-methyladenine glycosidase II	1.10933	1.71018	1.56794	0.591451	0.829067	1.37991	1.73086	1.60159	1.62823	1.25946	1.25374	1.10435	0.936018	0.3943	0.733041	0.813183	0.91032	1.10622	1.27778	1.36305	0.651227	0.566569	0.61075	1.06617	1.01709	1.24967	2.26038	0.808859	1.4024	0.884523	0.940623	0.928438	0.701682	0.78446	0.641755	0.857629	0.668422	1.02002	0.72821	BSU06070	ydiP	0.958513	1.02995	1.04171	1.02959	0.757166	1.34831
BSU06073	ydzW/1	pseudogene	0.969698	1.20352	0.577552	0.922341	0.666482	0.791013	2.32793	2.43646	2.54391	1.9349	1.32857	0.882191	0.802251	0.846304	0.824653	1.17817	0.974394	0.856988	1.88597	1.21331	1.23846	1.47219	1.99843	1.57518	1.53222	1.01823	2.39558	0.721557	1.95262	1.2154	1.10548	1.307	0.805634	1.03408	0.617636	1.07357	0.729038	0.711829	0.767275	BSU06073	ydzW/1	3.68259	3.02076	4.84495	1.43826	1.64304	2.52379
BSU06074	ydzW/2	pseudogene	1.00487	1.00656	0.852756	1.1052	1.01865	0.574662	1.68505	1.9263	2.26355	1.54772	0.910051	0.735477	0.500252	1.1189	0.701767	1.0055	0.779749	1.02389	1.54615	1.29745	1.26709	1.02102	1.1612	1.55399	1.23108	1.18269	2.85502	0.701882	1.82921	1.08544	1.35895	1.11859	0.929448	0.725058	0.676743	0.976423	0.793585	0.732627	0.916356	BSU06074	ydzW/2	2.522	2.21662	4.60284	1.59793	1.67467	2.96611
BSU06076	ydzW/3	pseudogene	0.945933	1.17109	0.724225	1.08554	0.954392	0.757343	3.11924	3.00435	2.55644	1.8261	1.78878	0.858911	0.711923	0.720449	0.627256	1.442	0.831459	0.991822	1.45893	1.1386	1.05479	0.983313	1.24195	1.20382	1.35204	1.04471	2.33056	0.677786	2.1506	1.03186	1.14092	1.04351	0.684089	0.780694	0.628529	0.65574	0.64139	0.645998	0.991577	BSU06076	ydzW/3	2.28915	1.93082	4.78726	1.91146	1.57118	3.03216
BSU06077	ydzW/4	pseudogene	0.997465	0.97124	0.7451	0.847844	0.904129	0.580438	1.65399	1.99487	1.31466	1.34552	0.892834	0.459188	0.374288	0.890438	0.472701	0.881792	0.934284	1.00752	1.36827	1.18136	1.2177	0.982235	1.28549	1.30266	1.66134	1.07032	2.18986	0.669771	2.40365	1.18469	1.10102	0.877572	0.813514	0.699675	0.647179	1.73857	0.621344	0.730409	0.802965	BSU06077	ydzW/4	1.97843	1.93578	4.71286	1.92436	1.48498	2.81694
BSU06078	ydzW/5	pseudogene	1.21229	1.13428	1.0686	1.11921	1.00592	0.596537	1.87653	1.88268	1.48449	1.38419	1.13458	0.671246	0.528165	0.782067	0.780475	0.672437	1.13535	1.03323	1.29563	1.19604	1.12678	1.01838	1.23435	1.20441	1.38497	1.00961	2.30448	0.748941	2.12966	1.05849	1.36009	1.10941	0.792758	0.877856	0.721144	0.706106	0.730099	0.822788	1.04736	BSU06078	ydzW/5	2.12034	1.59534	3.77669	1.49494	1.76683	2.82378
BSU06079	ydzW/6	pseudogene	1.36868	1.11343	0.875223	1.30103	1.01343	0.681017	1.89363	1.70034	1.89104	1.51315	0.982617	0.68699	0.646401	0.622245	0.709486	0.863087	0.898269	0.912394	1.18069	1.16698	1.02626	1.07057	1.17671	1.20329	1.39496	1.02043	2.34464	0.723674	1.76803	0.934493	1.35808	1.38714	0.909712	0.906205	0.738516	0.624315	0.718637	0.885434	1.11445	BSU06079	ydzW/6	2.32151	1.96985	4.19382	1.42609	1.85368	2.87107
BSU06083	ydzW/7	pseudogene	1.9243	1.53456	0.931356	1.47666	1.28001	1.19043	2.65117	1.96425	1.78328	1.93278	2.23955	1.69713	1.5583	1.16134	1.2741	1.01535	0.981707	1.24265	1.03639	0.971524	0.933992	1.01965	1.06544	1.09732	1.18503	1.03084	1.88098	0.785403	1.74352	0.645227	2.02696	1.70824	1.16573	1.23111	0.86557	0.872002	0.955558	1.39528	1.224	BSU06083	ydzW/7	1.98831	1.41846	3.24143	0.976066	1.17481	2.26692
BSU06090	ydiR	component of the BsuM DNA restriction system	0.450108	0.802048	1.1764	1.16591	1.74759	1.72677	3.65292	1.53313	1.85268	0.830899	0.732739	0.501927	0.957334	0.708206	1.43775	1.28299	1.01969	1.03629	0.74408	0.566393	0.712782	0.671255	0.438498	1.57964	2.5936	1.98659	2.03831	0.753429	0.713239	0.68457	0.606049	0.535239	0.600158	0.789883	0.755867	0.61932	0.569446	0.635213	1.0029	BSU06090	ydiR	2.07676	4.64763	2.6817	3.25215	2.76081	2.96048
BSU06100	ydiS	component of the BsuM DNA restriction system	0.507643	0.966195	1.0046	1.13565	2.14804	2.81382	3.23941	1.88792	1.65344	0.871142	0.823141	0.768656	1.0392	0.859373	1.11171	1.47338	0.804125	0.838013	0.740324	0.599399	0.577059	0.738132	0.443217	1.31491	2.50617	2.26566	2.48867	0.831697	0.763026	0.399937	0.533989	0.698246	0.688153	0.858295	0.875122	0.689134	0.634943	0.463374	0.701764	BSU06100	ydiS	2.64774	4.92591	2.89629	4.10629	3.32268	4.20843
BSU06110	ydjA	component of the BsuM DNA restriction system	1.5014	1.48638	0.895121	1.15242	1.36452	1.82182	1.72581	1.2618	1.41488	1.60386	2.15547	1.54284	1.78636	1.29159	1.17153	0.889296	1.06535	1.035	0.859563	0.664512	0.871697	1.01459	0.771862	0.85291	0.521725	0.842956	1.1193	1.0519	1.29681	0.476026	1.50473	1.82314	0.842559	1.08364	0.665766	0.786698	0.911258	2.14526	1.11926	BSU06110	ydjA	1.68781	1.67042	2.22818	1.19368	1.24849	1.74492
BSU06120	ydjB	unknown	0.900617	1.50421	0.464949	1.10903	1.14112	1.47953	1.56094	1.07493	1.24794	1.00718	0.691967	0.621623	0.66209	1.22297	0.676261	1.8273	1.17867	1.16422	1.29816	0.694563	0.908264	0.713467	1.67302	1.56471	1.3952	1.28836	1.23857	0.860956	0.936301	1.35159	0.335965	0.322444	0.350009	0.397801	0.451897	1.16467	0.342471	0.532739	0.805657	BSU06120	ydjB	0.940589	2.11324	0.962985	1.6589	1.09305	1.4132
BSU06130	ydjC	unknown	0.504896	0.916398	1.26683	0.631906	1.32105	0.544775	0.347637	0.44314	0.808256	0.609532	0.527857	0.382926	0.307509	0.93195	1.1668	0.786645	0.970075	0.834931	1.24005	1.23191	1.012	0.488293	1.08107	0.641453	0.923486	1.03021	0.400262	0.862011	0.82537	1.52457	0.653976	0.3291	0.247875	0.282473	0.34097	0.892547	0.077345	0.414018	0.303947	BSU06130	ydjC	0.9476	2.17043	1.04241	1.94417	1.00382	0.507559
BSU06140	gutR	transcription activator of the gutB-gutP operon	0.558209	0.978337	1.40524	1.06965	0.900475	0.99532	1.71493	1.28682	1.14285	1.2894	1.33333	1.30333	0.776913	0.791284	0.884204	1.28836	1.11422	1.03046	0.958681	1.43909	1.42668	1.06124	0.457269	1.44217	1.18536	1.11685	1.53061	0.739544	1.62834	1.43414	1.25482	1.06064	1.01054	0.810313	0.909014	1.02377	0.874433	0.764743	0.803809	BSU06140	gutR	0.74481	0.710397	0.69755	0.593767	0.604749	0.358362
BSU06150	gutB	D-sorbitol dehydrogenase	0.719764	0.725321	1.71365	1.34294	1.11085	1.06418	1.00109	0.696656	0.798644	0.713351	0.848723	0.75482	0.836554	0.976042	1.51071	0.753742	1.04098	1.10316	0.566997	0.810943	1.3208	1.19836	0.274072	1.19374	1.02823	0.956545	0.843846	0.840925	0.94973	1.63431	1.16762	0.893167	0.891086	0.875891	0.902746	1.26462	1.02934	1.13379	0.762019	BSU06150	gutB	1.01467	0.919486	0.654742	0.984226	1.3891	0.621451
BSU06160	gutP	glucitol permease	0.707023	0.70723	2.10962	2.10582	1.73005	1.30514	1.10582	0.925215	0.802042	0.745062	0.621959	0.817821	1.39909	1.08571	1.03084	1.18836	1.05457	1.04897	0.434656	0.801452	1.2505	1.05296	0.146985	1.56304	1.35858	1.11448	1.31569	0.840447	0.956926	1.32135	0.793004	1.22516	1.16743	1.06153	1.26272	1.20956	1.13331	0.823908	1.07048	BSU06160	gutP	0.971587	0.974039	0.645546	0.851329	1.37649	0.861209
BSU06170	fruC	fructokinase	0.355385	0.360889	1.77236	2.05432	1.33196	1.59373	1.86033	0.746802	0.514827	0.791899	0.664496	0.641635	1.1264	1.14891	2.03598	1.20553	1.04755	1.09894	0.19881	0.33882	1.94065	1.77083	0.260614	1.49444	1.11704	1.25305	0.930211	1.3323	1.11864	0.654312	0.733353	0.990619	0.808287	1.18923	0.94236	1.01142	1.01856	1.17014	0.992615	BSU06170	fruC	1.49923	1.49627	0.962914	0.977788	1.43571	0.574958
BSU06180	pspA	phage shock protein A homolog	0.735929	0.80185	1.79506	0.781025	1.06913	1.66999	2.23922	2.8017	1.32936	1.11191	1.34488	1.3371	0.862604	0.81131	0.89445	1.12926	0.793624	1.03937	0.707431	1.16903	1.06774	0.675417	0.382319	0.60735	1.52583	0.999246	4.77671	1.23397	0.780323	0.590681	0.613322	0.847191	0.412869	0.460603	0.25047	0.633591	0.399675	0.927362	0.378806	BSU06180	pspA	4.42089	3.55217	10.6542	3.73418	0.559459	4.64258
BSU06190	ydjG	unknown	0.453909	0.926388	1.60763	0.634831	1.58803	1.7298	1.5993	3.48051	0.934352	0.729943	0.822676	0.595717	0.478485	0.615424	0.611245	0.867874	0.752202	0.804928	0.604428	1.13964	0.651176	0.374941	0.359133	0.427398	1.3188	1.00829	6.68341	1.40692	0.480442	0.599488	0.185562	0.326318	0.15569	0.289982	0.134857	0.389563	0.18389	0.311188	0.196505	BSU06190	ydjG	5.17272	5.54811	14.0235	6.19642	0.651492	8.83484
BSU06200	ydjH	unknown	0.733961	1.13037	1.95419	0.811985	1.52468	2.15084	1.76775	2.74417	1.00401	0.730524	0.865455	0.638065	0.607543	0.703436	0.839022	0.988286	0.90367	0.931136	0.593337	1.18264	0.713325	0.47766	0.352635	0.399121	1.16452	0.933276	5.14483	1.37806	0.536648	0.717279	0.213289	0.422351	0.162911	0.292182	0.177771	0.524251	0.227531	0.392943	0.221874	BSU06200	ydjH	4.07017	4.24098	13.1418	4.97476	0.837979	7.72378
BSU06210	ydjI	unknown	0.881424	1.11533	1.57481	0.829705	1.5086	2.19707	1.65291	2.92067	0.880536	1.0045	0.860563	0.716944	0.521859	0.762887	0.523405	0.978014	1.22927	1.13482	0.883912	1.18224	0.935516	0.642002	0.493251	0.381569	0.99808	0.922376	4.34191	1.27885	0.667742	0.927279	0.397344	0.486616	0.265882	0.326885	0.248121	0.614419	0.305401	0.474104	0.293689	BSU06210	ydjI	4.10874	3.67079	11.4573	3.20481	0.777968	5.01798
BSU06220	ydjJ	unknown	0.408289	0.167575	1.54387	1.12594	0.791666	0.847994	0.451701	0.549361	0.587036	0.783207	0.793287	0.737245	0.450317	1.14664	0.721614	0.690657	1.40665	0.939549	0.233517	0.404495	1.01554	1.85547	0.716671	1.31349	1.00827	1.01268	0.877677	0.979475	0.907712	1.47361	0.541256	0.453883	0.247603	0.381075	0.20766	0.736189	0.433188	0.612027	0.301327	BSU06220	ydjJ	0.752315	0.111279	0.087671	0.486346	0.0957537	0.184791
BSU06230	iolT	major transporter for inositol	0.0307195	0.0161073	0.0736586	3.33479	2.65794	3.75247	0.77148	1.17168	0.87289	0.902896	0.739521	0.569745	0.855261	0.673634	0.558844	0.620139	1.01784	0.851836	0.0186099	0.0260653	0.813767	2.05863	0.0334664	2.27176	1.86472	0.739034	0.685655	1.54705	2.16761	1.30745	0.425772	0.531544	0.201911	0.325764	0.152294	0.358896	0.181004	0.291173	0.19089	BSU06230	iolT	1.12865	1.43002	0.32961	8.52342	0.718794	0.108544
BSU06240	bdhA	acetoine/ butanediol dehydrogenase	0.357811	0.185905	1.17598	0.879704	1.16891	1.12767	1.86962	0.964982	0.690228	0.682466	0.331766	0.215335	0.162595	0.299281	0.285209	0.510873	0.609725	0.614292	0.454947	0.483724	2.88937	2.32966	0.487845	0.82755	0.925566	1.20338	1.79783	0.923926	1.33475	0.95116	0.697172	0.553015	0.311128	0.310517	0.387534	0.456242	0.527781	0.71996	0.689148	BSU06240	bdhA	10.2959	8.29803	10.3183	6.90503	5.26112	4.28534
BSU06250	ydjM	member of the WalR regulon	1.49072	1.04891	0.949723	1.13546	1.20751	0.861865	1.0704	0.612968	0.965154	1.0042	0.569808	0.840934	1.32053	1.37288	1.22315	1.39539	1.19109	1.36032	1.97927	0.686021	0.826421	1.37978	2.02219	1.74841	2.0465	1.02444	0.871755	1.33193	0.590282	0.611267	0.694212	1.04065	1.58314	2.73536	1.83566	1.10457	1.16544	1.18695	2.94334	BSU06250	ydjM	1.32355	2.80552	1.28402	1.64931	1.53912	2.45319
BSU06260	ydjN	unknown	1.75831	1.20781	0.531182	0.719293	0.79814	1.02972	0.996094	0.606198	1.1826	1.21324	1.09528	0.925314	1.07501	1.31099	1.63552	0.856407	1.06118	1.15504	2.23998	0.758231	0.754502	0.774799	2.6497	1.28729	1.59035	0.780977	0.91838	1.37726	0.920898	0.789466	1.18362	1.19746	1.60879	2.10062	1.5591	1.14827	1.58025	1.06868	2.07328	BSU06260	ydjN	0.764365	1.4115	1.09889	1.40294	1.14945	2.18562
BSU06269	ydzJ	unknown	1.29525	0.918931	0.824824	0.639803	0.903428	0.713015	0.613481	0.931371	0.965166	1.0854	1.04443	1.38942	1.07886	0.830688	0.780751	0.887122	1.08523	1.11797	2.55382	1.16694	1.42471	1.35272	2.3073	0.709345	1.07033	0.844627	1.13529	1.30941	1.15241	1.3545	3.76012	1.79091	2.0473	1.15182	1.54868	0.894952	1.88486	1.93151	1.8806	BSU06269	ydzJ	1.88878	2.98604	3.64377	1.89654	0.93319	1.33191
BSU06270	ydjO	unknown	1.17587	0.818691	0.576323	0.669897	0.662072	0.192737	0.182824	0.752538	0.222124	0.613133	2.35318	2.83283	1.67413	2.14037	0.746828	0.967025	0.721884	0.543476	2.93497	1.45323	2.08131	1.20841	1.1621	0.183202	0.247499	0.206299	1.276	4.0117	0.50961	1.14137	2.72878	1.78549	2.22557	1.63725	1.37127	1.5382	1.57746	1.3791	1.83722	BSU06270	ydjO	1.38372	1.22497	2.08244	0.892182	0.283778	1.00449
BSU06280	ydjP	similar to chloroperoxydase	0.823729	1.12946	0.825026	0.52003	1.31449	0.104013	0.093692	0.704666	0.167964	0.445475	2.49685	2.77674	1.62627	1.97943	1.32396	0.892059	0.624479	0.558523	0.804594	2.93443	0.559498	0.577504	0.425062	0.0966474	0.165148	0.182577	1.32176	4.19956	0.466761	1.671	2.17425	1.92085	2.14785	1.52827	1.65462	1.53689	1.23492	1.01887	1.64827	BSU06280	ydjP	2.20924	1.87047	3.37934	1.79587	0.129813	2.17895
BSU06290	yeaA	unknown	0.76574	1.5092	0.97072	0.443214	1.24951	0.0865719	0.0931477	0.631415	0.125078	0.520989	3.05889	3.43568	1.82898	2.60683	1.26081	1.05426	0.71516	0.572065	0.805047	3.33202	0.428919	0.271306	0.371992	0.0764183	0.151024	0.133503	0.998678	5.74707	0.410009	1.36411	2.63918	2.17538	2.21655	1.47919	1.76798	1.66881	1.32756	1.00944	1.68839	BSU06290	yeaA	1.75849	1.91045	3.15577	2.22527	0.101994	2.3389
BSU06300	cotA	laccase, spore coat protein (outer)	1.30578	0.802749	0.872759	0.87192	1.05718	0.0191274	0.00920628	0.0248739	0.0123356	0.0282852	0.0217112	0.0189188	0.0339036	2.19588	1.62315	1.92028	1.75185	1.8043	1.23342	1.88916	1.14041	0.589034	1.60279	0.0921142	0.120501	0.136701	0.108358	5.19572	0.225359	0.545296	0.108873	0.165787	0.100019	0.436683	1.50805	4.76653	5.74425	3.02387	5.17649	BSU06300	cotA	2.60142	1.30678	0.840362	1.09803	0.882986	0.718801
BSU06310	gabP	gamma-amino butyric acid permease	0.216352	0.27467	0.645309	1.97695	1.95225	0.385376	1.19079	1.72114	1.15926	0.853581	0.486495	0.29011	0.362893	0.604793	0.465269	1.00617	1.14589	1.41361	0.139997	0.478904	1.50928	1.39748	0.344362	0.510714	0.367271	0.684887	2.20494	0.525957	1.9682	1.42083	0.694102	0.560904	0.414894	0.453143	0.521951	0.691535	0.783294	0.711378	0.999443	BSU06310	gabP	2.84195	1.34073	1.10205	0.596139	0.517491	0.871588
BSU06319	ydzX	unknown	1.73116	0.975163	0.48494	0.725583	0.647424	0.395111	0.275845	0.313335	0.526103	0.517984	0.501698	0.38922	0.344826	1.17617	0.673054	0.656875	1.52991	1.03936	1.32108	1.56056	0.335694	0.550156	1.0761	0.948218	1.05243	0.965634	0.357317	0.845396	0.827814	1.86719	0.480303	0.419863	0.40054	0.279861	0.530984	1.46415	0.792399	0.639467	0.648668	BSU06319	ydzX	1.14291	0.914817	0.990572	3.61775	1.36616	0.361435
BSU06320	yeaB	similar to cation efflux system	2.04502	2.20837	0.784422	1.60449	1.23339	1.01624	1.84176	0.787496	1.06134	0.863939	1.426	0.842142	1.18803	1.10746	1.35366	0.919953	1.10618	1.22461	1.37876	1.37282	0.840732	0.747977	0.813677	1.31932	1.06682	0.90225	1.09381	0.893622	1.01548	1.54044	1.04221	0.947011	0.722055	0.803543	0.866159	1.01129	0.976758	1.1098	1.20045	BSU06320	yeaB	0.927791	1.23555	0.794259	1.28336	1.16421	0.563194
BSU06330	yeaC	unknown	2.00375	1.71293	1.1125	0.98361	1.03528	1.239	1.45397	1.69563	1.28948	1.0024	0.862533	0.636761	0.750864	1.14125	1.28709	1.09022	1.08337	1.38973	1.48493	1.26399	0.439291	0.452052	0.700692	1.44733	1.20498	1.07428	1.03127	0.81902	0.93037	1.67763	0.487943	0.322481	0.340744	0.431433	0.414499	1.07852	0.40627	0.587284	0.643635	BSU06330	yeaC	1.09726	1.80556	0.902809	2.05312	1.10154	1.43226
BSU06340	yeaD	unknown	2.89121	2.16267	1.1642	1.22127	1.48824	1.65719	1.05092	1.38362	1.34983	0.686607	0.617686	0.608021	0.719649	0.917141	1.31816	0.91807	1.00523	1.25883	1.47132	1.28746	0.41837	0.545455	0.65137	1.14526	1.21799	1.06779	1.16019	0.789914	0.899016	1.63895	0.394567	0.585874	0.315137	0.390688	0.400544	0.776596	0.404475	0.476722	0.564609	BSU06340	yeaD	1.10771	1.53048	0.916408	1.92371	1.06063	2.1591
BSU06350	yebA	unknown	1.8453	1.94097	0.529037	0.84268	0.950361	2.77709	1.63138	1.75137	1.41975	0.991816	0.832116	0.933081	1.2883	1.51819	1.01072	1.49536	1.08956	1.25272	1.50879	1.14201	0.460826	0.467056	0.791832	2.48068	2.23784	1.69934	2.02379	0.84486	0.949562	0.926724	0.678483	0.516531	0.649756	1.09564	0.652222	1.0379	0.673333	0.578364	0.836921	BSU06350	yebA	0.899429	1.36136	0.676832	2.33396	0.837231	1.27081
BSU06360	guaA	GMP synthase (glutamine-hydrolysing)	2.22783	1.99638	0.673414	0.601764	0.640316	2.91291	1.47871	1.71325	1.18269	1.54706	1.21908	1.61459	1.41236	1.04448	1.07616	1.2716	0.892278	0.894742	1.42882	1.63656	0.615295	0.539757	1.25827	1.3576	1.48427	1.57034	0.969347	1.00436	0.574594	0.616279	0.568121	0.536315	0.466039	0.680671	0.475136	0.598242	0.516271	0.53959	0.459212	BSU06360	guaA	1.01167	0.801354	0.441927	1.05447	0.982927	0.843376
BSU06370	pbuG	hypoxanthin/ guanine permease	4.22814	3.75766	0.183318	1.29474	1.20009	0.951945	2.03716	0.605222	0.571767	0.415009	0.580285	0.749262	1.18339	0.860002	0.693585	0.811514	0.806432	0.760588	1.45481	1.40242	0.168006	0.374924	2.23323	1.51367	1.02632	0.799311	0.833764	1.02462	0.80487	1.74679	0.959908	1.32103	1.27651	0.958286	0.781892	1.06595	0.793044	0.780769	0.938599	BSU06370	pbuG	1.12702	5.81974	0.60591	1.27816	1.21698	0.86365
BSU06380	yebC	unknown	1.95385	1.54825	1.24965	0.950844	0.849514	0.434077	0.236755	0.306596	0.254414	0.351788	0.521763	0.484122	0.478197	1.38714	0.910763	1.64456	1.44636	1.36336	1.95288	1.81969	0.621641	0.904149	1.60559	1.09873	0.979509	0.719996	0.717386	1.53229	0.645513	1.26707	1.64353	1.62423	1.10463	1.05414	1.54325	1.99563	3.64972	3.28197	3.2312	BSU06380	yebC	1.28372	1.53381	0.710092	1.2069	1.27432	1.3498
BSU06390	yebD	unknown	1.55857	1.93889	0.951499	1.05839	1.16075	1.04833	2.29555	0.982338	2.07516	2.02868	0.950656	0.951695	1.01888	1.12248	1.44336	1.20596	1.09743	1.20822	0.877353	0.617671	1.05466	1.4374	1.01176	0.790693	1.11271	0.74018	0.86627	0.995237	2.03317	1.00422	2.84352	2.09359	2.32698	1.74313	2.17837	1.11499	3.39506	3.33469	2.58965	BSU06390	yebD	1.5302	1.06953	1.31236	1.57041	1.25006	0.80543
BSU06400	yebE	unknown	0.493874	0.436918	2.01671	0.654289	0.415257	1.35938	0.755675	0.653415	0.688341	0.65856	1.43533	3.48221	2.38872	0.885517	0.883964	1.03776	0.965633	1.40231	1.64416	0.914407	1.40525	1.10828	1.07558	1.6642	1.21624	1.24624	0.805337	1.26469	0.805748	1.10424	2.93915	2.68275	2.24201	2.29159	1.91056	1.30255	1.63437	1.34711	1.2443	BSU06400	yebE	0.875633	0.297365	0.0999042	0.478524	0.250796	0.253423
BSU06410	yebG	unknown	0.598228	0.510245	1.91702	0.672076	0.461842	1.33128	0.797403	0.58756	0.952445	0.863399	1.37435	2.62414	2.0472	0.944055	1.04778	1.35505	1.04953	1.34113	1.64511	1.00593	1.68334	1.34568	1.12966	1.69867	1.44491	1.22631	0.933609	1.06696	0.937719	1.03898	3.8868	3.04556	2.66005	2.28009	2.01445	0.957172	1.62338	1.76802	1.66794	BSU06410	yebG	1.01787	0.652804	0.191633	0.540971	0.228592	0.604534
BSU06420	purE	phosphoribosylaminoimidazole carboxylase (ATP-dependent)	0.694289	0.798277	0.280206	2.31158	1.42696	1.47403	4.05396	0.762649	0.904467	0.811829	0.818242	0.931156	0.760442	0.815084	0.9619	0.692423	0.728997	0.729365	0.35612	0.695346	1.29224	0.821868	1.54548	3.70915	2.63818	1.03188	1.07418	1.57347	1.04469	0.91238	0.451128	0.918315	0.325825	0.8952	0.337714	0.691059	0.254891	0.387631	0.272832	BSU06420	purE	0.79665	1.00499	0.420769	1.45327	0.708047	0.676267
BSU06430	purK	phosphoribosylaminoimidazole carboxylase (ATP-dependent)	0.539555	0.67351	0.260026	2.20992	1.56328	1.66445	4.62644	0.644043	0.750683	0.499681	0.634463	0.626518	0.556598	0.584934	0.648137	0.564934	0.723937	0.649671	0.325777	0.664974	1.30457	0.832639	1.4093	3.66391	3.18062	1.01175	0.834131	1.63586	0.764978	0.965247	0.297057	0.616203	0.228756	0.567988	0.27149	0.643419	0.191142	0.292121	0.186258	BSU06430	purK	0.724119	1.21114	0.361766	1.4327	0.721601	0.696772
BSU06440	purB	adenylsuccinate lyase	0.476822	0.453911	0.191828	2.36845	1.41465	1.52719	4.01007	0.641954	0.768214	0.575504	0.638327	0.747043	0.796829	0.78986	0.732284	0.992284	0.562435	0.661541	0.323193	0.717216	1.6528	0.976465	1.39343	3.80857	3.18401	1.14331	0.954753	1.39238	0.854467	0.942023	0.376353	0.744857	0.451708	0.747244	0.365854	0.830357	0.403262	0.318781	0.279155	BSU06440	purB	0.852038	1.57117	0.383879	1.14073	0.894975	0.646951
BSU06450	purC	phosphoribosylaminoimidazole succinocarboxamide synthase	0.124736	0.281929	0.198032	2.89052	1.67592	1.99771	3.98596	0.857124	0.985008	0.70856	0.926258	0.727359	0.856163	0.817225	1.20392	0.906492	0.836001	0.840482	0.0889348	0.498056	1.76761	1.14812	0.730028	3.2209	2.296	1.07701	0.964915	1.24311	0.824811	1.04535	0.380751	0.54395	0.284607	0.50195	0.335833	0.61985	0.300826	0.458128	0.314042	BSU06450	purC	1.00889	1.8566	0.293749	1.14732	1.04617	0.810996
BSU06460	purS	phosphoribosylformylglycinamidine synthase	0.210269	0.337945	0.244407	2.74637	1.65243	2.26517	3.98271	0.891608	0.912896	1.07593	1.2156	0.967896	0.527718	1.00702	0.82249	0.863934	0.712697	0.860833	0.12509	0.518886	1.68698	1.17074	0.670586	3.06235	2.32295	1.15622	0.998304	1.17531	0.908794	0.960622	0.442652	0.686046	0.326758	0.509432	0.359402	0.645059	0.322443	0.514679	0.310065	BSU06460	purS	0.989698	1.7039	0.319531	1.03858	1.0363	0.95452
BSU06470	purQ	phosphoribosylformylglycinamidine synthase	0.0752108	0.207451	0.21595	2.78699	1.59873	2.23897	4.2345	0.593553	0.808011	0.674746	0.806352	0.807423	0.67852	0.646504	0.752526	0.724989	0.705929	0.837862	0.0699451	0.477886	1.83373	1.17456	0.625098	3.36687	2.60665	1.18256	0.985028	1.15446	0.677613	1.16793	0.37055	0.472586	0.284842	0.516131	0.347224	0.619692	0.328188	0.3673	0.27783	BSU06470	purQ	1.06524	2.23208	0.317171	1.10913	0.969863	0.846136
BSU06480	purL	phosphoribosylformylglycinamidine synthase	0.0827848	0.175453	0.171744	2.7434	1.54046	2.91341	2.39268	0.689652	0.879552	0.854473	0.732953	0.574203	0.469097	0.851636	0.814288	0.89931	0.988135	0.942241	0.0820481	0.542692	2.02492	1.35759	0.508221	3.65916	2.15106	1.06621	0.878634	1.21445	0.810008	1.23737	0.359876	0.509504	0.233331	0.490926	0.267071	0.605337	0.23544	0.309021	0.250942	BSU06480	purL	1.01615	1.79582	0.268408	0.945271	0.877736	0.820972
BSU06490	purF	glutamine phosphoribosyldiphosphate amidotransferase	0.102534	0.216863	0.154738	2.90573	1.64023	3.17569	1.38606	0.815994	0.925505	0.939422	0.828716	0.670712	0.514408	0.969058	0.684576	0.8243	0.954678	1.0907	0.0849305	0.532269	2.00415	1.44029	0.532842	3.2025	1.70815	1.04741	0.800575	1.31333	0.849797	1.09046	0.336788	0.484455	0.219428	0.438882	0.257172	0.524772	0.23052	0.320318	0.261235	BSU06490	purF	1.04745	1.79054	0.225934	1.0272	0.984879	1.02899
BSU06500	purM	phosphoribosylaminoimidazole synthetase	0.0786943	0.197581	0.131895	2.98609	1.87413	3.51832	0.905109	0.763739	0.985607	1.03235	0.598243	0.490989	0.470832	1.03913	0.596573	0.812095	0.797069	0.994309	0.0753731	0.483958	1.72249	1.46219	0.528742	3.30389	2.41868	1.22117	0.966298	1.25914	0.814747	1.30453	0.289012	0.415098	0.251581	0.469954	0.246631	0.90277	0.225261	0.291853	0.240765	BSU06500	purM	1.04903	1.79697	0.19194	1.12945	1.14166	1.66627
BSU06510	purN	phosphoribosylglycinamide formyltransferase, irreversible	0.146849	0.257246	0.177585	2.95675	1.69706	3.99656	1.31878	0.912336	1.31844	1.13962	1.20514	0.897355	0.634774	1.04348	0.603158	0.790814	0.851467	1.18261	0.0874752	0.475292	1.62345	1.24491	0.48028	2.75931	2.33178	1.16327	0.737527	1.32887	0.804875	1.0735	0.33771	0.476391	0.235302	0.399692	0.267252	0.706142	0.205275	0.337207	0.254242	BSU06510	purN	0.872397	1.65964	0.172426	1.16058	1.07553	1.55014
BSU06520	purH	phosphoribosylaminoimidazole carboxamide formyltransferase	0.0847434	0.174361	0.108918	2.66519	1.35855	3.10815	0.747359	0.724662	0.875279	1.21236	0.65465	0.666159	0.423004	0.90514	0.569841	0.563457	0.814312	0.88886	0.0951947	0.551973	1.84991	1.55452	0.589104	2.9726	2.42997	1.40687	0.868419	1.05738	0.994802	1.36258	0.404425	0.66099	0.273103	0.508322	0.248891	0.83474	0.220447	0.326268	0.231472	BSU06520	purH	0.995015	1.64641	0.181618	1.11488	0.844009	1.23045
BSU06530	purD	phosphoribosylglycinamide synthetase	0.168655	0.248523	0.163422	3.13638	1.59308	2.71121	0.803664	0.752564	0.990809	0.76781	0.822239	0.673247	0.725898	0.741123	0.551467	0.650404	1.1555	0.985366	0.140193	0.555676	1.51143	1.75736	0.595836	2.67157	1.62389	1.20206	0.840493	0.916205	0.997182	1.85979	0.390365	0.419657	0.263374	0.443106	0.272121	0.971381	0.290124	0.423458	0.210488	BSU06530	purD	1.34403	1.76706	0.278165	1.13163	0.714501	1.36044
BSU06540	yezC	similar to transcriptional regulator (Lrp family)	1.26156	0.959207	1.04749	0.829849	0.612846	0.540512	0.888594	0.946091	1.07286	1.1016	0.709474	0.726166	0.701714	0.934513	1.09721	0.828769	1.46967	0.991664	1.32138	1.43724	2.27906	1.03571	0.95257	1.171	1.09117	0.884095	0.58226	0.704055	1.08035	1.89072	0.481658	0.639622	0.450294	0.495779	0.536276	1.27513	0.39525	0.658295	0.504784	BSU06540	yezC	0.986203	1.10205	0.95553	0.833273	0.672354	0.585444
BSU06550	yecA	similar to amino acid permease	1.77498	1.16494	1.02401	1.04856	0.859225	0.601424	0.57213	0.448777	0.621479	0.8593	0.807412	0.724978	0.63589	0.558074	0.541094	0.401847	0.792937	0.698747	1.10241	1.19405	1.19845	1.67972	1.10146	0.942727	0.631534	0.730531	0.765652	0.797941	1.28968	1.74425	1.42741	1.62429	0.660751	0.907547	0.544993	1.06893	1.00022	1.46105	0.937233	BSU06550	yecA	1.64005	0.883693	1.40016	0.639801	0.948922	0.576981
BSU06559	yezF	unknown	0.964453	0.999714	1.21483	1.05098	0.828004	0.215118	0.222826	0.23122	0.317446	0.371354	0.331507	0.902526	1.61792	1.48572	1.30365	1.0429	0.742706	0.57763	1.06157	1.27475	1.27349	1.49006	0.908044	0.38122	0.812591	0.659904	0.328669	0.810891	0.577958	1.44315	1.05782	1.7994	2.33467	1.519	1.54983	1.74633	2.17553	2.10148	1.79326	BSU06559	yezF	1.59713	0.836315	0.666176	2.46275	1.00024	0.318424
BSU06560	yerA	similar to adenine desaminase	0.321808	0.267647	1.51404	0.669462	1.74878	1.46448	1.11745	1.76805	2.36091	0.740198	0.471255	0.360645	0.507588	0.500297	0.516096	0.643599	0.668002	0.841468	0.440152	0.918003	0.831069	1.18788	0.226377	0.227136	0.846294	0.630227	0.85579	0.480719	1.15406	1.12942	0.476051	0.486767	0.687222	0.559751	0.544809	0.633774	0.536739	0.451553	0.485203	BSU06560	yerA	2.19133	1.25409	0.850547	1.58134	0.727021	0.355587
BSU06570	yerB	PcrA interaction protein	0.490502	0.61374	1.12358	0.747732	1.38964	1.46179	1.38862	1.63619	2.05171	0.998887	0.423792	0.343404	0.425541	0.716018	0.416014	0.872491	0.807473	0.948373	0.815142	1.11973	1.15899	1.01424	0.745261	0.415192	1.0358	0.70131	0.7305	0.578207	1.26151	1.04579	0.454056	0.486455	0.794212	0.655586	0.597567	0.606109	0.71776	0.590659	0.723003	BSU06570	yerB	1.33154	1.13952	0.961863	1.54396	0.848506	0.374158
BSU06580	yerC	unknown	0.456977	0.593936	1.00417	0.551414	1.20771	1.35551	1.18062	1.13369	1.55204	0.92022	0.430236	0.491824	0.556879	0.651255	0.315677	0.61305	0.758925	0.894314	1.33833	1.38938	1.46034	1.3617	1.0918	0.477206	1.23391	0.750817	0.77288	0.633971	1.78448	0.972761	0.895448	0.746942	0.982099	0.880345	0.80698	0.769386	1.07903	0.908382	1.03036	BSU06580	yerC	1.29837	1.09452	1.28514	1.73352	0.938045	0.379436
BSU06590	yerD	general stress protein, similar to glutamate synthase (ferredoxin)	0.416805	0.186861	2.59307	0.247069	0.336446	0.826725	0.830549	0.694728	0.916615	0.853385	0.871203	0.721817	0.643747	0.99419	0.7207	0.763566	1.07218	1.2342	0.814999	1.08882	1.55716	1.37469	1.03912	0.705404	1.03633	0.967085	0.560377	0.64355	1.20407	1.772	0.741389	0.735898	0.606125	0.443627	0.497044	1.16308	0.742683	0.752962	0.3005	BSU06590	yerD	0.95662	0.595182	0.48329	1.40146	0.333009	0.414993
BSU06600	pcrB	unknown	1.57943	1.05563	0.669358	1.77842	1.39742	0.559073	0.784033	0.435342	0.777711	0.493023	1.2612	1.40602	1.26295	1.00449	1.54172	0.637569	0.793754	0.79647	0.938776	0.932451	0.764709	0.863328	0.885136	1.2334	1.19136	0.619748	0.852736	1.12022	0.864538	1.64634	1.63129	1.81464	1.27101	1.25136	1.1483	0.892495	0.669822	1.32913	0.974545	BSU06600	pcrB	0.744599	0.996493	1.23345	0.847287	1.66176	1.24673
BSU06610	pcrA	ATP-dependent DNA helicase, facilitates unwinding of ICEBs1 DNA for horizontal transfer	1.1349	1.29483	0.390324	1.4319	1.20755	1.7595	0.711962	1.02334	0.797732	0.76481	1.43262	1.75903	1.61436	1.39005	1.57319	1.07108	0.70026	1.05498	0.773593	0.926222	0.786158	0.666394	0.824391	1.27671	1.31815	1.72958	0.987825	1.10736	0.672172	0.824273	1.26095	0.950457	0.86523	0.908328	0.822713	0.991046	0.59383	0.553327	0.714569	BSU06610	pcrA	0.608726	0.690687	0.7488	0.596176	2.56007	1.33874
BSU06620	ligA	DNA ligase (NAD-dependent)	1.17215	1.15259	0.326169	1.10986	0.952176	1.13231	0.640073	0.718887	0.521207	0.619509	1.17795	1.32894	1.32952	1.29943	1.94229	1.18497	0.801301	1.04502	0.772112	0.97573	0.981792	0.805155	0.940966	1.27146	1.34187	1.3671	0.867026	1.19989	0.618366	0.844651	1.13522	1.27649	1.00001	1.03737	0.855164	1.27734	0.727787	0.614277	0.756768	BSU06620	ligA	0.779992	0.688495	0.852408	0.617461	1.17055	0.838044
BSU06630	yerH	unknown	0.943216	1.13528	0.317729	1.03264	0.79313	1.06047	0.679719	0.665053	0.578067	0.806733	1.37349	1.77342	1.33937	1.36243	1.03034	1.0659	0.710015	1.00365	1.19028	1.20482	1.35001	1.04164	1.21785	1.01862	1.37502	1.3963	0.841582	1.1636	0.699202	0.929441	1.77451	1.31597	1.26472	1.08743	1.07874	1.03856	1.02032	1.02905	1.10219	BSU06630	yerH	0.75097	0.712217	0.784863	0.683776	0.695718	0.553596
BSU06640	yerI	unknown	1.09543	0.921821	0.882009	1.15067	1.51381	0.720259	1.26183	0.951875	1.21682	1.49958	0.870734	0.491363	0.6511	0.782662	0.970561	1.24421	1.2881	1.14848	0.960953	0.859309	1.11647	1.36715	1.43134	0.559799	0.789669	0.844174	1.08349	0.772068	1.73465	1.40364	1.15479	0.738036	0.653989	0.803031	0.873914	1.08916	1.23445	1.37849	1.28482	BSU06640	yerI	7.13753	5.08035	5.09288	4.01219	3.13921	4.38919
BSU06650	sapB	a specific mutant activates alkaline phosphatase during sporulation independently of SigF and SigE	1.19609	1.17747	1.51894	0.556716	0.638669	0.816188	0.973533	0.809755	0.871886	0.949161	1.45425	1.55206	1.2378	1.09107	1.31621	0.976233	1.42387	0.890272	1.40186	1.66586	2.09413	1.16867	0.919174	0.842324	0.859595	0.841095	0.657498	0.889693	0.90128	1.32022	1.67901	1.58498	1.33187	1.07961	0.953011	1.08724	1.01572	0.960348	0.835174	BSU06650	sapB	0.809683	0.821816	0.713445	0.982011	0.670997	0.990129
BSU06660	opuE	proline transporter	1.57603	0.849974	2.20559	0.929249	0.787621	0.588023	0.684941	0.633402	0.670723	0.80321	0.978919	0.79629	0.896265	0.907851	0.683682	0.926915	1.11524	1.07778	1.18248	1.07	0.331866	1.1636	1.70854	0.768423	0.820654	1.13687	0.631913	0.814923	0.589164	1.32421	0.853001	0.482005	0.480452	0.509012	0.569274	0.995828	0.832432	0.987107	0.78129	BSU06660	opuE	1.8685	0.252224	0.312413	0.655208	0.207541	0.666088
BSU06670	gatC	production of glutamyl-tRNA(Gln)	0.375617	0.993853	0.760257	1.05418	1.45151	1.65476	1.41936	1.23934	0.889954	0.746689	0.675708	1.20025	0.901014	0.829037	1.10407	1.17972	0.986337	1.14815	0.429639	1.23155	1.01278	0.782104	0.593522	1.17586	1.75219	1.47694	1.22878	1.07923	0.454983	0.438062	0.550132	0.594753	0.596094	0.543441	0.674737	0.828626	0.494812	0.511113	0.766456	BSU06670	gatC	0.69149	0.927701	1.05601	1.10584	1.84944	1.74072
BSU06680	gatA	production of glutamyl-tRNA(Gln)	0.72416	1.1969	0.520704	0.969434	1.4339	1.67039	1.27508	1.20094	0.93418	0.729124	0.574324	0.775716	0.774147	0.712984	0.499181	0.883509	0.78297	0.89462	0.361689	1.38207	1.09109	0.702195	0.565811	0.828569	1.05375	1.28996	1.41953	0.870517	0.418849	0.57538	0.26785	0.30715	0.282931	0.420223	0.39317	0.538082	0.404589	0.3272	0.439351	BSU06680	gatA	0.767215	0.635709	1.08599	0.884596	1.59289	1.39046
BSU06690	gatB	production of glutamyl-tRNA(Gln)	0.757958	1.04938	0.534496	0.772894	1.16635	1.68008	0.98681	1.17658	0.838835	0.822697	0.624774	0.720303	0.62154	0.631741	0.599646	0.81908	0.833434	0.863193	0.489105	1.61093	1.39659	0.950413	0.848594	0.809501	0.971683	1.17498	1.54585	0.965249	0.615603	0.718277	0.408056	0.322162	0.370146	0.445245	0.425047	0.647686	0.554813	0.550016	0.490161	BSU06690	gatB	1.02609	0.699452	1.18882	0.892071	0.990725	1.0591
BSU06700	yerO	similar to transcriptional regulator (TetR family)	1.32237	1.19747	0.302717	0.459685	0.795461	0.768491	0.751519	0.846562	0.757282	0.797831	0.807414	0.83764	1.11925	0.995633	0.977437	0.698686	0.808254	0.963795	3.1141	1.78251	0.598123	0.636494	1.52886	1.2452	1.95996	1.41146	1.73043	0.88207	1.03206	0.837174	0.894787	1.29639	1.47065	1.29579	1.25402	1.44999	1.04357	0.967219	1.24974	BSU06700	yerO	0.419431	1.15618	0.928325	1.20864	0.679226	1.14938
BSU06710	swrC	similar to acriflavin resistance protein	1.4837	1.43048	0.320089	0.821268	1.15727	1.47514	0.555326	1.31713	0.823884	1.04845	0.631618	0.487859	0.509831	1.13453	0.750005	1.75258	1.31763	1.48475	1.8223	1.59124	0.52286	0.657174	1.57704	0.609896	1.1162	1.26283	1.91059	0.938764	0.741638	0.56956	0.740501	0.461531	0.430495	0.526772	0.539604	0.82238	0.897172	0.992291	1.05595	BSU06710	swrC	1.85029	1.53674	1.87787	1.10615	1.84957	2.30001
BSU06720	dgkB	diacylglycerol kinase	1.40382	1.05039	0.287003	1.11722	0.984342	1.32155	0.715746	0.90134	0.82277	0.863503	1.51051	2.27046	1.46169	1.12221	0.738055	0.966871	0.789918	0.840557	1.08085	1.00591	1.43003	0.879298	1.91912	2.35055	2.12388	1.13955	0.791174	1.45458	0.846254	1.09986	0.890181	1.03721	1.02985	1.0988	0.811589	1.33523	0.430771	0.422408	0.507533	BSU06720	dgkB	0.698149	1.20327	0.942317	1.47285	1.56398	1.47567
BSU06730	rlmCD	rRNA methyltransferase	1.81665	1.5503	0.166592	1.2149	0.834939	1.65242	0.960559	1.05774	1.33311	1.22931	2.05685	2.8995	1.88097	1.48825	1.55958	1.47802	1.325	0.921271	0.892547	1.20103	0.987449	0.827643	2.63363	2.18133	1.92974	1.34968	0.823849	0.984298	0.87905	0.927307	0.898813	0.915381	1.18743	1.17917	0.851181	1.10376	0.547682	0.558855	0.593719	BSU06730	rlmCD	1.02348	1.05719	0.813889	1.36517	0.928749	1.14656
BSU06740	yefB	similar to site-specific recombinase	0.653846	1.09345	0.830206	0.681593	1.25992	0.424628	0.509465	0.511925	0.644049	0.629	0.689112	0.813316	0.597888	1.01545	0.675391	1.15478	1.11111	1.4903	1.75409	1.34138	1.41974	0.613872	2.02678	1.39087	1.53079	1.16355	1.04823	0.967769	1.24205	1.98484	0.720705	0.619155	0.758	0.516125	0.774627	3.00399	0.825469	0.852742	2.34331	BSU06740	yefB	1.021	1.22816	0.784403	1.31286	1.21654	1.40111
BSU06750	yefC	similar to resolvase	1.09424	2.097	0.311302	2.26382	2.06842	2.62979	1.98909	2.04801	1.48986	2.10909	3.32185	2.16328	1.53248	1.10659	1.48557	1.49059	1.29521	0.944938	0.482004	0.283948	0.261385	0.376169	2.33057	2.23429	2.17002	1.55888	1.5807	1.0578	1.06494	0.917923	1.09894	1.32253	1.1214	1.27178	0.869514	0.888623	0.467104	0.726386	0.876571	BSU06750	yefC	0.777876	1.00967	0.740885	1.62249	0.748474	2.26244
BSU06760	yeeA	unknown	0.614429	1.51901	0.628677	1.64981	1.54003	3.46373	1.87549	1.74778	2.1193	1.41045	2.03178	1.99806	1.75756	0.878289	1.53645	0.986112	1.00174	1.12375	0.686697	0.416458	0.414403	0.555467	2.13125	2.1015	1.96199	1.67136	2.00633	0.945271	1.13614	0.859578	1.20906	1.28904	1.30794	1.43963	1.02814	0.797072	0.824399	0.940093	0.947243	BSU06760	yeeA	0.557159	1.16401	0.494092	2.12622	0.538721	1.49447
BSU06770	yeeB	unknown	0.6539	1.42802	0.927229	1.57138	1.45394	3.05148	3.14067	1.70115	1.62449	1.61096	2.67001	2.10932	1.90443	0.837034	1.29756	0.998829	0.882753	1.15738	0.629876	0.48902	0.36391	0.550886	1.92983	1.63589	1.71893	1.75013	1.96676	0.952044	0.949184	0.663971	1.28239	1.50928	1.50055	1.65813	1.01665	0.642861	0.922694	1.05779	0.941194	BSU06770	yeeB	0.600626	1.06596	0.567309	2.34669	0.445228	1.23175
BSU06780	yeeC	unknown	0.836976	2.04769	0.795249	1.6218	2.06904	1.97532	2.73785	1.57993	1.82287	1.5164	2.11585	2.07251	1.74694	0.916652	0.851733	0.785116	1.06272	1.03027	0.685581	0.616833	0.310194	0.510987	1.88677	1.73766	1.36647	1.39792	2.37782	0.894746	1.0408	0.768586	1.75584	1.72686	1.24113	1.24066	0.888133	0.800436	0.903207	0.89273	0.878475	BSU06780	yeeC	0.762671	1.06858	0.62358	2.40217	0.745468	1.53695
BSU06790	yeeD	unknown	0.913014	0.462412	0.899735	0.657995	0.945559	0.763561	1.46856	1.1481	1.51983	2.19592	1.94868	1.0695	1.21352	1.32561	1.18773	1.35404	0.93551	0.987037	2.27134	2.08469	2.34397	0.843448	3.34946	1.71966	1.19959	0.915576	1.31918	0.832575	1.51565	0.970135	0.959493	0.692995	1.24157	1.2103	1.57974	1.3509	1.51318	0.941342	1.86611	BSU06790	yeeD	0.445347	0.939369	1.79813	1.44259	0.892563	0.90071
BSU06800	yezA	unknown	0.761599	0.862604	1.20251	0.896323	0.975209	0.781772	1.36568	1.3513	1.40244	1.79034	1.60642	0.876902	0.859204	1.11429	0.937355	1.38194	0.817634	1.32565	1.49854	1.02014	2.03018	0.871865	1.62514	1.29991	1.35217	0.995763	1.43373	0.728172	1.31117	1.6672	0.632137	0.493498	1.17042	1.07624	1.70864	1.23286	1.52718	0.733864	1.31931	BSU06800	yezA	0.855123	1.17475	1.6095	1.10579	0.961614	1.33271
BSU06811	yezG	putative antitoxin	0.492541	0.845934	1.33344	1.08876	1.18092	1.57227	1.92512	1.38952	1.56325	1.62467	0.99592	0.701644	1.11727	1.11724	0.906846	1.36266	0.985121	1.44956	0.891406	0.950999	1.86356	1.25199	0.550923	1.28762	1.79153	1.48265	1.51006	0.566545	1.23039	0.713596	0.517416	0.419928	0.951976	0.993588	1.5788	1.16208	1.19516	0.852574	1.46865	BSU06811	yezG	1.09605	2.0434	2.33719	1.47615	1.83594	1.87541
BSU06812	yeeF	putative toxin	0.803977	0.718286	0.769169	1.19782	1.14771	0.854187	1.37011	0.92449	1.20385	1.38883	0.73175	0.436621	0.883093	1.10724	0.917614	1.46621	1.19554	1.26563	0.658997	1.03944	1.70809	1.1788	0.829625	0.840421	1.0253	1.10946	0.984248	0.576043	1.27679	0.669966	0.472918	0.683546	0.828636	0.98661	1.14461	1.00347	0.802586	0.951247	1.49765	BSU06812	yeeF	1.9148	2.18543	3.39428	1.30869	1.70765	1.44016
BSU06820	yeeG	unknown	1.38439	1.30361	0.871738	1.71554	0.930213	1.25269	1.32358	1.31	1.48564	1.4945	2.20105	1.64324	1.63044	1.05485	0.806671	0.853201	0.837772	1.04195	1.14302	0.797751	0.998598	1.18096	1.27031	1.03541	1.06699	0.905623	1.07273	0.855158	1.38626	0.832068	2.98864	1.8972	1.60283	1.54329	1.12322	1.21828	1.04149	1.89807	1.10765	BSU06820	yeeG	1.14711	0.92795	1.39941	0.662616	0.879907	1.06405
BSU06830	rapH	response regulator aspartate phosphatase, dephosphorylates Spo0F-P, control of the phosphorelay, control of ComA activity	1.08829	1.13195	0.931546	0.934271	1.49664	0.498076	0.750271	0.99099	1.43643	2.0372	1.6164	0.810205	0.524933	0.582878	0.53963	0.792009	1.08046	1.23739	1.28112	0.975782	0.884231	0.939172	1.90683	0.418271	0.568328	0.564114	0.889957	0.552883	3.3968	1.4952	1.6227	0.722349	0.521807	0.660529	0.618101	0.630877	0.691842	0.871903	0.888185	BSU06830	rapH	2.19339	6.11518	9.67836	5.68275	4.05141	7.55273
BSU06839	phrH	secreted regulator of the activity of phosphatase RapH	1.0582	0.803402	0.795515	0.774986	1.5847	0.526716	0.753284	0.903527	1.3726	2.03349	1.67074	0.77946	0.529042	0.513336	0.396444	0.618972	0.925729	1.02788	1.65509	1.01575	0.90086	0.964736	1.95788	0.496933	0.65949	0.652574	0.909269	0.553244	3.5697	1.40343	2.11884	0.824535	0.654802	0.620693	0.782407	0.783707	0.884048	1.07029	0.953137	BSU06839	phrH	2.00057	4.85593	10.7082	5.64371	3.27664	7.16284
BSU06840	yeeI	unknown	0.797451	0.879954	1.60341	1.2593	1.06231	1.65174	1.07515	1.18403	1.05427	1.29697	1.12256	0.831172	0.97224	0.912671	0.603759	0.915314	1.32087	1.3261	1.19285	1.26504	2.25746	2.72592	1.2122	1.07254	1.10995	1.01308	1.17687	0.92512	1.60664	0.859766	1.30212	1.00257	0.787813	0.784979	1.10663	0.73055	1.23027	1.31588	1.34185	BSU06840	yeeI	1.06603	1.04902	1.96223	0.833232	1.51837	1.46958
BSU06850	yeeK	spore coat protein	0.541489	0.557505	2.48904	0.702057	0.519863	0.047537	0.0192065	0.0376967	0.0239356	0.0494758	0.0343004	0.0311618	0.056642	2.67079	2.30563	1.68298	1.42088	1.11613	0.792064	1.10693	1.49403	1.15709	1.21223	0.11951	0.158295	0.162403	0.102697	3.99244	0.220577	0.455927	0.148931	0.207454	0.152909	0.697823	2.23695	3.74691	6.69055	4.59257	3.39246	BSU06850	yeeK	0.851749	0.699151	1.05649	0.857431	1.38484	1.23363
BSU06860	yezE	similar to transcriptional regulator (TetR family)	0.719398	0.952271	1.16768	1.19561	1.60681	0.743751	0.734846	1.87667	0.927722	0.865869	0.730949	0.49108	0.525574	0.60181	0.589481	0.585113	0.857986	0.81407	0.920499	1.43175	1.07179	1.55162	1.37688	0.764749	0.992308	0.802824	3.05622	0.738257	1.61105	1.31143	0.92494	0.748716	0.492173	0.560164	0.617308	1.14206	0.990658	1.14862	0.868666	BSU06860	yezE	1.87078	1.57189	1.92262	1.11425	0.484386	1.68836
BSU06870	yesE	unknown	1.39843	1.51533	1.49493	1.48414	1.94639	1.94395	2.04326	2.91797	2.80667	1.72005	1.55039	1.43196	1.60441	1.15907	2.42751	1.26683	1.1019	1.02192	0.627867	1.20637	0.911867	0.812202	0.782835	0.82757	0.961192	0.869143	2.09199	0.798422	1.1171	1.16236	0.712874	0.693735	0.53432	0.694828	0.639373	0.902474	0.963103	1.08544	0.867602	BSU06870	yesE	1.08379	1.10374	1.32294	0.978687	0.727023	2.21689
BSU06880	yesF	unknown	0.69651	0.890592	1.44719	1.41562	1.44682	0.933724	0.603975	1.89834	1.59282	0.856062	0.689352	0.556571	0.468676	0.791713	0.611323	0.727046	1.06732	0.794863	0.54113	1.4677	0.925328	0.94633	1.00005	0.891728	1.085	0.855408	1.73223	0.757016	1.2263	1.50539	1.24258	0.842238	0.676818	0.604853	0.6731	1.26759	1.03191	1.04767	0.885082	BSU06880	yesF	1.66651	1.88193	1.57174	1.34632	0.91352	1.90398
BSU06890	cotJA	polypeptide composition of the spore coat	1.41659	0.916838	0.629386	1.10177	0.838939	0.0248876	0.0122762	0.0258959	0.0176918	0.181384	0.924397	2.07842	2.66813	3.07616	1.39909	0.610013	0.391661	0.310975	0.678818	1.24108	0.766888	0.875922	1.47224	0.0394648	0.0530835	0.0583733	0.0571694	10.9223	0.165346	0.898006	0.912843	0.738009	2.40186	2.86201	3.59115	2.57364	2.06508	1.19776	1.67509	BSU06890	cotJA	1.42081	1.29119	2.07167	2.32018	1.83228	1.09086
BSU06900	cotJB	polypeptide composition of the spore coat	1.00083	1.56999	1.02095	1.13483	1.50585	0.0217174	0.0133919	0.0243568	0.0161738	0.204091	0.980214	2.23316	2.8788	3.27445	1.53896	0.720428	0.409192	0.312581	0.531156	1.17667	0.686092	0.367655	1.18999	0.0355651	0.0477203	0.055995	0.0546804	10.7433	0.155794	0.85116	0.898924	0.707937	2.33917	2.59354	3.61139	2.18025	2.11026	1.12935	1.64968	BSU06900	cotJB	1.59525	1.33906	1.58956	1.76434	1.34825	1.16337
BSU06910	cotJC	polypeptide composition of the spore coat	0.949356	0.955229	1.47843	0.962326	1.83504	0.0207107	0.0093572	0.0237425	0.0137147	0.194671	1.06093	2.11868	3.10015	3.5021	1.50962	0.571307	0.415219	0.307401	0.855302	1.31962	0.660987	0.759025	1.11501	0.0389622	0.041976	0.0477686	0.0528227	12.2617	0.162737	0.750047	0.950492	0.740327	2.31668	2.77029	3.58473	2.30362	2.14404	1.09411	1.73063	BSU06910	cotJC	1.65886	1.30863	2.03413	1.67812	1.17779	1.04124
BSU06920	yesJ	unknown	1.60852	0.970957	0.982163	2.15519	1.4194	0.0914364	0.06184	0.0963591	0.0737025	0.234484	0.78235	1.48656	2.42737	1.86707	1.81549	0.541886	0.46493	0.401913	0.663015	0.757221	1.31927	1.89931	0.460259	0.179655	0.137029	0.147297	0.144778	5.42334	0.336832	0.969974	1.37758	1.27181	2.45122	3.0224	3.05628	2.36397	2.24437	1.90513	1.69372	BSU06920	yesJ	1.8898	1.16528	0.846408	0.836489	1.13917	0.597194
BSU06930	yesK	unknown	2.0105	1.47152	0.954632	1.30082	1.03797	1.29446	1.0984	1.05142	1.33314	1.3686	1.89837	1.76662	2.01934	1.37229	1.11799	0.773338	0.977975	0.894595	0.599671	0.695691	0.999353	1.35946	0.565086	0.560087	0.297306	0.46725	0.574106	1.50217	1.07107	1.07892	1.39175	1.76494	1.61453	1.31271	0.942077	0.928769	1.44956	2.32467	1.28449	BSU06930	yesK	1.16355	0.536528	0.903204	0.626229	0.877571	0.850707
BSU06940	yesL	unknown	0.368315	0.167733	2.14227	1.59442	1.75112	0.254045	0.152435	1.34617	1.14661	1.2917	1.32331	1.00077	0.769883	0.582849	0.524121	0.660894	0.762601	0.960036	0.405263	0.916122	1.25786	2.13004	0.145155	0.409169	0.344486	0.368295	1.31938	1.15819	1.82684	2.07265	1.79062	2.26666	1.46924	1.19067	0.839628	0.978273	0.737819	0.7551	0.98312	BSU06940	yesL	4.00099	2.93647	1.48413	2.5772	0.638831	0.749376
BSU06950	yesM	two-component sensor kinase	0.599773	0.481345	0.79116	2.10654	2.46344	0.439678	0.365315	1.56798	1.7174	2.09015	2.73627	1.96992	1.23937	1.37264	1.26906	1.22985	1.19121	1.34701	0.302095	0.63301	0.87552	0.778989	0.128608	0.457476	0.588855	0.454966	1.16847	0.991351	1.3401	1.46777	1.67505	1.50968	1.5459	1.35532	1.31385	0.985058	0.963238	0.702325	1.20847	BSU06950	yesM	1.43942	1.73696	1.04327	3.21629	0.77663	0.816274
BSU06960	yesN	two-component response regulator	1.09257	0.618483	0.80679	1.24039	1.41876	0.718588	0.580364	0.759719	1.15692	1.01909	1.69858	1.54543	1.12211	1.04413	0.949793	0.570532	0.655642	0.791321	0.628695	0.851185	1.23242	1.55342	0.685214	0.701771	0.590461	0.617598	1.04544	0.888631	1.50923	1.75709	2.40068	1.85373	1.80101	1.2985	1.29566	0.995349	1.20414	1.57879	1.29119	BSU06960	yesN	1.29218	1.14394	1.86024	1.24776	0.645847	0.658802
BSU06970	yesO	similar to ABC transporter (sugar-binding protein)	0.524782	0.475602	1.60351	1.89127	1.24311	0.745689	0.682677	0.720233	0.782274	1.05415	1.23786	1.15454	1.00923	0.998608	1.18698	0.754119	0.903813	1.0457	0.411975	0.57348	1.41222	1.34811	0.247735	1.07351	1.11185	0.779888	0.980732	0.874615	1.56542	1.50339	2.42643	1.41218	2.02396	1.40703	1.68639	1.60381	1.53696	1.1434	1.27779	BSU06970	yesO	1.04395	1.13882	0.800849	1.15268	1.42056	0.439335
BSU06980	yesP	similar to ABC transporter (membrane protein)	0.724712	0.513838	1.51208	1.68122	1.68919	0.668761	0.598379	0.659582	0.925538	0.964674	1.59652	1.15125	1.12206	1.0073	0.803776	0.701439	1.07247	1.16344	0.497947	0.643898	1.22375	1.72104	0.291004	0.845455	0.83244	2.35695	0.865069	0.80851	1.37025	2.10123	2.09539	1.33029	1.75982	1.05966	1.11362	1.40611	1.23993	1.01959	0.971472	BSU06980	yesP	1.0747	1.17057	0.906067	1.36826	1.52445	0.505239
BSU06990	yesQ	similar to ABC transporter (membrane protein)	0.745042	0.44605	1.52831	1.95307	1.56909	0.611404	0.496642	0.763586	0.832786	0.714388	1.4956	1.43656	1.04673	0.957808	0.941972	0.835741	0.985684	1.16517	0.54195	0.68711	1.17109	1.89853	0.364018	0.803815	0.755174	0.660366	0.694147	0.796943	1.21974	2.16396	1.97375	1.30636	1.66116	0.934864	1.12413	1.32472	1.16618	0.879896	1.00515	BSU06990	yesQ	1.18955	1.22882	0.89439	1.14473	0.739572	0.580854
BSU07000	yesR	galacturonyl hydrolase, catalyses intracellular degradation of disaccharides generated by YesX	0.924217	0.590188	1.28367	1.71798	1.46699	0.759034	0.635301	0.79844	0.973351	1.07623	1.73677	1.36944	0.985893	0.924872	1.09517	0.756044	1.04176	1.04222	0.489857	0.648743	1.28982	1.33835	0.501724	0.969989	0.954394	0.885784	0.758764	0.741734	1.12748	1.53594	2.70708	1.06736	1.60469	0.936296	1.19782	0.947491	1.27433	0.854781	1.12536	BSU07000	yesR	0.967428	1.06332	0.977186	1.22058	1.20919	0.698419
BSU07010	yesS	transcriptional activator (AraC family) of the rhamnogalacturonan operon	0.986028	0.811447	1.06012	1.68777	1.26089	0.77727	0.753822	0.895037	1.51371	1.13052	2.00888	1.64335	1.23254	1.03494	1.30346	1.12154	1.01088	1.0917	0.467424	0.487386	1.09433	1.18615	0.374173	0.907607	0.863908	0.73167	0.842879	0.82842	1.27548	1.46196	3.09963	1.76129	1.89901	1.045	1.31456	1.05655	1.31411	0.935822	1.08833	BSU07010	yesS	0.882279	0.989682	0.795231	1.02059	1.03782	0.7192
BSU07020	yesT	rhamnogalacturonan acetylesterase	0.771797	0.522646	0.996375	2.07575	1.31098	0.553862	0.561807	0.625188	0.854679	0.817761	2.32741	1.3297	1.04967	1.08265	1.03232	0.788233	1.05206	0.973086	0.382697	0.548834	1.48697	1.13201	0.364272	0.749013	0.770428	0.691996	0.690513	0.816779	1.14078	2.20589	3.00625	1.41785	1.69421	0.917449	1.09885	1.18586	1.13957	0.927809	0.822682	BSU07020	yesT	0.985484	1.07078	0.956739	1.40128	0.98794	0.56032
BSU07030	yesU	unknown	0.698775	0.834827	1.21065	1.6498	1.95104	0.701866	0.601472	0.804426	1.10516	1.22282	2.51548	2.2547	1.25403	1.18025	0.728639	0.753953	0.993122	1.06991	0.298499	0.529272	1.30751	1.33209	0.235101	0.782514	0.747615	0.664421	0.71128	0.792774	1.16678	1.83953	3.39005	1.43453	1.62243	0.965646	1.12392	1.0387	1.28868	0.750336	0.928095	BSU07030	yesU	1.02362	1.11893	0.83457	1.50875	0.662184	0.583436
BSU07040	yesV	unknown	0.801326	0.637754	1.10294	1.67017	1.46128	0.537917	0.565675	0.832677	1.01529	0.984106	1.93222	1.29172	0.886329	0.906534	0.648236	0.694745	0.978905	1.09159	0.574791	0.715616	1.25411	1.58724	0.391091	0.796244	0.709099	0.579208	0.992128	0.785017	1.46513	2.07685	3.39185	1.7953	1.58607	0.991961	1.01541	1.22626	1.20294	1.13093	1.04905	BSU07040	yesV	1.26799	1.08852	0.949866	0.876068	0.675826	0.668834
BSU07050	yesW	rhamnogalacturonan lyase, generates oligosaccharides	0.971738	0.414054	0.762808	2.32338	1.52984	0.612365	0.525474	0.741337	0.841474	0.969263	2.34903	1.61543	1.04849	1.05035	1.01473	0.776839	0.998526	1.18385	0.442619	0.536275	1.26302	1.23049	0.308363	0.755162	0.822908	0.773415	0.696939	0.615556	1.03448	1.9536	3.40029	1.64015	1.55234	0.964424	1.03782	1.33022	1.05222	0.810251	0.901307	BSU07050	yesW	1.00875	1.26872	0.943472	1.1585	0.74291	0.531728
BSU07060	yesX	rhamnogalacturonanlyase, degrades oligo- to disaccharides	0.881475	0.584801	0.804211	1.54988	1.30947	0.35621	0.381303	0.547968	0.718133	0.648475	1.54653	0.901927	0.570531	1.03112	1.0495	0.677326	1.12266	1.1251	0.403349	0.621775	1.51795	1.42614	0.613435	0.841642	0.888075	0.746895	0.624253	0.599374	1.11018	2.42969	2.75868	1.0306	1.40763	0.770734	1.03357	1.33118	1.03128	0.819754	0.976075	BSU07060	yesX	1.00731	1.08224	0.834598	1.40092	1.11237	0.429907
BSU07070	yesY	similar to rhamnogalacturonan acetylesterase	0.800818	0.528842	0.832259	2.17958	1.45174	0.60822	0.451693	0.624549	0.841088	1.04128	1.69282	1.51474	0.973055	1.29567	1.07074	1.20205	1.10553	1.12122	0.500095	0.604154	1.53585	1.31678	0.537488	0.943732	1.05164	0.761879	0.639221	0.646085	1.09551	1.96936	2.71427	0.982701	1.68058	0.823817	1.20528	1.21687	1.1991	1.07061	0.961748	BSU07070	yesY	0.884836	0.908249	0.687424	1.04962	1.03607	0.55527
BSU07080	yesZ	beta-galactosidase	0.870459	0.571337	0.650201	1.97326	1.64093	0.472008	0.363772	0.585215	0.696329	0.750758	1.64548	1.02998	0.603261	1.07209	0.907543	0.909883	1.26654	1.09787	0.490276	0.777663	1.37431	1.1749	0.981458	0.779917	0.887243	0.795254	0.569364	0.749687	1.00897	1.84561	3.10087	1.28631	1.38676	0.883774	1.00514	1.4852	1.12366	0.853186	0.904902	BSU07080	yesZ	0.964493	1.10477	0.637822	1.37075	1.11469	0.578342
BSU07090	yetA	unknown	1.29513	0.756639	0.569773	1.49277	1.50698	0.698912	0.55735	0.562785	0.808511	0.831584	1.50819	1.04301	0.672092	1.03365	0.856633	0.669215	1.0824	1.06986	0.606019	0.822688	1.06767	1.0323	0.478151	1.20663	1.37176	0.970646	0.634943	0.665713	1.50341	2.07074	3.3377	1.78063	1.97467	0.856498	1.11856	1.77986	1.19707	0.965022	0.831947	BSU07090	yetA	0.922814	0.815026	0.629684	0.949892	1.02681	0.53155
BSU07100	lplA	lipoprotein, putative ABC transporter (solute binding protein)	0.993767	0.604642	0.892549	1.90016	1.02625	0.606058	0.550647	0.466952	0.673433	0.651124	1.37949	0.983523	0.716248	0.855318	1.08066	0.637656	0.634942	0.806654	0.550479	0.733418	1.37929	1.38129	0.293744	1.06028	0.886075	0.870105	0.775085	0.720758	1.27278	1.76277	2.95028	1.587	1.41378	1.32827	1.37095	0.941486	1.3759	1.24712	1.30659	BSU07100	lplA	0.856092	0.835828	0.896901	0.886388	0.873472	0.465484
BSU07110	lplB	transmembrane lipoprotein, putative ABC transporter (permease)	0.845621	0.706591	1.07119	3.21752	1.76813	0.763831	0.450157	0.56092	0.64756	0.614673	1.22396	0.939727	0.744789	0.841151	1.06716	0.767549	1.27335	1.38696	0.46358	0.564967	1.19019	1.47647	0.109974	1.21501	1.10553	0.954642	0.586051	0.715363	1.0623	2.16156	2.79134	1.2371	1.27634	0.784704	0.764368	1.19943	0.946072	0.756504	0.746841	BSU07110	lplB	0.938221	1.12171	0.578472	1.74615	1.27571	0.511678
BSU07120	lplC	transmembrane lipoprotein, putative ABC transporter (membrane protein)	1.13137	0.794758	1.16626	2.53835	1.70766	0.764805	0.576705	0.491762	0.674986	0.550159	1.17319	1.05747	0.97845	1.10907	0.898815	0.74943	1.08822	1.05675	0.58941	0.655902	0.970902	1.27844	0.384146	1.05559	0.869064	0.833162	0.65793	0.703007	0.919567	1.99872	2.17422	0.898366	1.1423	0.703219	0.855482	1.05719	0.878528	0.80315	0.841811	BSU07120	lplC	0.924434	1.06871	0.594128	1.72801	1.59933	0.698189
BSU07130	lplD	hydrolytic enzyme	0.790946	0.700196	0.766653	2.11276	1.34222	0.540795	0.343761	0.379865	0.39089	0.549974	1.46154	1.72172	1.87704	2.25476	1.62237	0.924022	0.966013	0.795327	0.641376	0.613737	0.839216	0.960366	0.493302	0.574936	0.704421	0.588358	0.394227	1.0909	0.866619	1.26508	2.50909	1.27231	1.92653	1.31203	2.02594	1.30697	1.9432	2.00769	1.91617	BSU07130	lplD	0.776636	1.03185	0.854296	1.70008	1.12134	0.828766
BSU07140	yetF	unknown	1.24178	1.07217	0.90332	1.62592	1.15459	0.595971	0.515799	0.649363	0.700886	0.96442	1.69586	2.34528	1.54475	1.7234	1.32462	0.880695	0.934638	1.02245	0.868201	0.990835	0.947761	0.986747	1.01883	0.621003	0.787952	0.637727	0.579879	1.30509	0.936278	1.08155	4.43302	3.11438	2.33752	1.63283	1.8089	1.74933	2.16222	1.90035	1.36794	BSU07140	yetF	1.02426	1.00777	1.01532	0.916658	0.712446	1.0589
BSU07150	hmoA	heme monooxygenase	0.557178	0.949069	1.42653	0.598503	0.866183	1.6267	1.92135	1.19717	0.513746	0.635958	0.431291	0.465589	0.735198	0.956755	1.32075	1.01387	1.12951	1.0377	0.670146	1.02756	1.43443	1.11893	0.46622	1.03948	1.2411	1.70918	1.90735	0.729871	0.66578	0.374802	0.524119	0.575304	0.710105	0.74688	1.59561	0.99037	1.1528	1.22354	1.17501	BSU07150	hmoA	0.897163	0.944068	2.21497	0.706822	2.55501	1.42202
BSU07160	yetH	unknown	0.569239	0.862542	1.79514	0.819725	0.719584	1.13041	2.05764	0.822762	0.680623	0.833054	0.686774	0.735399	1.29985	1.16407	1.3142	1.03071	1.04811	0.836564	0.843034	1.15979	1.28899	1.30846	0.584364	1.86046	1.60295	1.33999	1.32891	0.943941	0.99465	0.788982	1.00846	1.43212	1.78779	1.91476	2.06311	1.46832	1.38157	1.25653	1.28886	BSU07160	yetH	0.750032	0.953586	0.746948	0.783768	0.662783	0.586377
BSU07170	yetI	possible stressosome protein	0.636159	0.80606	1.8557	0.742349	0.46248	1.02725	1.25894	0.764679	0.853044	0.820058	0.818231	0.771594	0.628381	1.25647	1.6063	1.05921	1.36215	1.27335	1.28653	1.01804	2.14595	1.00615	0.491825	2.02873	1.50262	1.02122	0.839985	1.45489	1.04961	0.85574	1.05507	1.24224	0.971455	1.36299	1.34232	1.58794	1.77582	1.54099	1.71971	BSU07170	yetI	0.428384	0.87023	0.47184	0.928372	1.04429	0.525954
BSU07180	yezB	possible stressosome protein	0.77053	0.775604	1.8423	0.703753	0.439528	1.43665	1.55873	0.769316	0.695879	0.89282	0.78267	0.628638	0.585881	0.909411	0.996079	0.982296	1.10474	1.43419	1.31862	1.22894	2.4204	1.31615	0.608622	3.10872	1.80252	1.2542	1.25822	1.16763	1.12351	0.972853	1.01694	1.1541	0.975446	1.29388	1.21471	1.2542	1.46599	1.3901	1.42693	BSU07180	yezB	0.554843	0.91949	0.600924	0.858569	0.929248	0.485721
BSU07190	yezD	unknown	0.164349	1.87683	0.149584	3.46314	1.55406	0.820609	1.05495	0.81993	0.502255	0.591819	0.633796	0.438269	0.507473	1.17922	1.07333	1.26212	1.19047	1.13304	0.0946837	0.21643	0.101456	5.06444	0.0690916	1.65359	1.21402	1.09314	0.580883	0.966728	1.12763	1.43193	0.444652	1.18485	0.608799	0.799214	1.54401	1.46697	2.10925	1.24955	1.99597	BSU07190	yezD	0.252093	2.63152	0.916694	1.8857	0.388508	0.855547
BSU07200	yetJ	unknown	0.644971	1.48369	0.202784	1.27191	1.57298	1.53214	0.713617	0.422683	0.401072	0.307265	0.403616	0.573905	0.857458	1.10532	1.59572	2.05476	1.458	1.65771	0.768654	1.05019	0.183636	3.48096	1.23164	1.08947	1.73208	1.14482	0.94355	1.33918	0.570379	0.741688	0.469214	0.775658	0.843127	1.16959	1.01065	1.19366	1.5786	1.23181	1.81888	BSU07200	yetJ	2.43159	3.54577	3.26356	7.45282	2.36151	3.24339
BSU07210	yetK	unknown	1.25169	1.92265	0.421722	1.959	2.38698	1.56641	0.717624	0.564781	0.574086	0.498796	0.435506	0.47785	0.659179	0.871586	1.1618	1.21345	1.31537	1.26025	0.726043	1.04067	0.288819	2.69149	1.22488	1.08251	1.34272	1.23324	0.964935	0.708022	0.840462	1.17636	0.424814	0.65422	0.672363	0.73928	0.939262	1.23146	1.34954	1.12606	1.42517	BSU07210	yetK	5.37068	4.47782	3.19003	4.38646	1.97598	1.95528
BSU07220	yetL	transcriptional repressor of yetM and yetL, induction in response to flavonoids	1.53067	1.12319	0.543363	0.665955	0.749044	0.785877	0.84347	1.02367	1.101	0.876482	1.30347	1.07088	0.954605	1.10893	0.83604	0.743256	0.959188	1.10886	1.34797	1.90227	1.10465	1.25185	1.77465	1.35424	1.62501	1.25361	0.829154	0.79237	1.37011	1.51587	1.35251	1.44595	1.16931	0.951382	0.964145	1.13189	0.986529	1.28055	0.957934	BSU07220	yetL	1.21244	0.955897	1.1029	0.796424	0.609377	0.774137
BSU07230	yetM	FAD-dependent monooxygenase	1.65302	1.32735	0.974661	1.23401	1.30037	1.00334	0.59268	0.513619	0.583365	0.826803	0.82857	0.697037	0.626503	0.970689	0.925243	0.925806	1.38588	1.04303	0.7495	1.63699	1.21071	0.776246	0.977425	0.905898	0.925291	0.79834	0.57369	0.691031	1.11968	1.18645	0.591863	0.525544	0.421864	0.54283	0.582439	1.53157	1.30331	1.38275	1.09388	BSU07230	yetM	1.26349	1.21529	0.979669	1.06876	0.793251	0.712334
BSU07240	yetN	unknown	2.28209	1.33425	0.462884	0.854303	0.641115	1.05309	0.683273	0.757051	0.831299	0.822579	0.805538	0.907313	0.90644	0.987626	1.16809	0.794376	1.21122	0.992113	1.77738	1.90651	1.64161	0.961382	1.33616	1.50829	1.29203	0.854233	0.506159	0.820681	0.981284	1.40574	0.656884	0.522224	0.66971	0.782899	0.678037	1.25485	0.60111	0.854148	0.575251	BSU07240	yetN	0.605422	0.80877	0.794571	0.733763	1.0712	0.707804
BSU07250	yetO	cytochrome P450 (CYP102A2)/ NADPH-cytochrome P450 reductase	0.500525	0.314684	2.93548	0.37163	0.409967	0.304554	0.291145	0.258377	0.31659	0.494189	0.437361	1.14421	2.48969	1.7587	1.852	0.791016	0.860851	0.558052	0.742067	1.09105	0.828383	0.739663	0.986171	0.522349	0.731167	0.501766	0.24721	1.38984	0.832753	1.07552	1.28482	2.46337	3.13222	1.82415	1.76541	1.86592	3.3624	2.09188	1.62204	BSU07250	yetO	0.819938	0.830287	0.198067	0.971085	0.266653	0.43728
BSU07260	yfnI	polyglycerolphosphate lipoteichoic acid synthase, general stress protein, major secreted protein, required for survival at low temperature (4°C)	1.17322	1.10217	0.573381	0.921053	0.825074	1.7743	0.729859	0.831768	0.741534	1.64482	2.15606	1.35178	1.15671	1.09825	0.640197	1.66635	1.0622	1.09867	2.02314	1.85378	2.05525	1.10071	1.91644	1.48451	2.12434	1.32354	1.01999	1.49253	0.715146	0.453982	1.76838	1.21997	1.23576	1.34923	1.06401	0.87288	1.0556	1.08538	1.02318	BSU07260	yfnI	0.83452	0.94492	0.792726	1.22212	1.78135	1.28446
BSU07270	yfnH	similar to glucose-1-phosphate cytidylyltransferase	0.961421	1.55779	0.847423	0.930064	0.909104	0.120595	0.048502	0.0529989	0.0226245	0.065646	0.0550094	0.0372254	0.0323109	0.0980716	0.217788	1.6518	2.92166	4.46835	0.988827	0.902281	0.63532	0.547366	1.04864	0.443503	0.491836	0.303215	0.139878	5.24692	0.311623	0.489963	0.180576	0.288857	0.0824548	0.168516	0.0723881	0.378233	2.40157	5.7613	12.1792	BSU07270	yfnH	10.4739	5.27717	2.09263	7.03375	3.00111	0.893345
BSU07280	yfnG	similar to CDP-glucose 4,6-dehydratase	1.23475	1.34633	1.11787	0.985938	1.14029	0.127969	0.051702	0.0454589	0.0303731	0.0521323	0.051666	0.0365253	0.0425978	0.0963553	0.187078	1.87411	2.88513	4.66762	1.23371	0.760904	0.939555	0.520835	0.716529	0.434906	0.419763	0.283412	0.183282	5.67866	0.304132	0.333856	0.149318	0.2528	0.0883946	0.199456	0.0748098	0.354518	2.28088	6.0861	13.397	BSU07280	yfnG	9.21015	4.81265	2.34372	5.70188	1.20146	1.2029
BSU07290	yfnF	unknown	1.42919	1.31893	1.57971	0.949714	0.932388	0.130859	0.0514631	0.0662524	0.0482123	0.071953	0.0578726	0.0395392	0.0525057	0.104049	0.136891	1.47055	2.73921	4.43923	1.09436	0.933788	0.737486	0.548752	0.96793	0.484023	0.452268	0.306071	0.145195	4.9793	0.360885	0.512235	0.174066	0.293199	0.083452	0.169174	0.0899269	0.406599	2.30221	5.95847	13.3853	BSU07290	yfnF	9.45748	3.98045	1.84758	5.14823	2.61863	1.17114
BSU07300	yfnE	unknown	1.70409	1.95469	1.0501	1.12927	0.775024	0.115784	0.0596622	0.0457172	0.0373237	0.0681784	0.0586179	0.0494769	0.0703294	0.657322	0.612936	1.57455	2.7412	3.80856	1.45848	1.07745	0.467263	0.37067	1.45747	0.22434	0.262589	0.201062	0.101873	6.66097	0.236897	0.424173	0.179872	0.206987	0.111505	0.28883	0.461397	1.18556	3.59847	5.40217	8.88896	BSU07300	yfnE	5.18575	3.57244	1.23185	4.14778	1.22245	1.30021
BSU07310	yfnD	unknown	1.67665	2.1228	1.0901	0.930144	1.00269	0.106755	0.0496191	0.0588168	0.0363457	0.0622138	0.0510062	0.0468021	0.0645466	0.478247	0.425823	1.20669	2.60211	3.41796	1.51483	1.24556	0.596526	0.46253	1.57702	0.300177	0.288692	0.218855	0.158371	4.89911	0.333173	0.453811	0.217698	0.322353	0.138014	0.329545	0.526675	1.31502	3.77771	5.97605	9.67247	BSU07310	yfnD	4.33612	2.81227	1.48309	2.68737	1.30853	1.39466
BSU07320	yfnC	similar to fosmidmycin resistance protein	1.3057	0.956278	1.20697	0.682334	1.30825	1.00993	0.821354	0.572063	0.474994	0.389846	0.414156	0.629205	1.14652	1.41198	0.771673	1.0156	1.07403	1.11013	1.3188	1.3437	0.868006	0.932553	0.844956	0.65309	0.736706	0.711789	0.482517	1.14864	0.648798	0.956576	0.399402	0.590823	0.808852	0.857523	0.772705	1.22323	0.559053	0.663281	0.955122	BSU07320	yfnC	4.47619	3.88724	3.3458	3.42158	5.29961	2.07636
BSU07330	yfnB	unknown	0.752864	0.904232	1.53463	0.826397	0.843886	0.717213	1.62868	1.05862	0.97728	0.938571	0.827885	0.654121	0.621031	1.00676	1.18264	1.08303	1.21326	1.24177	1.34691	1.02545	1.90104	0.813346	0.932356	1.04205	0.889328	0.736401	0.875471	0.906628	0.867237	1.17816	0.53474	0.400129	0.589728	0.689102	0.856013	1.25957	0.860036	0.805993	0.831697	BSU07330	yfnB	0.942636	1.52429	1.46134	1.81231	1.57867	1.51368
BSU07340	yfnA	similar to metabolite transport protein	2.47305	2.08025	0.47845	0.321547	0.69625	0.943313	0.546127	0.483961	0.646883	0.477923	0.543675	0.621329	0.603679	0.984404	0.797071	0.809786	1.0168	0.7477	2.03202	2.29929	0.57128	0.607278	1.19732	0.78012	0.819765	0.912157	0.525101	0.969223	1.03722	1.47849	1.14266	1.01298	0.984808	0.804421	1.03135	1.23782	1.63917	1.33919	1.46493	BSU07340	yfnA	0.568086	0.778501	0.822215	0.691029	1.64247	0.473008
BSU07350	yfmT	similar to benzaldehyde dehydrogenase	0.251824	0.169107	0.421106	0.965686	3.03243	2.22677	3.58334	0.694739	0.356176	0.337028	0.385057	0.334599	0.235899	0.615702	0.422936	0.556577	0.644096	0.550509	0.225155	0.273047	0.581916	0.64749	0.494976	1.30477	1.88445	1.73679	1.31731	0.907795	0.906142	1.07113	0.602424	0.440248	0.249752	0.355041	0.317492	0.829749	0.340482	0.434887	0.382856	BSU07350	yfmT	3.57826	2.49408	1.53958	2.25245	3.75552	0.575851
BSU07360	yfmS	soluble chemotaxis receptor	0.246712	0.228716	0.496628	0.969654	2.93048	3.13055	4.47429	0.875406	0.611332	0.678997	0.746179	0.556799	0.420782	0.845933	0.670319	1.01771	0.666168	0.622082	0.257112	0.293612	0.959975	0.842909	0.597418	1.71613	2.39346	1.86321	1.70424	0.963217	1.03066	0.62277	0.976758	0.616074	0.30721	0.402725	0.39773	0.574567	0.55934	0.666414	0.472794	BSU07360	yfmS	4.71811	2.64287	1.49928	2.32089	3.20718	0.489798
BSU07370	yfmR	similar to ABC transporter (ATP-binding protein)	1.06989	0.810024	1.1249	0.748599	0.698176	1.33865	1.18778	1.06285	0.949177	1.01483	0.561654	0.506967	0.498791	0.778131	0.73792	0.786476	1.01233	1.05694	1.31344	1.48033	1.30582	1.03581	1.23538	1.51707	1.70108	1.3514	1.39693	0.784349	1.46906	1.72876	0.516984	0.759965	0.514608	0.723129	0.525994	1.20156	0.517541	0.666873	0.582516	BSU07370	yfmR	1.24585	1.06467	1.54519	1.26062	1.00265	0.891184
BSU07380	yfmQ	unknown	1.15911	0.764263	0.355568	1.07836	1.3541	2.63241	1.43429	0.791016	1.38044	0.853608	0.58213	0.584081	0.75037	0.706026	1.0824	0.63521	1.00495	0.927674	1.34315	0.326923	0.392754	1.09814	5.90365	1.33439	2.55629	1.02798	0.735503	0.76838	1.09258	0.895138	0.777185	0.756161	1.23121	1.13035	1.33799	1.01517	1.71917	1.62039	1.02052	BSU07380	yfmQ	1.4691	0.943913	0.850761	1.13862	1.65953	0.47875
BSU07390	yfmP	transcription repressor of the yfmP-yfmO operon	1.56201	1.31655	0.83653	1.00636	0.847888	0.958855	1.43647	0.983729	1.50363	1.37942	1.006	0.767389	0.917161	1.03403	1.18531	0.889234	1.01368	0.928629	1.1717	0.985844	0.796139	0.899296	1.70603	1.12945	1.35754	1.08768	1.48163	0.787418	1.07219	1.57559	1.11084	0.972725	0.753926	0.874645	0.726837	1.07681	0.60098	1.37755	0.945619	BSU07390	yfmP	1.17664	1.19527	1.29445	0.606656	0.948075	1.14472
BSU07400	yfmO	similar to multidrug-efflux transporter	2.06367	1.6659	1.30961	0.836084	1.26569	1.09071	0.696235	0.530351	0.691239	0.661328	0.534048	0.592286	0.479183	0.888387	0.861384	0.667727	1.28317	1.14321	1.13655	1.09045	0.688268	0.770424	1.67453	0.825531	0.718993	0.723061	0.398854	0.680066	0.660601	2.30477	0.266402	0.431165	0.186069	0.259882	0.190783	1.29878	0.18631	0.329976	0.237971	BSU07400	yfmO	2.19678	1.22751	0.944146	0.891407	2.15525	0.896809
BSU07410	yfmN	unknown	0.929372	1.01353	1.07155	0.709152	1.11907	0.541799	0.54876	0.647711	0.765251	0.841836	0.472841	0.618273	1.11425	1.125	0.63774	0.610336	1.3265	1.25658	1.13239	1.53642	0.919188	0.681441	1.75703	1.04037	0.823027	0.852991	0.272465	0.748113	0.816992	1.7015	0.302924	0.524157	0.190797	0.323677	0.223247	0.95793	0.3907	0.442015	0.259458	BSU07410	yfmN	1.52765	1.38763	1.27039	2.11838	1.89797	0.313034
BSU07420	yfmM	similar to ABC transporter (ATP-binding protein)	1.77202	1.00973	0.435318	1.26472	0.760144	1.08138	0.762992	0.660513	0.700611	0.93964	0.770433	0.80967	0.944459	1.28386	0.762877	0.868409	1.04631	0.973609	1.40176	1.57685	1.80649	1.15589	0.927788	1.54925	1.00127	1.02497	0.631184	1.08772	0.841431	1.20864	0.571832	0.646892	0.735197	1.15708	1.10264	1.1349	0.978973	1.19757	1.15533	BSU07420	yfmM	1.25553	0.761764	1.01614	0.653508	1.57271	0.664981
BSU07430	yfmL	DEAD-box RNA helicase	1.19624	1.1759	0.943153	0.863616	0.681803	1.04467	0.931006	0.770549	0.956988	0.655201	0.352495	1.04359	1.4065	1.01791	1.54048	0.70199	0.976463	1.05194	1.31974	1.36962	1.3389	1.13325	1.13027	1.15264	1.39252	1.14361	0.714528	0.930577	1.08644	1.29867	1.76816	1.87389	2.09589	1.56904	1.45135	1.14985	1.58458	1.74289	1.21279	BSU07430	yfmL	0.709492	0.643604	1.35345	0.536823	1.1083	0.729352
BSU07440	yfmK	unknown	1.34221	0.965754	1.28239	1.10912	1.26981	0.642895	1.27706	1.29633	1.50434	1.21831	0.969961	0.702033	0.82725	0.961009	1.15284	1.03254	1.1127	1.14828	1.09427	0.984404	0.845363	0.784076	1.2606	0.870504	1.10434	0.972453	0.977506	0.674744	1.32735	2.0402	1.14418	0.959235	0.882867	0.68854	0.743309	1.12325	0.719691	0.813594	0.952197	BSU07440	yfmK	1.8691	1.6858	3.20151	1.6512	1.61018	2.08992
BSU07450	yfmJ	similar to predicted oxidoreductase, Zn-dependent and NAD(P)-binding	0.283442	0.21762	3.13907	0.400024	0.438001	0.908068	1.79475	1.48134	1.54263	2.2701	1.25705	1.06331	0.757438	0.698551	0.674532	0.716177	1.09746	1.13018	0.338659	0.629366	3.01328	0.954588	0.409996	0.721104	0.864334	0.998494	1.03788	0.72928	1.73699	1.1996	1.29833	0.775555	0.802636	0.710247	0.665228	0.770868	0.770814	0.606838	0.580516	BSU07450	yfmJ	0.689718	0.712088	1.82244	0.859153	0.921211	2.13076
BSU07460	yfmI	similar to macrolide-efflux transporter	1.1868	1.37501	0.879155	1.49804	2.07818	1.15204	2.41933	2.55759	2.77571	2.0411	1.426	1.1775	1.06462	0.621352	0.917286	1.10335	0.825344	1.26381	1.11385	0.806021	0.736621	0.808584	1.06778	0.809882	0.810469	1.05038	2.23191	0.588137	1.67494	0.55864	1.10342	1.39408	0.943223	0.880985	0.696271	0.701695	0.821733	0.909559	1.03023	BSU07460	yfmI	1.52245	2.85628	2.99787	1.98297	0.93794	6.39003
BSU07480	yfmG	unknown	1.4543	1.02261	1.08622	1.31654	1.44153	0.144213	0.250568	1.4366	1.99393	1.78057	0.290466	0.144485	0.212198	0.148205	0.188618	0.695752	1.04872	1.29426	1.04623	0.979453	0.985294	0.834987	1.06131	0.323359	0.371136	0.492464	1.54139	0.341836	2.82657	0.279893	0.435841	0.666993	0.370438	0.750056	0.568821	0.499172	0.74595	0.932505	1.29531	BSU07480	yfmG	2.71304	6.65467	59.9633	2.3305	2.73383	20.1167
BSU07490	yfmF	iron/citrate ABC transporter (ATP-binding protein)	1.20851	1.26108	0.930039	0.737116	0.843016	0.902745	0.960534	0.991452	1.0674	1.02348	0.849545	0.70312	0.850124	1.05193	0.595583	1.06669	0.921385	0.991229	0.877474	1.70527	0.938982	0.704899	0.80459	1.34342	1.27702	1.12089	1.38262	0.696368	1.27947	0.906285	0.852038	0.972048	0.782008	0.795038	0.890706	0.84805	0.653578	0.720032	0.918096	BSU07490	yfmF	1.07187	0.77975	1.35509	0.865647	0.668278	1.70907
BSU07500	yfmE	iron/citrate ABC transporter (permease)	1.44356	1.7245	0.606355	0.886619	1.24694	1.23901	0.706881	1.08231	0.990752	0.699586	0.741234	0.553905	0.731577	0.869808	1.13364	0.773942	0.897115	0.967587	0.601007	1.49271	0.630365	0.643347	0.683594	1.38696	1.22869	1.33266	1.32979	0.791372	1.07554	1.08429	0.648453	0.846758	0.565115	1.09207	0.560211	0.91197	0.569502	0.755618	0.707773	BSU07500	yfmE	1.53494	0.973154	1.58614	0.900327	1.28366	1.98043
BSU07510	yfmD	iron/citrate ABC transporter (permease)	1.96922	2.25597	0.37088	0.974756	1.30232	1.40155	0.571366	0.849643	0.845628	0.772999	0.549953	0.428612	0.417918	0.677476	0.677002	0.685405	1.04268	0.986335	0.720935	1.65441	0.603955	0.794951	0.752868	1.43714	0.969854	1.11474	0.987758	0.800587	0.933615	1.68334	0.691555	0.570282	0.318159	0.432676	0.370099	1.01157	0.27326	0.38312	0.476641	BSU07510	yfmD	1.85957	1.03816	1.67792	0.723429	1.74248	2.29957
BSU07520	yfmC	iron/ citrate ABC transporter (binding protein)	0.934553	1.32739	0.699131	0.809979	0.709722	1.91753	1.79	1.10445	0.823924	0.920876	0.751654	0.447065	0.600524	1.07263	0.906826	1.72115	1.03072	0.939915	0.758238	2.21181	1.31133	0.856019	0.493818	1.72414	1.35645	1.86526	0.735099	1.07796	0.945985	0.669211	0.471793	0.401762	0.29174	0.43712	0.41528	0.554288	0.349724	0.458966	0.514173	BSU07520	yfmC	1.30561	0.861574	0.972174	0.493719	1.62643	0.817522
BSU07530	yfmB	unknown	0.283785	0.285344	1.79999	0.600344	0.712638	0.501802	1.69043	1.34695	1.78819	1.35088	1.66737	1.12958	0.712745	0.889635	1.03498	1.19157	0.858643	1.16923	0.545988	1.09707	1.45304	1.04162	0.602017	0.662296	0.936487	1.128	1.89226	0.560087	2.10566	1.01894	1.51846	1.42098	1.17618	1.13639	1.21227	0.928848	1.07932	1.11778	1.21891	BSU07530	yfmB	0.840246	0.928043	0.647455	0.846879	0.228268	0.769317
BSU07540	yfmA	unknown	0.865718	1.43306	1.29595	0.829732	1.26697	0.397842	0.46878	0.924474	0.832339	1.02653	0.705966	0.727372	0.850979	1.14652	1.12272	1.16151	0.926103	0.926248	1.31586	1.62212	1.29224	1.10797	1.94357	0.968455	1.27953	1.21676	1.14978	0.769395	1.20935	0.865569	1.08967	1.13017	1.72055	2.12002	2.53304	2.0423	2.49623	1.79699	1.90022	BSU07540	yfmA	1.28767	1.95156	4.59727	0.963091	1.79347	3.48178
BSU07550	yflT	general stress protein, survival of ethanol stress	0.077454	0.0341163	3.1274	0.109276	0.0722148	1.25012	1.00397	1.09608	1.09121	1.26109	1.35177	2.35617	1.04429	0.766873	1.23529	0.980346	1.01457	0.932102	0.335314	0.277874	4.35035	2.20278	0.681665	0.920586	1.05114	1.49575	1.27351	0.75527	0.962777	0.725491	1.57198	1.18831	1.34599	1.12353	1.61427	1.23868	2.25499	2.28036	1.6825	BSU07550	yflT	0.161516	0.0783073	0.0947401	0.616093	0.029783	0.300694
BSU07560	pel	pectate lyase C	0.091878	0.25069	0.996507	1.14489	1.42334	0.668066	1.49151	1.36063	1.22017	0.864697	0.310504	0.239156	0.770009	1.20934	0.979184	1.05915	0.739282	0.84749	0.0871683	0.408031	1.80133	2.37733	0.948983	0.181884	0.426786	0.866865	0.945388	0.396335	0.358079	0.41451	0.160356	0.182606	0.421828	0.729733	0.971445	0.810941	0.55292	0.418584	0.635228	BSU07560	pel	8.90368	17.6177	36.4188	5.2961	16.7749	12.3174
BSU07570	yflS	malate transporter	0.855106	0.670367	2.1828	0.649944	0.783839	1.22874	0.937296	1.23353	1.24632	1.05905	1.01403	1.32196	1.42979	1.17587	1.32751	0.886817	0.929515	0.983817	0.939	1.0198	1.14729	1.57189	1.21431	0.815417	0.890736	1.03254	1.1163	0.716279	1.05172	1.00703	1.19783	1.99379	1.7393	1.45561	1.03752	1.02885	1.24926	1.46984	0.88475	BSU07570	yflS	2.29718	1.65195	1.14157	0.905397	0.671649	1.53208
BSU07580	citS	two-component sensor kinase, regulation of citrate uptake	0.494193	0.57784	1.03403	2.06244	2.21019	0.728699	1.03883	1.45858	1.55953	1.04713	1.07009	0.61615	0.760986	0.827559	1.10158	0.891452	1.26269	1.49055	0.246256	0.58244	0.832614	0.986934	0.237742	1.2405	1.16669	0.895545	1.66529	0.6703	1.42723	1.31442	0.929973	0.784465	0.512494	0.630447	0.693019	0.870606	0.591743	0.642653	1.11518	BSU07580	citS	1.53359	1.27694	1.00364	1.96742	1.07262	1.58825
BSU07590	citT	two-component response regulator, regulation of citrate uptake	0.451631	0.587677	1.10585	2.03575	1.67838	1.25986	1.4677	1.49459	1.66784	1.30011	1.1584	0.786755	0.874989	1.27087	1.6398	1.21233	1.20347	1.56676	0.266692	0.583767	1.08097	0.929072	0.208767	1.24905	1.17153	0.953183	1.57768	0.641026	1.62501	1.28429	1.04869	0.793968	0.579984	0.663435	0.680581	0.921377	0.636504	0.68279	0.973678	BSU07590	citT	1.40404	1.19197	1.04576	1.4964	1.30269	1.29499
BSU07600	yflP	unknown	0.30124	0.411508	0.885252	1.90524	1.71197	0.924585	1.02812	1.21217	1.26246	1.47037	1.07344	0.574622	0.569297	1.11367	0.93182	1.02447	1.2285	1.20034	0.215082	0.608726	1.45103	1.19923	0.220646	1.2382	1.46994	1.02072	1.84345	0.62626	1.74962	1.23131	1.035	0.715074	0.739907	0.794722	0.721641	1.08096	0.746201	0.660862	0.810405	BSU07600	yflP	1.33761	1.14039	1.00622	1.19039	0.736553	0.99492
BSU07610	citM	Mg2+-citrate transporter	1.37202	1.06417	1.47194	2.04836	2.02386	0.947338	0.6267	0.676549	0.767037	0.903541	0.602117	0.535378	0.609581	0.850659	0.836784	0.795049	1.22402	1.34041	0.746552	1.05723	0.795046	0.901624	0.374333	1.06848	0.949927	0.844543	0.755775	0.708202	0.857372	1.94841	0.842659	0.683007	0.496468	0.51637	0.398416	1.12191	0.539088	0.625418	0.601141	BSU07610	citM	1.46129	1.2897	0.7035	1.73716	1.58196	0.858393
BSU07620	yflN	unknown	1.49323	1.39194	1.06185	1.39274	1.2927	0.588645	0.281655	0.371784	0.457584	0.621273	0.534683	0.865863	1.54726	2.05457	1.52067	1.29906	0.967208	0.755511	0.828027	1.30969	0.920159	0.681828	0.523418	0.971698	0.797686	0.694757	0.475412	0.913279	0.708153	1.44817	0.693339	1.32823	1.57193	1.59931	1.10035	1.74483	2.05648	1.64737	1.5513	BSU07620	yflN	1.3678	1.07156	0.651321	2.53629	1.75794	0.753326
BSU07630	nos	nitric-oxide synthase	1.04667	0.88503	0.589148	1.22403	1.22493	0.83331	0.912707	0.544693	0.790746	0.598929	0.56925	0.619704	0.818446	0.970773	1	0.696881	0.856623	0.880015	0.862608	1.14688	1.12759	0.945436	1.05415	1.06703	0.994326	0.978147	0.76673	0.828505	1.05138	2.0763	0.868752	0.859069	0.68662	0.787732	1.09021	1.05329	0.586525	1.1482	0.94289	BSU07630	nos	1.74287	1.63685	1.99451	1.62147	1.19688	1.16703
BSU07640	yflL	acylphosphatase	0.817017	0.499754	1.02627	0.708748	0.775672	0.505414	0.74979	0.739926	0.850105	0.717017	0.744408	0.76726	0.73407	1.19832	0.968342	0.868656	1.34003	0.896184	1.25159	1.36848	1.97388	1.69773	1.29236	1.04232	0.931012	0.858258	0.686004	0.730153	1.07176	1.78251	0.600548	0.671398	0.664241	0.617596	0.786356	0.995881	0.590692	0.53154	0.747438	BSU07640	yflL	0.872311	1.13937	1.42683	1.34126	0.752984	0.646064
BSU07650	yflK	unknown	1.28196	1.18946	0.637573	1.37449	1.23111	1.43484	1.19664	1.13895	1.19996	1.1045	0.847224	0.929605	0.900948	1.16908	1.02225	0.903919	0.974262	0.938534	0.994952	1.19442	1.00011	1.14435	1.29607	1.72525	1.56557	1.29444	0.998989	0.759575	1.31024	1.36487	0.761549	1.15594	0.877742	1.23417	0.929855	1.31457	0.852943	0.968603	0.75685	BSU07650	yflK	2.15425	1.44675	1.39027	1.45268	1.76988	1.4592
BSU07660	yflJ	unknown	1.36869	1.03836	1.03466	0.737457	0.64005	0.28746	0.350746	0.296547	0.294851	0.701674	1.11991	2.77011	1.60833	1.29535	1.3342	0.788525	0.895071	0.636786	1.56095	1.26947	1.26729	1.26406	1.7713	0.362485	0.533297	0.43048	0.29904	1.8415	0.63705	1.07707	4.23081	4.03899	3.58666	1.82764	2.00659	1.31182	2.97899	3.29608	1.53869	BSU07660	yflJ	0.942061	0.956853	0.785327	0.958269	0.773445	0.84399
BSU07670	yflI	unknown	1.02659	1.22396	1.31662	0.784481	0.795904	1.17877	0.957308	0.729415	0.742464	0.720209	0.555177	0.632046	0.560185	1.15916	1.0377	1.22958	1.10024	1.1423	1.71626	1.25715	0.975427	0.912257	1.88474	1.41129	1.59642	1.1571	0.921776	1.01304	0.860266	1.64209	1.24554	1.3002	1.22954	1.02581	1.28885	1.62495	1.33772	1.19434	1.01333	BSU07670	yflI	0.95309	1.04462	0.652277	0.91655	0.338264	0.734005
BSU07680	yflH	general stress protein	0.525701	0.785003	1.47694	0.854824	0.700321	0.961395	1.26592	0.820824	0.666455	0.788107	0.714738	0.986415	0.916839	1.42148	0.891026	1.62113	0.931192	0.882001	1.0319	1.32911	1.99974	1.21872	1.28911	1.59611	1.41694	1.08496	1.22491	1.24693	0.809584	1.01901	2.0721	1.88973	1.99811	1.59028	1.77379	1.55133	2.2721	1.87605	2.03707	BSU07680	yflH	0.508482	0.934936	0.491977	0.75745	0.248108	0.826233
BSU07690	yflG	methionine aminopeptidase	0.476032	0.580752	1.41424	0.830455	0.680825	0.738519	0.957863	0.717718	0.553871	0.708535	0.543696	0.631031	0.588708	1.58342	0.962373	2.25113	1.28825	0.988667	0.892196	1.44253	2.60779	1.16048	1.03384	1.4179	1.74541	1.15428	1.01331	1.34977	1.10318	0.997506	1.06717	1.31925	1.17959	1.15506	1.5814	1.97	1.89691	1.78289	1.798	BSU07690	yflG	0.694363	0.906834	0.982784	0.860429	0.717993	0.896216
BSU07700	nagP	N-acetylglucosamine-specific phosphotransferase system, EIICB of the PTS	0.467588	0.791922	2.61574	0.900574	1.15569	1.00812	0.796289	1.34938	0.701254	0.447046	0.379727	0.410493	0.879795	1.28089	1.99248	1.42961	1.37719	1.00241	0.439839	0.772923	0.984642	1.02396	0.483327	0.577842	0.626073	0.690253	1.20454	1.08136	0.888462	1.16861	0.521211	0.849928	0.704998	0.857442	0.936337	1.12416	1.69234	1.84064	1.74867	BSU07700	nagP	2.38836	1.26481	1.31612	1.17746	0.705187	1.16464
BSU07710	ltaS	polyglycerolphosphate lipoteichoic acid synthase	2.09687	1.34893	0.219722	0.837567	0.695771	1.36175	0.650178	0.642029	0.822713	1.38471	1.22181	0.969722	0.965378	0.771697	0.57835	0.783314	0.998255	0.962853	2.38419	1.70314	1.09407	0.816488	0.955624	1.23404	1.59681	1.2557	0.48478	1.30747	0.913097	0.964911	0.701878	0.492385	0.585682	0.837067	0.632441	0.69784	0.557064	0.592565	0.74366	BSU07710	ltaS	0.623418	0.741582	0.812393	0.997456	2.07486	0.720709
BSU07720	yflD	unknown	0.459527	0.740553	1.8141	0.680393	0.697827	0.789104	0.580516	1.05553	0.803692	0.649955	0.868443	0.968326	1.29787	1.04151	0.982437	1.32916	0.822016	1.01878	2.25863	0.9685	0.763412	0.576898	1.05972	1.96847	2.30552	1.51083	0.702228	1.38673	0.987555	1.07237	0.994095	0.867701	1.84565	1.15145	1.57738	1.29904	1.38705	1.48651	1.63038	BSU07720	yflD	0.579566	0.552476	0.195246	1.24855	0.450365	0.685626
BSU07735	yflB	unknown	0.588656	0.663309	1.58904	0.492089	0.488018	0.662669	0.652866	0.766737	0.772199	0.956408	0.722044	0.902828	1.19137	1.22949	0.808979	1.50927	0.929856	1.05031	2.91163	1.42393	0.837227	0.851372	1.12465	1.25847	1.59393	1.28637	1.45444	1.23507	1.05944	0.885613	1.35968	2.13728	2.19827	2.60406	2.22227	1.75848	1.87671	1.86672	2.37428	BSU07735	yflB	1.3938	1.28933	0.962137	1.16489	0.310989	1.75311
BSU07750	yflA	general stress protein, similar to amino acid carrier protein	0.255327	0.15774	3.04371	0.410436	0.905294	1.47102	0.918554	1.15123	1.51716	1.40083	2.10223	1.62069	0.995208	0.848528	0.626598	0.706675	1.06724	1.0732	0.598562	0.756852	0.353775	1.17008	0.962434	0.83698	1.08037	1.64562	1.22692	1.01091	1.22869	1.37074	1.65896	1.42248	1.16288	0.962054	0.77606	1.28084	2.57995	2.32287	0.768865	BSU07750	yflA	1.42984	0.722852	0.179925	3.5133	0.112554	0.576064
BSU07760	yfkT	general stress protein, similar to spore germination protein	0.442309	0.285706	2.676	0.297506	0.737594	0.325852	0.261756	0.338055	0.381641	0.518883	0.465406	1.02748	1.7813	1.26807	1.14456	0.818531	0.915873	0.75099	1.23249	1.25331	1.28863	1.32964	1.40767	0.457236	0.659019	0.769796	0.404763	1.01672	0.693248	1.85553	1.50748	1.41271	2.01545	1.14455	1.1218	1.426	1.95374	1.26383	1.42358	BSU07760	yfkT	0.875331	0.814768	0.713943	3.96858	0.11862	0.419589
BSU07770	yfkS	general stress protein, survival of ethanol stress	0.655779	0.693815	1.68949	0.556362	0.886989	0.295844	0.261076	0.41273	0.36117	0.576448	0.652731	1.31717	2.19023	2.03671	1.36382	0.959222	0.990219	0.752471	1.39682	1.08566	1.12431	0.901536	1.28324	0.582035	0.730411	0.840143	0.488442	0.933925	0.696429	1.35258	1.40797	1.47929	2.81235	1.45772	1.55901	1.23301	2.134	1.08507	1.63638	BSU07770	yfkS	0.866289	1.08663	0.82216	3.75669	0.222238	0.469932
BSU07780	yfkR	similar to spore germination protein	0.876538	0.977244	0.993138	0.958252	0.802341	0.345502	0.285894	0.377271	0.461698	0.605607	0.684821	1.33907	2.22874	2.00202	1.70431	1.0066	0.860674	0.682392	1.27212	1.09721	1.02621	0.79328	1.05656	0.519094	0.709473	0.638995	0.293952	1.13332	0.84155	1.3597	1.09382	2.21767	3.01945	1.59878	1.61106	1.24168	2.22084	1.23529	1.93743	BSU07780	yfkR	1.09014	0.954058	0.733169	2.62899	0.477334	0.486085
BSU07790	yfkQ	similar to spore germination protein	0.861276	0.811099	0.672519	0.808902	0.708577	0.444583	0.339741	0.308839	0.35927	0.353928	0.636924	1.27081	1.64029	1.35046	2.08699	0.865209	0.820482	0.70684	1.19708	1.32434	1.27921	0.970562	1.18957	0.623154	0.725411	0.789188	0.277413	1.1012	0.777843	1.79571	1.34158	1.91189	2.95631	1.58482	1.42585	1.15598	1.68634	1.32024	1.70576	BSU07790	yfkQ	1.62468	0.749231	0.717671	1.90273	1.19793	0.441337
BSU07800	treP	trehalose-specific phosphotransferase system, EIIBC component of the PTS	1.15343	0.68617	1.65926	1.368	1.20439	1.01136	0.613829	0.976872	0.93474	0.697861	1.33804	0.982512	0.987303	0.670906	0.721277	0.694904	1.16077	1.01602	0.907733	1.35891	1.2006	1.06987	0.107932	0.800435	0.82715	0.820411	1.01396	0.896827	1.03247	1.8608	1.68206	1.10655	1.29478	0.698575	0.916634	0.941534	1.41031	0.869218	0.984556	BSU07800	treP	1.00998	1.17536	0.49636	1.38046	0.632431	0.560313
BSU07810	treA	phospho-alpha-glucosidase	1.03479	0.905716	1.36536	1.50862	1.19773	1.07581	0.844429	1.09122	1.09155	1.35539	1.58145	1.57979	1.04853	0.815595	1.05216	0.733578	1.00397	1.16326	0.96729	0.936479	1.36455	0.619248	0.362141	1.08871	1.17191	0.918508	0.980151	0.682673	1.14625	1.39032	1.43603	1.21225	0.947808	0.922359	0.938401	1.30616	0.920702	0.809126	0.605167	BSU07810	treA	0.797929	0.888716	0.322091	1.37586	0.907531	0.633522
BSU07820	treR	transcription repressor of the treP-treA-treR operon, (GntR family)	1.61305	1.37507	0.657245	1.29234	0.861204	1.10236	0.770328	0.696607	0.90475	0.93629	1.06337	1.28593	0.943587	0.581782	1.41812	0.783	1.04418	1.13812	1.29964	1.03213	1.04053	0.869034	1.78072	1.49312	1.70389	1.15812	0.981708	0.870742	1.17996	1.51969	1.39698	1.25183	0.991657	1.06971	0.92554	1.29475	0.803345	0.953033	0.711269	BSU07820	treR	0.752125	1.01671	0.596996	0.993313	1.43855	0.724629
BSU07830	hypO	NAD(P)H-flavin nitroreductase	1.69708	1.5735	0.559184	1.16423	0.799482	0.96263	0.764152	0.428071	0.522546	0.791369	1.50722	2.42673	1.531	1.02836	0.993726	0.919942	0.987081	0.846756	1.63951	1.15362	1.01823	0.836824	1.77188	0.937662	1.19238	0.875514	0.541599	0.832234	0.953334	1.38995	2.29505	1.64782	1.65224	1.24396	1.42892	1.41203	1.49664	1.23738	1.1809	BSU07830	hypO	0.636925	0.896129	0.720737	1.13803	1.43756	0.731411
BSU07840	yfkN	extracellular 2',3' cyclic nucleotide phosphodiesterase, 2' (or 3') nucleotidase and 5' nucleotidase	0.488894	0.496741	0.673656	1.67984	1.19868	0.355262	0.533569	0.959925	1.17807	1.24999	0.570466	0.212773	0.399347	0.755063	0.429762	1.38294	1.56432	1.91084	0.55525	1.09433	1.52299	1.37564	0.950119	0.445703	0.449073	0.622737	1.18264	0.435305	2.3262	1.13585	0.339001	0.286186	0.295554	0.457299	0.521082	0.734352	0.859993	0.930046	1.28437	BSU07840	yfkN	1.50589	1.28944	1.89531	0.627713	0.852045	0.471883
BSU07850	yfkM	general stress protein, survival of salt and ethanol stresses	0.163929	0.0440713	3.13494	0.262167	0.187231	0.971283	0.719451	0.50317	0.563453	0.781971	0.991413	1.36289	0.638818	0.929174	0.684841	0.819229	0.963862	1.12288	0.17318	0.345912	5.77722	3.71881	0.980611	1.41995	1.03403	1.17008	1.00514	0.566659	1.13	1.1562	1.5357	1.21273	1.13567	1.06827	1.01126	1.21659	2.57897	2.40577	1.26272	BSU07850	yfkM	0.227027	0.135896	0.0753551	0.516292	0.0884128	0.111293
BSU07860	yfkL	similar to multidrug resistance protein	0.872188	1.24542	2.1075	0.542923	0.732383	1.20154	1.46412	0.962485	0.951505	0.744898	0.573607	0.695764	0.744013	0.818107	0.789657	1.14268	1.238	0.981783	1.08795	1.39679	0.729943	0.766184	1.39464	1.23424	0.993688	0.92233	0.691749	0.854584	0.925973	1.72902	0.711026	0.694331	0.771441	0.793169	0.669593	1.15056	0.725584	0.69703	0.748974	BSU07860	yfkL	0.89768	0.995495	0.990589	1.12161	0.856761	0.952669
BSU07870	yfkK	unknown	0.769653	1.08602	1.58544	0.618572	0.624041	0.848824	1.85967	0.985237	1.07773	1.11266	0.9114	1.02668	0.817495	0.987993	1.44018	1.2298	1.14275	0.932505	1.31101	1.24645	1.01365	0.790145	1.3222	1.40833	1.11159	1.00114	0.743159	1.02844	0.775702	1.26582	0.843244	0.806441	1.09451	1.10692	1.04316	0.915591	0.843717	0.89964	1.154	BSU07870	yfkK	0.613238	1.14465	0.773036	1.19458	1.13477	0.674096
BSU07880	yfkJ	general stress protein, protein tyrosine phosphatase	0.1972	0.132022	2.50337	0.546025	0.355136	0.907931	0.99178	0.626041	0.687722	0.741378	0.949926	1.00509	1.56397	1.09614	1.75541	1.02745	0.776145	0.908764	0.241165	0.693055	0.771445	1.60506	1.34171	1.26695	1.02635	1.37872	0.943643	1.18134	0.788955	0.936316	0.728863	1.11842	1.56139	1.61906	1.27102	1.27819	1.89792	2.39835	1.56398	BSU07880	yfkJ	0.398973	0.223628	0.131583	0.706614	0.160992	0.187331
BSU07890	yfkI	general stress protein	0.250264	0.166213	2.41573	0.531587	0.357264	1.10682	1.08167	0.7988	0.856314	0.786703	0.936766	0.881608	1.52082	1.45049	1.31751	1.57522	1.0609	0.848542	0.189229	0.633145	0.785921	1.4957	1.34853	1.1	0.954141	1.42141	0.820748	1.19968	0.91209	0.855787	0.746969	0.965392	1.49549	1.32991	1.25351	1.35052	1.72111	1.89954	1.37022	BSU07890	yfkI	0.44676	0.268732	0.155715	0.69187	0.141658	0.208333
BSU07900	yfkH	general stress protein, survival of ethanol stress	0.281805	0.150738	2.78141	0.506781	0.430204	1.15901	1.18797	0.842898	0.727586	0.793491	0.80745	0.885465	1.31678	1.33727	1.77122	1.17526	1.09691	0.989117	0.21278	0.669614	0.848014	1.53446	1.29344	0.991643	0.938703	1.15693	0.770558	1.02409	0.962753	1.51625	0.725359	0.99868	1.13128	1.17003	0.965335	1.25008	1.38772	1.5581	1.1306	BSU07900	yfkH	0.625297	0.433959	0.221706	0.702883	0.125384	0.332053
BSU07910	yfkF	similar to multidrug-efflux transporter	1.54799	0.854094	0.78018	1.50228	1.43396	0.367602	0.34952	0.528952	0.512267	0.491994	0.286617	0.297301	0.503977	1.10572	0.566476	0.969623	1.38501	1.44136	1.2075	1.09973	1.31854	1.98564	1.57643	0.837762	0.624937	0.707796	0.484764	0.712061	0.929338	2.64412	0.466285	0.457533	0.527895	0.60986	0.748144	1.39957	0.713478	0.689359	1.24104	BSU07910	yfkF	4.95886	3.56223	2.59102	1.77323	1.58617	1.47913
BSU07920	chaA	H+/Ca2+ exchanger	0.431391	0.15017	2.75928	0.713826	0.643256	0.564788	0.212284	0.306241	0.261246	0.529135	1.1345	1.66471	1.60591	1.23263	1.36404	0.740673	0.879475	0.657847	0.282722	0.732744	0.373018	1.43974	1.57401	0.59313	0.595069	0.790817	0.389902	1.61758	0.897392	1.62647	2.85786	2.45125	2.16771	1.34382	1.59198	1.55034	2.22358	1.71248	1.49511	BSU07920	chaA	1.03053	0.190439	0.109029	0.740186	0.121995	0.181681
BSU07930	yfkD	unknown	0.371767	0.175042	2.60221	0.67859	0.508229	0.162498	0.0854563	0.123606	0.102427	0.238247	0.524907	1.00742	1.89334	2.25458	1.95434	1.59536	0.842737	0.448958	0.384003	0.816907	0.449098	1.3081	1.63316	0.249362	0.338212	0.390717	0.167536	3.43751	0.371584	0.688055	1.35389	1.6705	2.4064	2.34369	2.04706	1.91172	2.94168	2.25081	2.48595	BSU07930	yfkD	0.656745	0.319697	0.140524	0.693652	0.0896975	0.228096
BSU07940	yfkC	mechanosensitive channel, similar to MscS	1.9746	1.70511	0.403026	1.30066	0.765903	1.81009	0.892619	0.726703	0.652891	0.976059	0.991094	1.20854	1.46508	1.30562	0.774821	1.22401	1.28042	1.06689	1.20434	0.891922	0.93723	0.679291	1.21059	1.27931	1.09958	1.10012	0.541862	1.33494	0.764908	1.0794	0.767221	0.737247	1.16915	1.14407	1.21734	1.11781	1.41588	1.12635	1.21359	BSU07940	yfkC	0.660318	0.628569	0.87767	0.747464	1.88324	0.885784
BSU07955	yfkA	unknown	2.09785	1.6459	0.324682	1.12537	0.765844	1.43607	0.683918	0.564373	0.735432	0.700742	0.673486	0.999111	1.15029	1.51642	1.22839	0.854643	1.1791	0.908355	1.24997	1.30176	1.28315	0.573213	1.14881	1.50127	1.02297	0.92132	0.406537	1.06011	0.68151	1.38198	0.425585	0.42895	0.58337	0.713771	0.796692	1.09653	0.515125	0.487959	0.561408	BSU07955	yfkA	0.5342	0.63344	0.601648	0.927031	2.26597	0.858295
BSU07970	yfjT	unknown	0.76846	1.49306	1.32888	0.920207	0.483302	0.614538	1.50382	0.886441	0.837622	0.953071	1.03498	1.72673	1.77351	1.42426	1.42903	1.34066	1.09205	0.850906	2.05079	0.799038	0.854698	0.901803	1.1522	1.25906	1.48624	0.900911	0.926821	1.22133	1.16187	1.08334	1.43918	1.55769	2.23508	2.33301	2.06287	1.43035	2.30602	1.98699	2.19144	BSU07970	yfjT	0.33678	0.935379	0.705834	0.903471	0.856331	0.699804
BSU07980	pdaA	polysaccharide deacetylase, required for germination	1.28024	1.4868	0.761633	0.99992	0.561797	0.158586	0.174324	0.19937	0.183878	0.292129	0.31734	0.550246	2.10035	2.87129	3.86539	2.06693	0.776932	0.450274	1.80392	0.943847	0.743291	0.547646	1.70747	0.401546	0.524967	0.422678	0.22988	2.16217	0.439998	0.726033	0.433794	1.01584	2.27797	2.54229	2.15349	2.16495	2.72611	2.0498	2.7024	BSU07980	pdaA	0.428284	0.823876	0.617035	0.880307	1.50896	1.15809
BSU07990	yfjR	similar to 3-hydroxyisobutyrate dehydrogenase	0.803994	0.902434	1.57549	0.47002	0.646102	0.591827	1.09905	1.16463	1.19187	1.30299	0.762669	0.871	0.868584	0.985971	1.16388	0.741962	1.01761	0.847806	1.44755	2.30695	1.01368	0.564401	1.80171	0.606652	0.983819	1.12744	1.07719	0.789101	1.09496	1.64706	0.67032	0.625913	1.00005	0.818395	0.872803	1.17958	0.772308	0.747367	0.794467	BSU07990	yfjR	1.12691	2.0326	2.75169	1.0372	2.17592	3.16946
BSU08000	yfjQ	magnesium transport in/out via permease (no H+)	0.844961	0.99027	1.15917	1.0824	0.955773	0.897993	0.656698	0.853243	0.8122	0.907091	1.12549	1.5662	1.82689	1.56032	1.28443	0.849779	0.916195	0.816443	0.935568	1.16504	1.18891	1.12908	1.12371	1.15364	1.21011	0.980165	0.76874	1.08217	0.776228	1.42794	0.829303	1.12759	1.94163	1.61415	1.35534	1.31269	1.54663	0.971216	0.957948	BSU08000	yfjQ	0.349922	0.783349	0.681182	1.16462	1.20025	1.47969
BSU08010	yfjP	similar to DNA-3-methyladenine glycosidase II	0.818713	0.894394	1.29463	1.13004	0.9519	0.587696	1.31491	0.88248	1.06212	0.864972	0.879531	0.635229	0.6295	1.00843	0.936479	0.768328	0.974252	1.16865	0.805723	0.971408	1.06576	0.812006	0.648883	1.39311	1.19551	0.958147	0.957969	0.764852	1.49	1.9921	0.862747	0.905784	1.07393	0.737777	0.853919	1.18583	0.69007	0.656366	0.903578	BSU08010	yfjP	0.716118	0.919883	0.732005	1.07853	1.10256	0.807321
BSU08020	yfjO	similar to RNA methyltransferase	1.6646	1.09964	0.641017	0.974527	0.724509	1.09448	1.29703	1.0435	1.16156	1.14224	1.17973	1.35902	1.40891	1.3565	0.892744	1.10766	1.06095	1.16179	1.58995	1.81715	0.965609	0.929966	1.51551	1.53042	1.46004	1.19173	1.12223	0.968209	1.49135	0.878652	1.41611	1.17182	1.71728	1.41061	1.37169	1.0213	1.49276	1.06184	1.32095	BSU08020	yfjO	0.830868	0.694503	0.847185	0.72597	0.968644	0.684417
BSU08029	yfzA	unknown	1.62336	1.45171	0.844845	1.4185	1.28276	1.68491	1.93419	1.24149	2.08838	2.78351	2.04556	1.79005	1.78484	1.18839	0.962216	1.42683	1.22614	1.05919	1.03011	0.789639	0.864452	1.05623	1.18948	1.00876	0.741231	1.01606	1.32269	0.902109	1.74224	0.847613	1.77065	1.42141	1.35147	3.10832	0.831627	0.786739	0.768793	1.44247	1.40043	BSU08029	yfzA	1.23417	1.4978	2.52451	0.841315	0.95856	2.78532
BSU08030	yfjN	putative tRNA-dihydrouridine synthase 2	1.57349	1.62411	0.301828	1.06246	1.04561	1.61275	1.00427	1.21239	1.56757	1.0879	1.27145	1.16588	0.893975	0.873934	1.23652	0.866474	0.969498	1.26583	1.49213	1.17261	0.604217	0.739095	1.30741	1.91488	2.1575	1.27577	1.21914	1.04173	1.40885	1.26373	0.860864	0.89837	0.837204	0.838114	0.810211	0.704531	0.631162	0.70092	0.901018	BSU08030	yfjN	0.726775	1.07725	1.04775	1.2604	1.08292	2.26267
BSU08040	yfjM	unknown	0.954029	1.73981	0.419395	1.00969	1.19137	1.10823	0.600443	0.755068	0.821679	0.961826	0.560746	0.525596	0.481691	0.81338	0.814019	0.671683	0.851038	0.922272	0.926739	1.1911	0.73362	0.649181	1.19899	1.87008	1.98973	1.2838	1.46055	1.00756	1.94643	1.75641	0.564168	0.543554	1.02784	1.13896	1.01005	1.70999	0.661609	0.608788	0.815611	BSU08040	yfjM	1.00893	1.43717	1.54107	1.11369	1.23334	1.9624
BSU08050	yfjL	similar to ribosomal protein L6	1.0809	1.7678	0.615708	1.12549	0.901718	2.13545	1.73643	1.19912	1.54477	1.30342	1.3805	1.78907	1.50559	1.36734	1.43527	1.66041	1.00945	1.19092	0.891214	1.04513	0.756941	0.654652	1.07039	1.17603	1.32629	1.0791	1.32244	1.18933	1.91308	1.13165	1.30536	1.09405	1.1593	1.32573	1.19717	0.951661	0.960174	0.91487	0.84847	BSU08050	yfjL	0.965519	1.1816	1.34311	1.12272	1.37615	1.90329
BSU08060	acoA	acetoin dehydrogenase E1 component (TPP-dependent alpha subunit)	0.190493	0.143854	0.516676	3.21866	1.33527	0.218089	0.221759	0.422658	1.69328	5.82476	5.0505	0.726642	0.146163	0.255814	0.169098	0.250425	0.294888	0.412227	0.0722151	0.0805944	1.77149	1.55164	0.208643	0.278961	0.166819	0.117412	0.0838941	2.69445	5.67366	5.01003	1.15178	0.416259	0.480512	0.193413	0.108164	0.298104	0.354071	0.404062	0.376142	BSU08060	acoA	0.388906	0.260991	0.078738	0.421692	1.14004	0.0749646
BSU08070	acoB	acetoin dehydrogenase E1 component (TPP-dependent beta subunit)	0.221413	0.129768	0.506298	3.35693	1.38387	0.18089	0.168575	0.30132	1.6839	5.2758	4.55554	0.640547	0.0877441	0.210798	0.171696	0.191633	0.266845	0.374411	0.0614502	0.0978911	1.80272	1.50843	0.180633	0.237405	0.113674	0.0951137	0.0659541	2.73124	5.02815	5.61704	0.965755	0.35331	0.488749	0.186566	0.0970176	0.246897	0.358617	0.344456	0.339622	BSU08070	acoB	0.487203	0.224953	0.0938088	0.419054	1.32029	0.0750616
BSU08080	acoC	acetoin dehydrogenase E2 component (dihydrolipoamide acetyltransferase)	0.23227	0.178695	0.473897	2.55844	1.07148	0.192373	0.184709	0.302471	1.35772	6.46689	5.58859	0.875987	0.10153	0.266158	0.130881	0.24927	0.279323	0.35613	0.109598	0.202031	2.41986	1.81464	0.357163	0.289421	0.120249	0.0877878	0.0722229	2.906	4.84431	5.62778	1.28969	0.377188	0.477595	0.183835	0.101665	0.289553	0.331326	0.389592	0.377416	BSU08080	acoC	0.533211	0.254396	0.113443	0.395354	0.951982	0.0589377
BSU08090	acoL	acetoin dehydrogenase E3 component (dihydrolipoamide dehydrogenase)	1.27127	0.765796	0.639891	2.14615	1.12861	0.470537	0.482296	0.784405	1.28865	4.5036	4.28352	0.984166	0.667412	0.662754	0.471928	0.653792	0.743777	0.807965	0.48943	0.344023	1.48936	1.5597	0.516624	0.299798	0.146822	0.134094	0.109087	2.67897	4.43105	5.24964	1.34552	0.462764	0.457736	0.213101	0.117624	0.307125	0.306042	0.485666	0.366694	BSU08090	acoL	0.65235	0.310848	0.381387	0.483461	0.790356	0.13389
BSU08100	acoR	transcriptional activator of the acoA-acoB-acoC-acoL operon	0.280655	0.189319	1.79437	1.02316	0.924017	0.450974	0.420083	1.31195	1.07397	1.69621	1.59713	0.711191	0.620164	0.75	0.644293	0.91345	1.16403	1.30288	0.369463	0.800728	1.52176	1.34873	0.117817	0.848268	0.617043	0.549231	1.21669	1.06511	2.52321	2.20758	1.42097	1.26289	0.850905	0.586845	0.603336	0.976049	0.79027	0.690246	0.996646	BSU08100	acoR	0.563578	1.01753	0.77517	1.57635	0.340666	0.361071
BSU08110	sspH	small acid-soluble spore protein (minor)	0.511812	0.312599	1.52144	1.11548	0.843135	0.39848	0.42174	0.733033	0.709556	1.16905	1.16271	1.21878	1.32514	1.19133	0.855056	0.825832	0.965652	0.899215	0.627432	0.916042	1.61659	1.58728	0.235548	0.573429	0.498945	0.499861	0.693666	1.02487	1.47925	1.33885	1.83238	2.09795	1.92916	1.2085	0.968927	1.02415	1.87146	2.36277	1.6878	BSU08110	sspH	0.555158	0.851049	0.834262	0.95683	0.346577	0.327438
BSU08120	yfjF	unknown	0.682447	1.0719	0.456989	1.17652	2.1961	0.432752	0.699503	0.685057	0.689577	0.391761	0.241785	0.360479	0.616367	0.711386	0.1918	0.549955	0.650822	0.72874	0.590004	1.37215	0.823006	1.58213	1.47831	0.406064	0.734644	0.704618	1.29279	0.651298	0.837853	1.44311	0.757717	1.10789	0.945757	1.0892	0.9493	1.21125	0.577447	0.684562	1.27816	BSU08120	yfjF	1.50095	1.20623	2.40528	0.749133	0.836534	0.736605
BSU08130	yfjE	unknown	0.525401	1.07693	0.599999	1.42864	2.29217	0.512387	0.962819	0.678068	0.957528	0.422015	0.393357	0.529879	0.938402	0.759088	0.637512	0.616127	0.537084	0.696863	0.229665	0.791096	0.761866	0.88718	0.728217	0.366231	0.456925	0.615482	1.01883	0.646941	0.642042	1.35259	0.624563	0.79133	0.776927	0.979574	1.08491	0.758275	0.53077	0.71794	1.18662	BSU08130	yfjE	1.23584	0.901088	1.65262	0.819765	1.46281	0.785127
BSU08140	yfjD	unknown	0.327779	1.49769	0.518193	1.66599	2.68698	1.044	1.7915	1.63986	1.46329	0.790361	0.539107	0.646173	1.25256	1.19878	1.33874	1.19426	0.841883	0.88988	0.253981	0.929297	0.583743	0.764004	0.864383	0.316757	0.624187	0.746621	1.23504	0.586834	0.675402	0.738088	0.477776	0.784072	0.791017	0.973414	0.836856	0.819164	0.431003	0.485405	0.753152	BSU08140	yfjD	1.04513	0.984205	1.23315	0.70273	1.52801	0.736878
BSU08150	yfjC	unknown	0.28312	1.1976	0.452556	1.45405	2.17703	0.917711	2.24139	1.49857	1.57347	0.892621	0.296037	0.310124	0.731872	0.953546	0.88177	0.923833	0.827815	0.80712	0.228458	0.940527	0.746791	0.940553	0.84158	0.478321	0.820021	0.917518	1.30881	0.502072	0.82082	0.719273	0.512335	0.641387	0.755064	0.896405	1.04051	0.697262	0.45903	0.478107	0.853188	BSU08150	yfjC	0.934285	0.915131	1.36214	0.561476	1.22755	0.527886
BSU08160	yfjB	unknown	0.268866	0.970883	0.484155	1.44271	2.00399	0.570332	2.02303	1.184	1.47259	0.592694	0.338787	0.247919	0.670355	0.912895	1.18712	0.868284	0.751139	0.737988	0.225934	0.956233	0.850637	0.929428	0.861494	0.607837	0.980648	0.935359	1.35621	0.537539	0.878262	0.739934	0.472651	0.659516	0.873016	1.01053	1.19281	0.876082	0.410442	0.514752	0.831408	BSU08160	yfjB	0.604255	0.851763	1.21394	0.625042	0.896652	0.467382
BSU08170	yfjA	unknown	1.31894	1.36613	0.577597	1.48764	1.57061	0.663223	1.41923	1.23732	1.35493	1.11031	0.988495	0.948687	1.18271	0.985893	1.10224	0.933141	0.920099	1.05937	0.583787	0.840007	0.899737	1.12672	0.856571	1.09004	1.12501	0.745527	1.11722	0.997048	1.32065	0.721699	0.93332	1.10266	1.29824	1.4316	1.2304	1.03523	0.563866	1.02618	1.33367	BSU08170	yfjA	0.573932	0.921511	0.916731	0.65615	0.65747	0.51365
BSU08180	malA	6-phospho-alpha-glucosidase	0.11978	0.0683871	0.384315	1.39716	3.11536	0.742545	0.822153	0.88735	0.924683	0.796338	0.703967	0.663975	1.02272	1.34198	1.54479	1.2699	1.22626	1.66162	0.145056	0.173872	1.39347	1.40329	0.125539	4.27662	0.458297	0.292778	0.252841	6.38037	0.541539	0.523879	0.157845	0.503356	0.230124	0.846045	0.28469	0.376529	0.364783	0.348397	0.37408	BSU08180	malA	0.669551	0.624544	0.621573	2.04537	0.745012	0.551689
BSU08190	glvR	transcriptional activator of the malA-glvR-malP operon	0.113224	0.0920288	0.682959	1.4686	3.43918	0.71177	0.858827	1.15344	1.11678	0.880384	1.12135	0.878976	1.36444	1.69799	2.02848	1.88258	1.15112	1.62732	0.21099	0.336523	1.17741	1.24942	0.0989621	4.41631	0.357805	0.30976	0.411929	5.18951	0.694484	0.583567	0.23102	0.815821	0.296064	0.906627	0.278837	0.561789	0.360948	0.300182	0.449778	BSU08190	glvR	0.562625	0.81499	0.629778	2.03295	0.572657	0.604559
BSU08200	malP	maltose-specific phosphotransferase system, EIICB of the PTS	0.213881	0.12312	0.7421	1.23198	2.88871	0.58257	0.477463	0.802887	0.854284	0.963702	1.09212	0.750029	0.892774	0.922876	0.903736	1.42083	1.59705	1.88358	0.324025	0.420481	1.36651	1.55606	0.113481	3.52861	0.425595	0.341701	0.448629	4.46545	0.795093	0.795294	0.393286	1.03474	0.379672	0.858613	0.340654	0.756758	0.70434	0.569191	0.834679	BSU08200	malP	0.801404	0.845129	0.565765	1.54252	0.548144	0.39606
BSU08210	yfiB	similar to ABC transporter (ATP-binding protein)	0.14825	0.310156	2.05203	0.550497	0.792424	1.43371	1.14692	1.30431	1.63067	0.749537	0.663995	0.566876	0.754121	0.858645	1.12233	0.837975	0.903116	0.967818	0.220537	0.716678	1.7762	0.957931	0.651221	2.94654	1.1711	1.1082	1.42521	0.969428	0.938454	1.49756	0.357096	0.443277	0.525443	0.796636	0.614945	0.904259	0.427994	0.588395	0.422363	BSU08210	yfiB	0.370527	0.625931	0.63306	0.776446	0.715209	1.27352
BSU08220	yfiC	similar to ABC transporter (ATP-binding protein)	0.194065	0.322827	2.06858	0.517527	0.872105	1.39597	1.48114	1.27662	1.47423	0.861646	0.685496	0.796906	0.934181	1.13341	0.770177	1.08231	1.06862	1.01959	0.203159	0.627891	2.05391	1.02106	0.810334	2.52731	0.990077	1.05354	1.46718	0.959615	0.917334	1.37687	0.55233	0.676235	0.648315	0.910381	0.770259	1.1028	0.692903	0.539662	0.528482	BSU08220	yfiC	0.506468	0.678335	0.668449	0.721507	0.781566	1.22605
BSU08230	catD	essential for viability in the presence of catechol	0.703341	2.79616	0.776656	0.547529	1.59163	1.18075	1.08801	2.17048	0.857757	0.749209	0.646832	1.06955	2.10182	1.6358	1.27868	1.2057	0.722748	0.847317	0.593556	1.8196	0.27066	0.376535	1.56749	0.844548	1.13188	1.17953	1.14976	0.853219	0.876185	1.28001	0.673765	1.28347	2.2134	1.78526	1.37144	1.48482	0.865938	0.751373	1.27174	BSU08230	catD	1.44063	2.42485	3.09822	1.24245	2.81217	3.27791
BSU08240	catE	catechol 2,3-dioxygenase	0.734102	2.48666	0.750721	0.510001	1.208	0.993208	1.03823	1.3186	0.868846	0.764998	0.583993	0.943718	1.61179	1.30527	1.18647	1.48092	1.07333	0.995539	0.824072	2.30456	0.423948	0.423063	1.88609	0.667626	0.781482	0.888814	0.894796	0.846222	0.719051	1.09515	0.699459	0.87114	1.49131	1.38596	1.0246	0.997868	0.834384	0.729132	0.875366	BSU08240	catE	1.33679	1.97145	2.69144	1.57429	2.39255	2.06126
BSU08250	yfiF	similar to transcriptional regulator (AraC family)	0.603898	0.676932	1.21819	0.74557	0.975572	0.69104	0.767204	1.03381	0.976132	0.960698	0.575339	0.553324	0.500767	1.05982	0.695692	0.84117	0.90871	0.976167	0.742404	1.79549	1.19299	0.960062	0.791325	1.05611	1.20262	0.959434	1.19441	0.699315	1.6658	1.86074	0.70376	0.4198	0.716085	0.679107	0.665426	1.33086	0.696885	0.743616	0.762453	BSU08250	yfiF	0.810936	0.821925	0.727023	1.23301	0.778631	0.550711
BSU08260	yfiG	similar to metabolite transport protein	0.426414	0.311353	1.4219	2.04465	1.46057	0.762818	0.684813	1.31869	1.20866	1.08647	0.911002	0.606612	0.74193	0.997601	1.04109	0.839676	1.17348	1.53121	0.257562	0.486998	1.10614	1.10424	0.198266	0.859039	0.739337	0.740986	0.941438	0.678147	1.43329	2.15599	0.925061	0.480475	0.537845	0.488958	0.725587	1.03976	0.620343	0.653378	0.966422	BSU08260	yfiG	0.993508	0.936504	0.620338	1.22683	0.860537	0.503522
BSU08270	yfiH	unknown	0.769557	0.441588	1.34693	1.98193	1.29651	0.991383	0.86856	0.993318	1.18506	1.11454	1.26367	0.687313	0.819105	0.819745	1.09232	0.799869	0.996264	1.16043	0.403298	0.480511	1.19706	1.20122	0.353685	1.152	1.00585	0.805729	1.21669	0.698489	1.6737	1.451	1.36794	1.10037	0.977627	0.801566	0.968782	1.10638	1.08012	1.25286	1.1807	BSU08270	yfiH	0.885102	0.758624	0.669721	0.978081	0.697273	0.470936
BSU08280	yfiI	unknown	0.426121	0.342576	1.31733	1.71696	1.4147	0.985464	0.871557	1.14893	1.31644	1.1189	0.977418	0.644403	0.63818	0.875823	0.857266	0.813455	1.21535	1.22933	0.304177	0.393568	1.56015	1.38707	0.287243	0.890387	0.857779	0.803202	1.15629	0.765979	1.60199	1.41429	1.59807	0.795832	0.840612	0.671546	0.846532	1.10195	1.16252	0.958505	0.920159	BSU08280	yfiI	0.858387	0.838776	0.7633	1.06265	0.802118	0.415005
BSU08290	yfiJ	two-component sensor kinase	1.2188	1.02453	0.611123	1.51518	1.37831	1.08138	0.559012	0.699535	0.702017	0.833737	0.499696	0.636135	1.02298	1.4765	1.65989	1.44794	1.12474	0.953976	0.597142	0.66064	0.759298	0.954578	1.61105	1.4192	1.18135	0.948561	0.763342	0.894939	1.02522	1.30778	0.386297	0.644097	0.73043	1.17933	1.05512	1.42489	0.857341	0.747859	1.09427	BSU08290	yfiJ	3.2542	2.56678	1.56369	2.42466	3.35942	1.65939
BSU08300	yfiK	two-component response regulator	0.6465	0.951465	0.556577	1.07059	1.41095	1.15901	0.77578	0.571189	0.750409	0.642959	0.691663	0.647286	1.23022	1.08124	0.965604	0.91483	0.952533	0.923655	0.874211	1.02801	1.23102	0.984579	1.93081	1.29922	1.30098	1.0088	0.872462	0.793953	0.836191	1.4289	0.640547	0.683486	0.959352	1.43962	1.42746	1.28876	1.20167	1.06409	1.35036	BSU08300	yfiK	2.65837	2.50722	1.70514	2.5202	3.46292	1.64929
BSU08310	yfiL	similar to ABC transporter (ATP-binding protein)	0.976803	0.959282	0.870418	2.05046	0.962218	0.384481	0.263379	0.440903	0.493112	0.82425	0.473128	0.504905	0.418826	0.731702	0.550026	0.46556	1.09169	1.02431	0.944631	0.620075	0.79383	0.830139	1.55231	1.09356	1.3002	1.03177	0.477319	0.637362	1.31985	2.09458	0.582797	0.57331	0.364925	0.491843	0.388341	1.41241	0.278491	0.661713	0.316458	BSU08310	yfiL	1.28783	1.16364	0.956016	1.51925	0.871351	0.340924
BSU08320	yfiM	similar to ABC transporter (membrane protein)	1.24696	1.71541	0.823716	1.35792	0.945163	0.698837	0.893141	0.698482	0.920492	0.793956	0.541092	0.757292	0.812844	0.840919	0.934772	0.695622	1.04682	1.18305	0.9001	1.13471	0.775858	0.912284	1.70925	1.15248	1.23102	0.919529	0.667949	0.681621	1.3773	2.01602	0.609744	0.692191	0.614953	0.738513	0.596496	1.38371	0.535429	0.819637	0.371308	BSU08320	yfiM	1.22624	0.859235	1.38796	1.16504	0.734779	0.489583
BSU08330	yfiN	similar to ABC transporter (membrane protein)	0.771099	0.938764	0.951781	0.798246	1.18321	0.312682	0.266757	0.437596	0.419887	0.572315	0.870174	1.21826	0.754884	0.90306	0.670351	0.560146	0.894953	0.836558	1.33133	1.61816	1.26686	1.3925	2.5069	0.881015	1.25732	0.871099	0.556757	0.772535	1.19168	2.11064	3.08454	1.37279	1.48627	0.856036	1.23738	1.87754	1.15994	0.776563	0.597083	BSU08330	yfiN	1.08733	1.31137	1.53818	1.41306	1.73121	0.484159
BSU08340	padR	repressor of yveF-yveG-padC, induction occurs by binding of phenolic acids,stress response	1.33571	1.30222	0.81438	0.921278	0.652443	0.589626	0.947253	0.74625	0.847938	0.787912	0.952727	1.09837	0.77897	0.93386	0.621851	0.701298	1.15165	0.954865	1.52411	1.62915	1.15591	0.929867	1.36426	1.32715	1.1948	0.92684	1.06199	0.886389	1.1034	1.50532	1.29572	1.03744	1.04659	0.87101	1.07252	1.19077	0.809941	0.68399	0.954535	BSU08340	padR	0.771199	0.903975	1.25347	0.984817	0.947887	0.742906
BSU08350	lipB	extracellular esterase, lipase	1.50998	1.6004	0.617324	1.23469	1.43164	1.47815	1.16122	0.882709	1.00286	1.37901	1.11598	1.44814	1.43925	0.984792	1.19043	1.06078	1.22992	0.957093	0.893228	0.9978	1.13466	1.17324	1.07662	1.32983	1.02671	0.993467	0.70445	1.0139	0.90547	1.12636	1.22603	1.37254	0.88845	1.05047	0.808083	1.08517	0.835616	1.31201	0.913956	BSU08350	lipB	2.42188	1.80884	1.06609	0.854528	1.3126	0.958633
BSU08360	yfiQ	unknown	1.455	1.73084	0.968561	1.0049	1.35921	0.593594	0.892214	0.987263	1.25095	0.690593	0.710581	0.824264	1.10117	1.54412	1.20829	0.860202	1.21868	1.33478	1.19293	1.31671	0.815852	1.02147	1.45378	0.691009	0.757865	0.691941	0.547867	0.785973	0.815481	1.67894	0.807596	0.882134	0.85558	0.84869	0.87431	1.08885	0.860397	0.771447	0.700013	BSU08360	yfiQ	1.42696	1.36487	1.50991	1.11802	1.65224	0.857909
BSU08370	yfiR	similar to transcriptional regulator (TetR family)	1.21004	0.954976	1.44857	1.14888	1.12429	1.00948	1.30244	0.885833	1.34139	1.04451	1.01568	1.20006	0.811726	0.690495	1.08153	0.796202	0.986006	0.853857	0.964402	0.956854	1.10939	1.29583	0.782158	1.11936	1.00229	0.970436	1.14392	0.72866	1.39447	1.4021	1.3808	1.1735	1.14691	0.821459	0.902204	1.00471	1.03035	1.03606	1.00415	BSU08370	yfiR	1.64346	1.28981	1.09643	0.969616	1.12063	1.01857
BSU08380	yfiS	similar to multidrug resistance protein	0.841882	1.07285	0.741026	1.85752	1.5372	1.34312	1.11115	1.08102	1.13606	0.828802	0.811841	0.897589	0.711216	0.839184	0.770316	0.857144	1.04672	1.0313	0.681148	1.12057	1.30641	1.31481	1.11587	1.0371	1.00453	0.879102	1.03496	0.653201	1.06176	1.86833	0.846728	0.702786	0.876932	0.698612	0.619076	1.57648	0.708861	0.678192	0.630302	BSU08380	yfiS	2.83081	2.45385	1.94556	1.79441	1.68153	1.54397
BSU08390	yfiT	bacillithiol S-transferase	0.667795	0.550912	0.940059	1.36957	1.06412	1.22347	1.27882	1.20777	1.37359	1.27524	1.26289	0.834681	0.697579	0.855211	1.13739	0.97658	1.17912	0.94122	0.937935	0.987878	1.86316	1.40749	1.07	1.38531	1.15029	0.999501	1.46218	0.831528	1.43464	1.2389	1.30334	1.08537	1.07991	0.929022	0.976652	1.13219	1.03067	0.939469	0.838886	BSU08390	yfiT	1.95452	2.00882	2.12393	1.57735	1.64657	1.44023
BSU08400	yfiU	similar to multidrug-efflux transporter	1.11899	1.32303	1.07564	0.563633	0.800635	0.473112	0.309876	0.526755	0.50192	0.565223	0.881407	1.46386	1.68359	1.2026	1.03049	0.717339	0.882669	0.86956	1.05121	2.23834	0.910548	0.987188	1.0128	0.563475	0.610225	0.565562	0.697621	1.28154	0.846291	1.39999	2.34221	1.58657	2.24371	1.49531	1.62448	1.34472	2.05559	1.52995	1.29689	BSU08400	yfiU	0.552548	1.09109	2.02967	1.19145	1.62411	1.51826
BSU08410	yfiV	similar to transcriptional regulator (MarR family)	1.57413	1.49744	0.935538	1.24343	0.775087	1.36667	1.70906	1.25762	1.37236	1.54913	1.34607	1.39481	1.34866	1.3613	1.4334	0.855493	1.14299	1.0272	1.00151	0.939557	1.17578	1.16136	0.97189	1.32838	1.07651	1.0437	1.01482	0.9288	1.14342	1.1816	1.24155	0.945527	1.00647	0.96004	1.01289	1.14434	0.934278	1.33216	1.23383	BSU08410	yfiV	0.968019	0.911975	0.887547	0.779048	1.10282	1.07156
BSU08425	mprF	synthesis of lysylphosphatidylglycerol (L-PG)	1.31152	1.18738	0.899341	1.11671	1.49215	1.44125	0.868052	0.987795	1.04303	1.0208	1.01492	1.06981	1.08142	1.08289	0.767927	0.949654	0.978327	1.02813	0.931442	1.06523	0.919384	0.974013	1.10007	1.45139	1.33273	1.17791	1.35658	1.12408	0.928426	0.913208	1.11304	0.827136	0.714007	0.844549	0.788603	1.12386	0.782617	0.982801	0.89699	BSU08425	mprF	0.919309	1.13121	1.27051	2.08174	1.66506	2.8126
BSU08440	yfiY	ABC transporter for the siderophore schizokinen and arthrobactin (binding protein), works with ATPase YusV	0.261001	0.479938	0.94724	0.92766	0.899651	1.55449	1.92264	0.428564	0.273372	0.370053	0.207027	0.164387	0.603016	1.24493	1.28526	1.26008	1.01505	0.936583	0.370637	0.949781	2.74645	2.01398	0.406342	2.07551	1.35504	1.73335	0.543668	1.75328	0.446089	0.391792	0.134664	0.24099	0.171189	0.572201	0.680091	0.79141	0.6394	0.53581	0.699075	BSU08440	yfiY	0.886178	0.87752	1.07008	0.352326	9.07195	0.593371
BSU08450	yfiZ	ABC transporter for the siderophore schizokinen and arthrobactin (permease), works with ATPase YusV	1.12253	1.2844	1.01826	1.4128	1.53319	1.60331	0.898822	0.707425	0.436083	0.355604	0.209233	0.190966	0.693537	1.06111	1.08176	0.851084	1.01755	1.05007	0.491891	1.73745	1.30263	1.5262	0.51233	1.90429	0.813034	1.1055	0.898523	1.25676	0.494987	0.758961	0.123853	0.221603	0.210965	0.61908	0.573663	1.04018	0.400227	0.485313	0.750587	BSU08450	yfiZ	2.7644	1.15633	1.71554	0.874245	5.35415	1.74266
BSU08460	yfhA	ABC transporter for the siderophore schizokinen and arthrobactin (permease), works with ATPase YusV	1.27499	1.46434	0.807943	1.1473	1.24842	2.18626	1.14186	0.849821	0.48703	0.41042	0.373053	0.293224	0.711294	0.896358	0.817623	0.998369	1.25835	1.01663	0.750638	2.25606	1.36392	1.74739	0.69707	2.0998	0.998224	1.22478	1.03949	1.05912	0.584824	1.124	0.167588	0.392978	0.242629	0.611597	0.596045	1.21746	0.517138	0.643765	0.624391	BSU08460	yfhA	2.43489	1.04891	1.61462	0.894572	5.31728	1.28017
BSU08470	yfhB	unknown	0.362548	0.44128	0.569133	1.57966	1.45165	0.760576	1.451	0.841002	0.853898	0.80071	0.528659	0.296226	0.69213	1.12551	1.11535	1.48074	1.08192	1.25139	0.240491	0.602947	1.63454	1.26437	0.583805	0.991292	0.858038	1.21745	1.06987	0.777966	1.15505	0.845053	0.462124	0.404238	0.526257	0.717917	0.913388	1.07891	0.778808	0.840599	1.07832	BSU08470	yfhB	2.10803	1.71718	1.77422	0.86999	2.87966	1.11263
BSU08480	yfhC	unknown	0.509022	0.725172	0.72549	0.999527	1.08229	0.945064	1.51352	0.690123	0.586262	0.661847	0.355182	0.283587	0.701043	1.45839	1.01452	1.26923	1.22342	0.922485	0.84663	0.843635	1.69715	1.10762	0.75683	0.977493	0.849183	1.158	0.974319	1.03186	0.693894	0.490926	0.363739	0.353042	0.487452	0.848333	1.05866	1.07551	0.958078	1.24704	1.10305	BSU08480	yfhC	1.10364	0.906449	1.42078	0.701475	3.14211	0.982974
BSU08490	yfhD	general stress protein, survival of ethanol stress and low temperatures	0.357657	0.233315	1.931	0.31049	0.18209	0.056335	0.0504681	0.053268	0.0299492	0.200447	0.623023	1.02502	1.16316	3.63949	1.74469	2.24611	1.12283	0.607416	3.64778	0.80403	1.50139	1.53996	0.795953	0.0935153	0.122366	0.131078	0.105867	4.81336	0.296253	0.536461	0.694708	0.880499	1.23935	1.64801	1.49062	4.89458	3.64772	3.96469	2.19462	BSU08490	yfhD	0.924326	0.362065	0.33978	0.630232	0.0946807	0.381095
BSU08500	yfhE	general stress protein, survival of salt and ethanol stresses and low temperatures	0.447877	0.265025	2.20538	0.342962	0.307027	0.702955	0.604102	0.910566	0.719781	1.08587	2.72589	3.12454	1.9875	1.60398	1.12037	0.979636	0.805461	0.742235	0.691103	0.808778	1.23792	1.5066	0.864209	0.460583	0.459329	0.571698	0.394199	1.53827	0.99892	0.919796	3.48694	3.03821	3.12909	1.58122	1.65271	1.54659	2.41277	2.2995	1.40312	BSU08500	yfhE	0.666203	0.359619	0.437811	0.564493	0.132643	0.581825
BSU08510	yfhF	general stress protein, similar to cell division inhibitor	0.148017	0.115202	2.41545	0.289488	0.247355	0.647534	0.620141	0.593704	0.754411	0.575819	0.596821	0.97655	0.86544	0.777178	0.87486	0.826792	0.761707	0.84635	0.596192	0.957979	1.51768	1.64444	0.976542	1.4377	1.36829	1.19586	1.11367	1.00673	1.18675	1.28792	1.56364	1.37585	2.14955	1.35869	1.31679	1.34502	1.44634	1.62636	1.10033	BSU08510	yfhF	0.754323	0.251455	0.250773	0.576528	0.10363	0.343511
BSU08520	yfhG	unknown	0.772576	0.827438	1.24339	1.01636	0.645965	1.20113	1.36184	1.53373	1.34489	1.7099	1.39723	1.02551	1.24658	1.10024	1.02719	1.34151	0.86612	1.0359	1.13123	1.30991	1.43236	0.784461	1.05994	1.8421	1.97115	1.2242	2.01756	0.964424	1.38355	0.870352	1.01626	1.33801	1.13681	1.24386	1.32413	1.23884	1.13031	0.833544	0.959633	BSU08520	yfhG	0.770292	0.803638	0.626449	0.796122	0.649552	0.648789
BSU08530	yfhH	unknown	0.872109	0.897053	1.25065	0.890025	0.574535	1.20416	1.55286	1.03001	1.34052	1.33732	1.02482	1.11838	1.16151	0.927752	1.17831	1.02661	0.879785	1.07932	1.50078	1.69441	1.58514	0.932714	1.20263	1.48928	1.64969	1.12923	1.86847	1.00666	1.45909	1.07392	1.25755	1.70517	1.5275	1.19135	1.39508	1.06601	1.58486	1.30717	1.24501	BSU08530	yfhH	0.824301	0.817696	0.814648	0.877904	0.590831	0.5781
BSU08540	yfhI	similar to antibiotic resistance protein	3.82576	2.18045	0.414788	1.01774	0.825771	0.708656	0.396603	0.528557	0.497524	0.498889	0.447155	0.551764	0.597609	1.10433	0.750596	0.757213	1.0841	0.937859	1.50296	0.867441	0.244373	0.522006	2.73071	1.03948	0.818407	0.785653	0.448312	0.990146	0.872835	1.77176	0.554514	0.694285	1.30658	1.15486	1.23967	1.12564	1.33807	1.38197	1.2198	BSU08540	yfhI	0.491637	0.733211	0.452564	0.695108	0.867618	0.68945
BSU08550	sspK	small acid-soluble spore protein (minor) SASP	1.03891	0.758653	0.837204	0.535872	0.621912	0.245755	0.215939	0.231894	0.237682	0.360958	0.379947	0.598588	1.12983	1.62492	1.60212	1.3738	0.9721	0.613488	3.4918	1.67776	1.08644	1.00046	3.2128	0.452137	0.459379	0.489652	0.382649	1.8868	0.486001	0.623725	0.58421	0.832122	2.01482	2.22683	2.32578	1.99605	5.75435	7.4599	4.31028	BSU08550	sspK	0.917474	1.14803	0.581481	1.71001	1.45108	0.482194
BSU08560	yfhJ	unknown	0.67725	0.746367	1.89665	0.386163	0.332272	1.12434	1.58228	1.40571	1.31005	1.38666	1.65608	1.08263	0.94283	0.732327	0.702356	0.623896	1.20685	1.01285	1.38642	0.677455	1.13285	0.655358	2.64041	1.10321	1.22202	1.0418	1.80225	0.941751	1.32291	1.23252	1.59271	0.942127	1.38968	0.864133	1.23358	1.1385	1.34211	1.64062	1.33605	BSU08560	yfhJ	0.327145	0.507896	0.769499	0.508025	0.308239	0.685816
BSU08570	yfhK	general stress protein, similar to cell division inhibitor	0.118248	0.0470456	2.82524	0.134593	0.166921	1.66072	0.784185	0.915621	1.20617	1.84124	2.49193	2.58094	0.735329	0.632246	0.732473	0.77259	0.992047	0.889423	0.418735	0.692648	0.873655	1.05883	1.50399	0.749946	0.844804	1.6301	1.39784	0.945679	1.06886	1.20356	1.70897	0.991154	0.835398	0.552356	0.625941	0.691237	2.24757	3.42548	0.651198	BSU08570	yfhK	2.71852	0.164644	0.135246	0.966581	0.0969479	0.104048
BSU08580	yfhL	general stress protein, important for survival at low temperature (4°C) and during ethanol stress	0.0979075	0.074722	2.71259	0.136576	0.21841	0.50762	0.445759	2.2611	0.862669	0.976447	1.45948	1.82526	0.746399	0.877209	1.49048	0.979649	1.00562	1.04867	0.510117	1.03402	0.750189	0.967589	1.16352	0.397271	0.682356	0.828685	2.30071	1.11548	1.19475	1.41894	2.17572	1.56974	1.1061	0.664301	0.81887	0.899422	1.51087	1.55147	0.998342	BSU08580	yfhL	2.81755	0.60295	0.581958	1.1538	0.136927	0.742029
BSU08590	yfhM	general stress protein, similar to epoxide hydrolase	0.197356	0.143604	2.96644	0.177574	0.251235	0.689476	0.589774	2.10024	1.02334	1.30558	2.21275	2.02252	1.00665	0.969272	0.810944	1.19217	1.07868	0.965215	0.718927	0.990885	0.945034	0.923622	1.29581	0.45505	0.579728	0.758203	2.41072	1.22706	1.19956	1.08223	2.54082	2.19877	1.41112	0.926924	0.840494	1.02151	1.54829	1.99695	1.07421	BSU08590	yfhM	1.82024	0.729076	0.986431	1.09607	0.0935201	0.869508
BSU08600	csbB	general stress protein	0.2188	0.248443	2.50219	0.428574	0.52137	1.6543	0.909386	0.868292	1.011	0.901849	1.52242	1.66486	1.39914	0.81763	1.17055	0.887987	0.733975	0.880848	0.454043	0.618687	1.09591	1.17825	0.707955	1.73654	1.48477	1.78067	1.16364	1.53102	0.813503	0.967561	1.1037	1.13482	1.34233	1.22844	1.01709	0.806983	1.23145	1.70475	0.657939	BSU08600	csbB	1.93435	0.365523	0.1283	0.742451	0.349486	0.179342
BSU08610	yfhO	unknown	0.25559	0.317955	1.75217	0.580504	0.479259	2.0105	1.31423	0.955106	1.28721	1.37286	2.48618	3.47669	2.13219	1.39662	1.26032	1.3935	0.919806	0.731574	0.617794	1.17106	1.71947	1.34206	1.29724	2.7581	2.39769	1.83691	0.950508	1.31001	0.641931	0.662123	0.620647	0.617174	1.49257	2.23257	1.26709	0.955002	1.15975	0.87709	1.05357	BSU08610	yfhO	1.0027	0.78047	0.220356	0.565258	0.315143	0.318404
BSU08620	yfhP	unknown	1.18398	1.26864	2.19119	0.655577	0.659954	0.486702	0.613606	0.666847	0.590698	0.582223	0.522308	0.629763	0.991588	1.00081	1.25213	1.25846	1.36205	1.06731	1.48948	1.35549	1.009	0.920808	1.21164	0.898019	0.816875	0.717125	0.761641	1.21826	0.951624	1.36917	1.00314	1.32081	1.50369	1.14613	1.14516	1.36136	1.99895	1.71486	2.05502	BSU08620	yfhP	1.18917	1.05901	0.548381	1.13839	0.572691	0.977389
BSU08630	mutY	A/G-specific adenine glycosylase, error prevention oxidized guanine system, releases adenines from 8-oxo-G:A mismatches	1.32588	0.978818	0.677434	0.910152	0.752929	1.67315	1.15961	1.16248	1.14315	0.94742	1.13674	1.07164	1.11466	0.977848	0.994074	1.20871	0.938811	0.857009	1.31949	1.40145	1.22959	0.749943	0.635909	1.91192	2.30804	1.61334	1.26023	1.24837	1.01544	0.995348	0.582428	1.07518	1.15497	1.13157	1.03905	1.18856	1.01454	1.05448	1.01387	BSU08630	mutY	0.723543	0.801127	0.822069	0.884629	1.24855	1.29231
BSU08640	yfhS	unknown	0.215738	0.133901	1.37762	0.243681	0.57682	0.313843	0.229038	0.212133	0.221542	0.299183	0.320067	0.739332	1.84514	1.75544	2.3305	1.41507	0.951419	0.602738	4.56135	4.95088	5.43397	2.91035	3.24722	0.445566	0.653794	0.729658	0.326954	2.27467	0.467655	0.864588	0.56831	1.61724	2.40366	1.78893	1.62777	1.71064	2.76987	3.00609	2.39899	BSU08640	yfhS	0.354967	0.663245	2.07189	1.41902	1.57756	1.0318
BSU08650	fabL	enoyl-acyl carrier protein reductase	0.544648	1.00404	0.946405	0.85286	0.84417	1.66715	1.84137	0.7852	0.824579	0.756373	0.744793	1.19729	0.950178	0.837374	0.890463	1.00398	0.780676	0.80521	0.807089	1.75819	1.44029	0.884411	0.62795	1.57409	1.88979	2.02636	0.985038	1.39836	0.523729	0.608483	0.419938	0.675404	0.671345	0.759019	0.841009	0.92559	0.790611	0.97297	0.69762	BSU08650	fabL	0.512902	0.52785	0.809499	0.691851	1.51278	0.921875
BSU08660	sspE	small acid-soluble spore protein (major gamma-type SASP)	1.21269	0.679905	0.66575	0.594142	0.580425	0.0344555	0.0443202	0.0291533	0.0177361	0.0376477	0.0701178	0.602774	2.76675	7.74262	0.542349	1.55916	0.615686	0.347871	1.7627	1.91567	1.95543	1.0643	0.693509	0.0427527	0.0482944	0.063398	0.0595185	13.6142	0.0590587	0.11451	0.188485	0.272288	1.73673	1.80469	2.61384	1.81856	4.0742	1.83101	3.58926	BSU08660	sspE	0.469114	0.483765	1.06937	0.693715	1.05787	0.735241
BSU08670	ygaB	unknown	0.766375	1.08813	1.18356	0.832191	1.11497	0.271057	0.565987	0.70336	1.39837	2.6037	2.62019	1.91131	0.792236	0.440238	0.485427	0.485204	0.844918	0.992371	0.921503	0.869154	1.1858	0.870727	0.968085	0.294917	0.470784	0.385003	0.59362	1.07267	3.07361	1.32688	3.04751	1.73816	2.72769	1.79004	1.79033	0.839054	1.42862	1.81573	1.34558	BSU08670	ygaB	1.43588	2.30934	3.6596	1.10711	0.943094	1.82341
BSU08680	ygaC	unknown	0.427645	0.742475	1.62871	0.764357	0.780728	0.380195	0.744709	0.93898	1.10282	1.4349	2.65813	2.07426	1.45102	0.974878	0.94921	0.750237	0.967428	1.112	0.970923	0.917423	0.870326	0.786948	0.990587	0.479868	0.638675	0.465648	0.808623	1.13109	1.93431	0.945386	2.72945	2.12885	2.16676	1.53795	1.62773	1.09631	1.20894	1.49098	1.54031	BSU08680	ygaC	0.372699	0.813215	0.746962	0.93806	0.436471	1.05459
BSU08690	ygaD	similar to ABC transporter (ATP-binding protein)	0.828124	1.45668	0.975768	0.88187	0.9955	1.09877	0.909996	0.769037	1.17839	1.47844	2.28667	2.17226	1.2269	1.19902	1.14231	0.892124	1.00635	1.12905	1.14106	1.03265	0.739911	0.742874	1.43211	0.887304	1.25803	0.967266	1.01495	1.14658	1.06015	1.14364	1.71787	1.31826	2.17264	1.61203	1.50963	1.01907	0.855496	0.808297	0.917714	BSU08690	ygaD	0.344659	0.581262	0.563545	0.640959	0.952048	1.389
BSU08700	ygaE	unknown	1.74801	1.54861	0.672418	1.13373	0.59838	1.22481	0.569168	0.613284	0.625184	0.744046	1.27239	1.66512	1.7581	2.03168	1.55071	1.12187	0.765115	0.864149	1.89821	1.02528	0.860589	0.822374	1.32241	1.97011	1.56513	1.12262	0.657955	1.58173	0.847895	0.807561	1.2485	1.77843	2.00781	2.34931	1.6358	1.28336	1.26773	1.02633	0.946118	BSU08700	ygaE	0.737615	0.824845	0.334225	0.69818	0.510433	0.80882
BSU08710	gsaB	glutamate-1-semialdehyde aminotransferase	0.977456	0.8648	1.03735	1.09122	0.775516	1.51683	0.886667	0.840752	0.936457	0.976079	0.761781	0.781525	1.01849	0.958901	0.805246	0.891076	1.16751	1.13591	0.884695	1.26693	1.61066	1.09011	0.858465	1.54097	1.30563	1.24859	0.977945	0.963636	0.931297	1.25468	0.616206	0.577611	0.682737	0.680769	0.789432	0.87552	0.69144	0.712974	0.790206	BSU08710	gsaB	1.01142	0.910719	1.10416	0.884266	1.99312	1.35511
BSU08720	ygaF	similar to thioredoxin-dependent hydroperoxide peroxidase	0.577126	0.845715	1.10084	1.08183	0.934162	1.0217	1.69518	1.13258	1.28725	1.25624	1.42459	1.62002	1.37378	0.909624	0.937467	1.31562	1.10827	1.00766	0.898866	0.748666	1.46556	1.03951	0.688329	1.34375	1.53421	1.20022	1.25015	0.920124	1.17914	0.667178	1.60493	1.43305	1.67941	1.06338	1.13043	1.01519	0.785126	0.773072	1.04684	BSU08720	ygaF	0.571918	1.05083	1.03799	0.936552	1.30094	1.00965
BSU08730	perR	transcriptional repressor of the peroxide regulon	0.619406	0.936725	1.37413	0.83019	0.638668	0.836135	1.00344	1.03773	0.875229	1.05232	0.989845	1.24602	0.882496	0.791918	1.06947	1.0457	1.10305	1.20914	1.47808	0.944963	1.51806	1.35552	1.7071	1.02002	1.27196	0.888269	1.14618	1.00831	1.25483	1.22708	1.43945	1.54783	1.35285	0.982334	1.01002	1.22703	1.03029	1.11448	1.04748	BSU08730	perR	0.856627	1.29058	0.943537	0.789436	0.480315	0.933463
BSU08740	ygzB	unknown	1.58429	1.30077	1.15509	1.02182	1.29225	1.25804	1.25606	1.03813	1.47081	1.35861	1.60724	1.07449	1.0573	0.784422	1.26632	1.07126	1.08344	1.16713	1.01874	1.22012	1.24316	1.90944	1.37875	1.4627	1.22222	1.1137	1.45458	0.774702	2.56766	0.938736	2.29132	2.18551	1.38579	1.15066	0.7679	0.79322	1.42439	1.96247	1.16323	BSU08740	ygzB	2.288	1.43549	2.25075	0.977266	0.618748	1.63655
BSU08750	ygxA	unknown	0.411067	0.613432	2.04347	0.74856	0.818155	1.65565	1.38219	1.30637	1.08437	1.63095	1.57602	0.743493	0.636408	0.655098	1.04096	0.534691	1.02626	1.2283	1.53882	1.02733	1.03831	1.39934	1.3414	1.35398	1.35634	1.49944	1.11632	0.746605	0.99092	1.2707	1.71353	1.21516	0.969798	0.635986	0.704577	0.971501	0.67374	1.10434	0.859699	BSU08750	ygxA	0.876863	1.0059	0.71827	1.26724	0.486085	1.44276
BSU08760	spo0M	sporulation-control gene	0.775865	1.11861	1.41271	0.582587	1.22081	0.795393	0.757057	2.33422	0.575589	0.713685	1.22978	1.35598	0.590426	0.801602	1.02441	1.06081	0.974165	1.03152	0.904809	2.09736	1.02303	0.680365	0.432824	0.323991	0.784759	0.721158	3.9247	1.5883	0.668438	0.816456	1.11707	1.06266	0.639691	0.620441	0.644169	0.732852	1.11314	1.46479	0.954431	BSU08760	spo0M	3.02045	2.40261	4.909	2.48644	0.404184	5.11094
BSU08770	ygzA	unknown	2.0312	1.83675	0.841134	1.28152	1.04922	0.853844	0.895071	1.20516	0.986968	1.1973	1.294	1.57232	1.86046	1.03402	1.27248	1.22952	0.985331	1.18518	0.937417	0.749156	0.785792	0.828198	2.56015	0.972256	1.16413	0.95011	1.79429	1.13031	0.984784	1.02956	2.06899	2.17767	2.32873	1.49525	1.05307	1.01793	1.67247	1.91097	1.3454	BSU08770	ygzA	1.28404	0.90424	1.36443	0.941131	1.27655	1.75364
BSU08779	ygzC	unknown	1.46483	0.940767	0.932158	1.45564	0.881791	0.950961	1.13165	0.81314	0.939643	1.20783	2.00538	2.71657	1.97951	1.65513	1.03834	1.66933	1.20153	1.0158	0.989998	0.881763	1.36223	1.21951	1.32931	0.917928	0.951121	0.705913	0.656452	1.2245	0.942797	1.09961	3.06634	2.57022	2.65981	1.41436	1.58227	1.21046	2.2124	2.5637	1.33673	BSU08779	ygzC	0.990155	0.768327	1.16072	1.12192	0.946454	0.663791
BSU08780	ygaJ	unknown	1.13363	1.17119	1.85824	1.12931	1.30162	0.853141	1.33546	0.9366	1.32675	1.15562	1.1506	0.857556	1.33388	1.26871	1.57572	0.921077	1.08367	1.11175	0.725077	0.860767	0.855338	1.01782	0.842903	0.820832	0.734097	0.835878	0.945976	0.908458	1.589	1.41864	1.17365	1.20397	1.11525	1.19552	1.22353	1.35129	1.52905	1.66858	1.11392	BSU08780	ygaJ	1.26907	0.910813	0.875345	0.679102	0.967202	0.765074
BSU08790	thiC	biosynthesis of the pyrimidine moiety of thiamine	0.0932015	0.310883	0.265102	1.65047	3.08737	2.65667	2.32088	1.70898	1.01852	0.76222	0.380417	0.362028	0.688239	0.582883	0.388307	0.370273	0.417332	0.480144	0.0616225	0.379633	0.437588	1.33807	0.197166	1.57447	2.46284	1.25564	0.583922	1.88687	0.728735	0.61739	0.424695	0.612269	0.620713	1.22576	0.920227	1.00886	0.519555	0.628097	0.725409	BSU08790	thiC	1.18541	0.724343	0.482278	1.29061	2.22833	0.589603
BSU08800	ygaK	similar to reticuline oxidase	0.526062	0.422174	0.629699	0.761155	1.11036	0.439417	0.482188	0.262244	0.276758	0.33638	0.392919	0.313048	0.339725	0.522086	0.595629	1.68751	1.97768	2.63763	1.03939	1.43394	1.00549	1.62456	1.14227	1.04465	1.39767	0.829352	0.428885	1.65037	0.699479	0.986167	0.52922	0.635029	0.680491	0.715135	0.694263	0.807803	2.15326	3.88705	6.41322	BSU08800	ygaK	0.913478	1.08757	1.11831	1.60734	1.0736	0.565869
BSU08810	senS	transcriptional regulator of extracellular enzyme genes	2.15401	1.94853	0.90692	1.28567	1.2656	2.2392	2.08118	1.69717	2.09804	1.86474	3.33482	2.21581	2.26782	1.51992	1.88176	0.919404	1.25237	1.19223	0.835652	0.685625	0.856421	1.0778	0.732764	0.953633	0.634261	0.77569	1.06672	1.34025	1.24452	0.589776	1.37273	1.9016	1.92913	1.28996	0.973898	0.81782	1.82764	2.31131	1.68144	BSU08810	senS	0.75214	0.535256	1.00755	0.463301	0.694676	1.13016
BSU08820	katA	main vegetative catalase 1	0.569525	0.80066	1.24152	0.65205	1.01245	0.251133	0.203089	0.248681	0.144418	0.271505	0.366041	0.515194	2.24612	2.80766	1.96642	1.97061	1.03461	0.911478	0.592568	1.66973	1.31588	1.1365	1.94647	0.188587	0.264088	0.246057	0.247188	4.25563	0.313288	0.510948	0.900306	1.23021	2.88837	2.35075	2.0549	1.22565	2.20596	1.8666	1.98055	BSU08820	katA	1.54963	0.680089	1.94787	0.646492	0.9398	1.66829
BSU08830	ssuB	aliphatic sulfonate ABC transporter (binding protein)	1.06963	0.951764	0.698325	0.879262	1.10889	0.670979	0.914983	0.535918	0.920172	1.08044	0.940894	0.942166	0.824618	1.16481	1.37394	0.770483	0.919837	1.04528	0.974283	1.04371	1.17586	1.29543	1.34461	1.07304	1.31549	0.888745	0.513717	1.05932	1.35752	1.40183	0.743615	0.987091	1.43452	0.810734	1.23287	1.26579	1.58294	0.826814	1.11171	BSU08830	ssuB	1.44561	0.916929	1.37499	1.18931	1.43697	0.547757
BSU08840	ssuA	aliphatic sulfonate ABC transporter (binding lipoprotein)	1.5222	1.99523	0.951881	1.20491	1.09483	0.914919	1.06695	0.819334	1.77481	1.05893	0.803697	0.572465	0.788951	0.776649	1.38727	0.691751	1.21885	1.00422	0.718885	1.13164	0.841459	1.05016	1.06457	0.841003	1.00547	0.917224	0.330496	0.773448	0.933848	1.77012	0.519749	0.58437	0.451855	0.321287	0.548454	1.28182	0.379431	0.623477	0.473604	BSU08840	ssuA	0.983723	0.957384	1.21399	1.12025	2.29501	0.477795
BSU08850	ssuC	aliphatic sulfonate ABC transporter (permease)	1.44323	1.22392	1.27314	0.753747	0.932435	0.512034	0.539845	0.451547	0.523513	0.602561	0.415601	0.484432	0.540829	0.685246	0.780583	0.66952	1.14176	1.18742	0.797058	1.53205	0.888283	0.943199	0.943432	0.96517	0.858193	1.40024	0.581927	0.684024	1.08281	2.11834	0.70367	0.766772	0.611992	0.656306	0.580583	1.26917	0.651036	0.861061	0.606688	BSU08850	ssuC	1.04032	1.38263	1.61401	1.45373	1.27491	0.416192
BSU08860	ssuD	aliphatic sulfonate monooxygenase	1.18383	1.0628	1.30298	1.18617	1.3715	0.752934	0.63185	0.676338	0.688104	0.79902	0.799032	0.868067	1.06237	1.02932	0.920956	0.957927	1.20293	0.911158	0.777346	0.845703	0.810572	0.921135	0.94335	1.15989	1.09823	1.0088	0.656959	0.696285	1.37731	1.53236	0.739877	0.390428	0.975327	0.656985	1.0823	1.55172	1.05422	1.23625	0.946619	BSU08860	ssuD	0.927342	0.909587	1.38604	1.05905	1.26665	0.545168
BSU08870	ygaN	unknown	1.26161	1.04253	1.16863	1.10474	0.78334	0.816279	1.01397	1.09258	0.953832	1.09596	1.04477	1.05297	1.37688	1.31031	1.20293	1.48645	1.1725	1.11161	1.00007	1.15821	1.38458	1.27091	0.72993	1.0619	1.18828	1.01831	0.965794	0.75413	1.1632	1.34179	1.09816	1.13379	1.17757	1.11885	1.37123	0.932031	1.32298	1.43723	1.29893	BSU08870	ygaN	0.990921	1.10317	0.754019	0.653612	0.902803	0.608888
BSU08880	yhzA	alternative ribosomal protein S14, can replace RpsN under conditions of zinc limitation	0.947631	0.773148	0.809951	0.778393	0.880608	0.694592	0.593529	0.69355	0.904032	0.749761	0.952418	0.693121	0.545698	0.960135	0.804159	0.575274	0.913084	1.21632	1.39562	1.14114	1.01192	0.777322	1.33974	0.845856	1.33965	1.04959	0.538577	0.683267	1.00791	1.5384	0.731404	0.598953	0.36015	0.577173	0.558454	1.32846	0.534326	0.846705	0.802983	BSU08880	yhzA	1.10642	1.00131	0.971193	1.09958	0.732228	0.512488
BSU08890	ygaO	unknown	1.14236	0.755332	1.20503	0.77297	0.928866	1.04431	0.725453	0.829411	0.712493	0.746256	0.546533	0.741757	0.886504	0.909038	0.609894	0.934637	0.841589	0.910033	1.35942	1.46888	1.41776	1.70264	3.16379	1.11215	1.61662	1.06014	1.38455	1.1535	1.6752	1.17361	1.60254	1.81721	1.72462	1.56586	1.62808	1.64618	2.26705	2.30362	1.46239	BSU08890	ygaO	1.4208	1.04687	0.850597	0.880448	0.622859	0.815711
BSU08899	ygzD	unknown	0.955642	0.913556	1.09153	0.843204	0.865229	1.04067	1.17549	1.10899	0.616859	0.787063	0.583511	0.666148	0.868947	1.04798	1.4408	1.37514	1.02575	1.09391	1.7531	1.29255	1.42402	1.70819	2.9969	1.41961	1.41883	1.25219	1.57211	1.0915	1.0659	1.15431	2.22353	1.88255	1.62833	1.82974	1.82149	1.58133	2.00636	2.2395	1.58472	BSU08899	ygzD	1.24926	0.944499	0.520123	0.99179	0.798069	0.780431
BSU08900	yhzB	unknown	0.65623	0.814358	1.31723	0.369409	0.560784	0.829952	0.771155	0.649679	0.649193	0.657831	0.831516	0.795131	0.666459	1.2838	1.31143	0.996698	0.898422	0.981652	2.40383	1.77712	1.5232	0.921311	2.64436	1.27503	1.27202	0.934346	0.723917	1.01289	1.41518	1.73924	1.93924	1.25923	1.49782	1.01725	1.15349	1.92521	1.28944	1.55541	0.899337	BSU08900	yhzB	0.487555	0.924496	0.890423	0.998177	0.724864	0.72614
BSU08910	queG	epoxyqueuosine reductase	3.04084	1.28031	0.198998	1.0453	0.597851	0.774844	0.680832	0.613191	0.76948	0.93806	1.05232	1.81307	1.17227	1.42358	1.06912	0.900424	0.884709	0.96927	2.6601	0.775835	0.479893	0.712905	2.64359	1.26272	0.925081	0.863261	0.425999	0.987329	1.06803	1.47232	3.18299	1.93294	2.10805	1.55844	1.56791	1.16373	1.29034	1.071	1.09127	BSU08910	queG	0.746137	0.853212	0.70046	0.793118	1.16426	0.697537
BSU08920	yhbB	unknown	2.21848	1.4617	0.402298	0.921815	0.957369	0.134579	0.119788	0.121335	0.149873	0.331025	1.176	2.14439	2.43405	1.57527	2.31622	0.657281	0.612431	0.510878	2.47713	1.055	0.400614	0.721495	2.04793	0.204355	0.298309	0.235572	0.130251	3.46948	0.419721	1.28361	2.81913	2.74403	3.20805	2.05128	1.99488	1.6583	2.12025	1.526	1.43992	BSU08920	yhbB	0.781295	1.25586	0.977712	1.0765	1.58149	0.439029
BSU08930	cspR	rRNA methylase homolog	1.6254	1.26216	0.966776	1.19539	0.735056	0.478693	0.429618	0.326549	0.313936	0.582406	1.41718	2.57209	1.88179	1.48752	1.40461	0.710939	0.835138	0.804468	1.40393	0.742281	1.55313	1.31298	1.19359	0.528118	0.50719	0.871476	0.303059	2.41035	0.554708	0.948636	3.65751	2.67756	2.67916	1.73154	1.81523	0.901711	2.14127	1.88837	1.74047	BSU08930	cspR	0.553842	0.777086	1.05412	0.648676	2.62242	1.07495
BSU08940	yhbD	unknown	0.705692	1.17352	1.18048	1.22997	1.4929	1.0642	1.45009	2.91719	1.68879	1.20374	1.2404	0.972363	0.772047	0.851604	1.43447	0.918097	0.83919	1.13979	0.798263	1.21865	0.765662	0.630103	0.700114	1.05225	1.6521	1.17483	2.39478	0.794035	1.09717	1.30761	0.97171	0.96301	0.940957	0.815942	0.851296	1.06349	0.758909	0.654448	0.872238	BSU08940	yhbD	0.678436	0.829276	0.921033	0.662448	1.46382	1.59061
BSU08950	yhbE	unknown	0.853724	1.24634	1.22958	1.26048	1.10019	0.933218	1.39385	2.08585	1.33202	0.999171	0.92411	0.95949	0.767712	0.786698	1.06651	0.771903	1.00375	0.952517	0.726642	1.19084	0.749334	0.619394	0.667138	1.04362	1.46422	1.12444	2.12607	0.784579	1.22908	1.38819	1.04666	0.901712	0.809316	0.664036	0.716959	1.01145	0.80223	0.689622	0.694093	BSU08950	yhbE	0.827583	0.729819	1.06217	0.519355	1.33993	1.26066
BSU08960	yhbF	unknown	1.23527	1.41165	1.13841	1.24436	1.17596	1.33285	1.27277	1.52365	1.20859	1.13041	1.07782	0.958626	1.13019	0.8141	1.61669	0.79271	0.889315	0.912166	0.942952	1.26279	0.931219	0.966924	0.806048	0.75527	0.841028	0.832154	1.58238	0.857968	1.28086	1.28254	1.85587	1.11565	1.35277	0.88721	0.958456	0.895756	1.21234	1.25171	1.09025	BSU08960	yhbF	1.08574	0.780157	1.01485	0.477317	1.03274	0.950611
[truncated: 3,111 more rows]
[truncated: 198 more columns]

## Sheet: Genes kept for inference
B. subtilis genes kept for network inference (after filtering for >0.05 variance in the dataset and presence in both PY79 and BSB1 strains)
locus tag	gene name
BSU00010	dnaA
[truncated: 3,778 more rows]

## Sheet: Transcriptional data (cont.)
locus tag	gene name	SigD1_T0	SigD1_T5	SigD1_T15	SigD1_T30	SigD2_T0	SigD2_T15	SigD2_T30	YfmP1	YfmP2	YfmP3	SigF2	SigG2	SigF&E1	RemA1_T5	RemA1_T15	RemA1_T30	alaR_OD 0.4	alaR_OD 0.7	alaR_OD 1.0	alaR_OD 1.7	aseR0.9_1	aseR1.4_1	LmrA0.9_1	lmrA1.4_2	ntdR_T -0.5	ntdR_ T0	ycnC_0.9	ycnC_1.4	YoaUT3.5	YoaUT5.5	ytdP_T0.5	ytdP_T0	yxaD T-1	yxaD T-0.5
[truncated: 4,002 more rows]

[truncated: 1 more sheets: Legend]
