# Supplementary material for: An experimentally supported model of the Bacillus subtilis global transcriptional regulatory network
Source: Mol Syst Biol. 2015 Nov 17;11(11):839. doi: 10.15252/msb.20156236 (PMC4670728; doi:10.15252/msb.20156236)
Supplement: Supplementary file 5 — Dataset EV2 [file MSB-11-839-s005.xls]

## Sheet: Gold Standard
Regulator		Target		Sign	Sign
BSU name	Gene name	BSU name	Gene name
BSU14480	abh	BSU02780	ycdA	repression	-1
BSU14480	abh	BSU03480	srfAA	repression	-1
BSU14480	abh	BSU03490	srfAB	repression	-1
BSU14480	abh	BSU03500	comS	repression	-1
BSU14480	abh	BSU03510	srfAC	repression	-1
BSU14480	abh	BSU03520	srfAD	repression	-1
BSU14480	abh	BSU07750	yflA	repression	-1
BSU14480	abh	BSU14750	ylaE	repression	-1
BSU14480	abh	BSU14890	ctaC	repression	-1
BSU14480	abh	BSU14900	ctaD	repression	-1
BSU14480	abh	BSU14910	ctaE	repression	-1
BSU14480	abh	BSU14920	ctaF	repression	-1
BSU14480	abh	BSU14930	ctaG	repression	-1
BSU14480	abh	BSU19410	cwlS	repression	-1
BSU14480	abh	BSU34380	slrR	activation	1
BSU14480	abh	BSU36460	ywoF	repression	-1
BSU00370	abrB	BSU00370	abrB	repression	-1
BSU00370	abrB	BSU00490	spoVG	repression	-1
BSU00370	abrB	BSU00980	sigH	repression	-1
BSU00370	abrB	BSU01510	ybaJ	repression	-1
BSU00370	abrB	BSU01730	sigW	repression	-1
BSU00370	abrB	BSU01740	rsiW	repression	-1
BSU00370	abrB	BSU01910	skfA	repression	-1
BSU00370	abrB	BSU01920	skfB	repression	-1
BSU00370	abrB	BSU01935	skfC	repression	-1
BSU00370	abrB	BSU01950	skfE	repression	-1
BSU00370	abrB	BSU01960	skfF	repression	-1
BSU00370	abrB	BSU01970	skfG	repression	-1
BSU00370	abrB	BSU01980	skfH	repression	-1
BSU00370	abrB	BSU02040	ybdN	repression	-1
BSU00370	abrB	BSU02050	ybdO	repression	-1
BSU00370	abrB	BSU02310	ybfO	repression	-1
BSU00370	abrB	BSU02320	ybfP	repression	-1
BSU00370	abrB	BSU02520	ycbJ	repression	-1
BSU00370	abrB	BSU02700	estA	repression	-1
BSU00370	abrB	BSU02780	ycdA	repression	-1
BSU00370	abrB	BSU03040	amyE	activation	1
BSU00370	abrB	BSU03960	ycnK	repression	-1
BSU00370	abrB	BSU05200	ydeH	repression	-1
BSU00370	abrB	BSU05220	ydeJ	repression	-1
BSU00370	abrB	BSU05810	gmuB	activation	1
BSU00370	abrB	BSU05820	gmuA	activation	1
BSU00370	abrB	BSU05830	gmuC	activation	1
BSU00370	abrB	BSU05840	gmuD	activation	1
BSU00370	abrB	BSU05850	gmuR	activation	1
BSU00370	abrB	BSU05860	gmuE	activation	1
BSU00370	abrB	BSU05870	gmuF	activation	1
BSU00370	abrB	BSU05880	gmuG	activation	1
BSU00370	abrB	BSU06180	pspA	repression	-1
BSU00370	abrB	BSU06190	ydjG	repression	-1
BSU00370	abrB	BSU06200	ydjH	repression	-1
BSU00370	abrB	BSU06210	ydjI	repression	-1
BSU00370	abrB	BSU06240	bdhA	repression	-1
BSU00370	abrB	BSU06640	yerI	repression	-1
BSU00370	abrB	BSU06830	rapH	repression	-1
BSU00370	abrB	BSU07460	yfmI	repression	-1
BSU00370	abrB	BSU07480	yfmG	repression	-1
BSU00370	abrB	BSU07735	yflB	repression	-1
BSU00370	abrB	BSU07750	yflA	repression	-1
BSU00370	abrB	BSU09280	glpF	activation	1
BSU00370	abrB	BSU09290	glpK	activation	1
BSU00370	abrB	BSU09300	glpD	activation	1
BSU00370	abrB	BSU09700	yheJ	repression	-1
BSU00370	abrB	BSU09890	natA	repression	-1
BSU00370	abrB	BSU09900	natB	repression	-1
BSU00370	abrB	BSU09990	scoC	activation	1
BSU00370	abrB	BSU10300	aprE	repression	-1
BSU00370	abrB	BSU10420	comK	repression	-1
BSU00370	abrB	BSU10560	yhjM	repression	-1
BSU00370	abrB	BSU11910	yjcM	repression	-1
BSU00370	abrB	BSU11990	yjdB	repression	-1
BSU00370	abrB	BSU12040	yjdG	repression	-1
BSU00370	abrB	BSU12080	ctaO	repression	-1
BSU00370	abrB	BSU13640	spo0E	repression	-1
BSU00370	abrB	BSU13980	pbpH	repression	-1
BSU00370	abrB	BSU14220	ykuU	repression	-1
BSU00370	abrB	BSU14230	ykuV	repression	-1
BSU00370	abrB	BSU14240	rok	repression	-1
BSU00370	abrB	BSU14340	yknW	repression	-1
BSU00370	abrB	BSU14350	yknX	repression	-1
BSU00370	abrB	BSU14360	yknY	repression	-1
BSU00370	abrB	BSU14370	yknZ	repression	-1
BSU00370	abrB	BSU14700	nprE	repression	-1
BSU00370	abrB	BSU14750	ylaE	repression	-1
BSU00370	abrB	BSU14890	ctaC	repression	-1
BSU00370	abrB	BSU14900	ctaD	repression	-1
BSU00370	abrB	BSU14910	ctaE	repression	-1
BSU00370	abrB	BSU14920	ctaF	repression	-1
BSU00370	abrB	BSU14930	ctaG	repression	-1
BSU00370	abrB	BSU14940	ylbA	repression	-1
BSU00370	abrB	BSU15330	sigG	repression	-1
BSU00370	abrB	BSU15960	ylqB	repression	-1
BSU00370	abrB	BSU17240	ymzB	repression	-1
BSU00370	abrB	BSU17250	ymaE	repression	-1
BSU00370	abrB	BSU17690	yncM	repression	-1
BSU00370	abrB	BSU17920	ynzD	repression	-1
BSU00370	abrB	BSU18150	xynC	repression	-1
BSU00370	abrB	BSU18160	xynD	repression	-1
BSU00370	abrB	BSU18300	ppsE	repression	-1
BSU00370	abrB	BSU18330	ppsB	repression	-1
BSU00370	abrB	BSU18340	ppsA	repression	-1
BSU00370	abrB	BSU18780	yoaW	repression	-1
BSU00370	abrB	BSU18820	yobB	repression	-1
BSU00370	abrB	BSU18910	rapK	repression	-1
BSU00370	abrB	BSU18920	phrK	repression	-1
BSU00370	abrB	BSU19030	yobO	repression	-1
BSU00370	abrB	BSU19170	yocD	repression	-1
BSU00370	abrB	BSU19210	yocH	repression	-1
BSU00370	abrB	BSU19410	cwlS	repression	-1
BSU00370	abrB	BSU19800	phy	repression	-1
BSU00370	abrB	BSU22540	qcrC	repression	-1
BSU00370	abrB	BSU22550	qcrB	repression	-1
BSU00370	abrB	BSU22560	qcrA	repression	-1
BSU00370	abrB	BSU22810	yphF	repression	-1
BSU00370	abrB	BSU22820	yphE	repression	-1
BSU00370	abrB	BSU23450	sigF	repression	-1
BSU00370	abrB	BSU23460	spoIIAB	repression	-1
BSU00370	abrB	BSU23470	spoIIAA	repression	-1
BSU00370	abrB	BSU23480	dacF	repression	-1
BSU00370	abrB	BSU24600	sinI	repression	-1
BSU00370	abrB	BSU24610	sinR	repression	-1
BSU00370	abrB	BSU24620	tasA	repression	-1
BSU00370	abrB	BSU24630	sipW	repression	-1
BSU00370	abrB	BSU24640	yqxM	repression	-1
BSU00370	abrB	BSU24650	yqzG	repression	-1
BSU00370	abrB	BSU25190	cccA	repression	-1
BSU00370	abrB	BSU25220	antE	repression	-1
BSU00370	abrB	BSU25840	phrE	repression	-1
BSU00370	abrB	BSU25860	yqcG	repression	-1
BSU00370	abrB	BSU25880	yqxJ	repression	-1
BSU00370	abrB	BSU25890	yqxI	repression	-1
BSU00370	abrB	BSU26230	yqaP	repression	-1
BSU00370	abrB	BSU26820	yrpD	repression	-1
BSU00370	abrB	BSU26890	csn	repression	-1
BSU00370	abrB	BSU27190	yrzI	repression	-1
BSU00370	abrB	BSU28890	yscB	repression	-1
BSU00370	abrB	BSU31080	yuaB	repression	-1
BSU00370	abrB	BSU31250	tlpA	repression	-1
BSU00370	abrB	BSU31960	dhbF	repression	-1
BSU00370	abrB	BSU31970	dhbB	repression	-1
BSU00370	abrB	BSU31980	dhbE	repression	-1
BSU00370	abrB	BSU31990	dhbC	repression	-1
BSU00370	abrB	BSU32000	dhbA	repression	-1
BSU00370	abrB	BSU32010	besA	repression	-1
BSU00370	abrB	BSU32540	bsn	repression	-1
BSU00370	abrB	BSU33140	yvqJ	repression	-1
BSU00370	abrB	BSU33260	yvrN	repression	-1
BSU00370	abrB	BSU33270	yvrO	repression	-1
BSU00370	abrB	BSU33280	yvrP	repression	-1
BSU00370	abrB	BSU33410	yvgO	repression	-1
BSU00370	abrB	BSU33750	sdpA	repression	-1
BSU00370	abrB	BSU33760	sdpB	repression	-1
BSU00370	abrB	BSU33770	spbC	repression	-1
BSU00370	abrB	BSU33780	sdpI	repression	-1
BSU00370	abrB	BSU33790	sdpR	repression	-1
BSU00370	abrB	BSU34220	epsO	repression	-1
BSU00370	abrB	BSU34230	epsN	repression	-1
BSU00370	abrB	BSU34240	epsM	repression	-1
BSU00370	abrB	BSU34250	epsL	repression	-1
BSU00370	abrB	BSU34265	epsK	repression	-1
BSU00370	abrB	BSU34280	epsJ	repression	-1
BSU00370	abrB	BSU34290	epsI	repression	-1
BSU00370	abrB	BSU34300	epsH	repression	-1
BSU00370	abrB	BSU34310	epsG	repression	-1
BSU00370	abrB	BSU34320	epsF	repression	-1
BSU00370	abrB	BSU34330	epsE	repression	-1
BSU00370	abrB	BSU34340	epsD	repression	-1
BSU00370	abrB	BSU34350	epsC	repression	-1
BSU00370	abrB	BSU34360	epsB	repression	-1
BSU00370	abrB	BSU34370	epsA	repression	-1
BSU00370	abrB	BSU34380	slrR	repression	-1
BSU00370	abrB	BSU34390	pnbA	repression	-1
BSU00370	abrB	BSU34830	yvzA	repression	-1
BSU00370	abrB	BSU34840	yvcB	repression	-1
BSU00370	abrB	BSU34850	yvcA	repression	-1
BSU00370	abrB	BSU35050	yvnA	repression	-1
BSU00370	abrB	BSU35060	cypX	repression	-1
BSU00370	abrB	BSU35070	yvmC	repression	-1
BSU00370	abrB	BSU35910	rbsR	activation	1
BSU00370	abrB	BSU35920	rbsK	activation	1
BSU00370	abrB	BSU35930	rbsD	activation	1
BSU00370	abrB	BSU35940	rbsA	activation	1
BSU00370	abrB	BSU35950	rbsC	activation	1
BSU00370	abrB	BSU35960	rbsB	activation	1
BSU00370	abrB	BSU36240	ywqE	repression	-1
BSU00370	abrB	BSU36250	ptkA	repression	-1
BSU00370	abrB	BSU36260	ywqC	repression	-1
BSU00370	abrB	BSU36460	ywoF	repression	-1
BSU00370	abrB	BSU37350	sboA	repression	-1
BSU00370	abrB	BSU37360	sboX	repression	-1
BSU00370	abrB	BSU37370	albA	repression	-1
BSU00370	abrB	BSU37380	albB	repression	-1
BSU00370	abrB	BSU37390	albC	repression	-1
BSU00370	abrB	BSU37400	albD	repression	-1
BSU00370	abrB	BSU37410	albE	repression	-1
BSU00370	abrB	BSU37420	albF	repression	-1
BSU00370	abrB	BSU37430	albG	repression	-1
BSU00370	abrB	BSU37690	bacF	repression	-1
BSU00370	abrB	BSU37700	bacE	repression	-1
BSU00370	abrB	BSU37710	bacD	repression	-1
BSU00370	abrB	BSU37720	bacC	repression	-1
BSU00370	abrB	BSU37730	bacB	repression	-1
BSU00370	abrB	BSU37740	bacA	repression	-1
BSU00370	abrB	BSU37780	rocA	repression	-1
BSU00370	abrB	BSU37790	rocG	repression	-1
BSU00370	abrB	BSU37800	yweA	repression	-1
BSU00370	abrB	BSU38130	ywcE	repression	-1
BSU00370	abrB	BSU38340	ywbF	repression	-1
BSU00370	abrB	BSU38790	yxzE	repression	-1
BSU00370	abrB	BSU39590	yxeD	repression	-1
BSU00370	abrB	BSU39870	yxbD	repression	-1
BSU00370	abrB	BSU39880	yxbC	repression	-1
BSU00370	abrB	BSU39890	yxbB	repression	-1
BSU00370	abrB	BSU39900	aslA	repression	-1
BSU00370	abrB	BSU39910	yxnB	repression	-1
BSU00370	abrB	BSU39920	asnH	repression	-1
BSU00370	abrB	BSU39930	yxaM	repression	-1
BSU00370	abrB	BSU39940	yxaL	repression	-1
BSU00370	abrB	BSU39950	yxaJ	repression	-1
BSU00370	abrB	BSU40030	yxaB	repression	-1
BSU00370	abrB	BSU40040	glxK	repression	-1
BSU00370	abrB	BSU40050	gntR	activation	1
BSU00370	abrB	BSU40060	gntK	activation	1
BSU00370	abrB	BSU40070	gntP	activation	1
BSU00370	abrB	BSU40080	gntZ	activation	1
BSU00370	abrB	BSU40140	yydJ	repression	-1
BSU00370	abrB	BSU40150	yydI	repression	-1
BSU00370	abrB	BSU40160	yydH	repression	-1
BSU00370	abrB	BSU40170	yydG	repression	-1
BSU00370	abrB	BSU40180	yydF	repression	-1
BSU08100	acoR	BSU08060	acoA	activation	1
BSU08100	acoR	BSU08070	acoB	activation	1
BSU08100	acoR	BSU08080	acoC	activation	1
BSU08100	acoR	BSU08090	acoL	activation	1
BSU01810	adaA	BSU01800	alkA	activation	1
BSU01810	adaA	BSU01810	adaA	activation	1
BSU01810	adaA	BSU01820	adaB	activation	1
BSU24250	ahrC	BSU11190	argC	repression	-1
BSU24250	ahrC	BSU11200	argJ	repression	-1
BSU24250	ahrC	BSU11210	argB	repression	-1
BSU24250	ahrC	BSU11220	argD	repression	-1
BSU24250	ahrC	BSU11230	carA	repression	-1
BSU24250	ahrC	BSU11240	carB	repression	-1
BSU24250	ahrC	BSU11250	argF	repression	-1
BSU24250	ahrC	BSU29440	argH	repression	-1
BSU24250	ahrC	BSU29450	argG	repression	-1
BSU24250	ahrC	BSU37760	rocC	activation	1
BSU24250	ahrC	BSU37770	rocB	activation	1
BSU24250	ahrC	BSU37780	rocA	activation	1
BSU24250	ahrC	BSU37790	rocG	activation	1
BSU24250	ahrC	BSU40320	argI	activation	1
BSU24250	ahrC	BSU40330	rocE	activation	1
BSU24250	ahrC	BSU40340	rocD	activation	1
BSU36020	alsR	BSU36000	alsD	activation	1
BSU36020	alsR	BSU36010	alsS	activation	1
BSU23590	ansR	BSU23570	ansB	repression	-1
BSU23590	ansR	BSU23580	ansA	repression	-1
BSU23590	ansR	BSU23590	ansR	repression	-1
BSU33970	araR	BSU28510	xsa	repression	-1
BSU33970	araR	BSU28720	abfA	repression	-1
BSU33970	araR	BSU28730	araQ	repression	-1
BSU33970	araR	BSU28740	araP	repression	-1
BSU33970	araR	BSU28750	araN	repression	-1
BSU33970	araR	BSU28760	araM	repression	-1
BSU33970	araR	BSU28770	araL	repression	-1
BSU33970	araR	BSU28780	araD	repression	-1
BSU33970	araR	BSU28790	araB	repression	-1
BSU33970	araR	BSU28800	araA	repression	-1
BSU33970	araR	BSU28810	abnA	repression	-1
BSU33970	araR	BSU33960	araE	repression	-1
BSU33970	araR	BSU33970	araR	repression	-1
BSU37290	arfM	BSU03050	ldh	activation	1
BSU37290	arfM	BSU03060	lctP	activation	1
BSU37290	arfM	BSU03290	nasE	activation	1
BSU37290	arfM	BSU03300	nasD	activation	1
BSU37290	arfM	BSU09840	hemZ	activation	1
BSU37290	arfM	BSU25500	hemN	activation	1
BSU37290	arfM	BSU36000	alsD	activation	1
BSU37290	arfM	BSU36010	alsS	activation	1
BSU25810	arsR	BSU25780	arsC	repression	-1
BSU25810	arsR	BSU25790	arsB	repression	-1
BSU25810	arsR	BSU25800	yqcK	repression	-1
BSU25810	arsR	BSU25810	arsR	repression	-1
BSU05330	aseR	BSU05330	aseR	repression	-1
BSU05330	aseR	BSU05340	ydfA	repression	-1
BSU26720	azlB	BSU26690	brnQ	repression	-1
BSU26720	azlB	BSU26700	azlD	repression	-1
BSU26720	azlB	BSU26710	azlC	repression	-1
BSU26720	azlB	BSU26720	azlB	repression	-1
BSU30400	bceR	BSU30370	bceB	activation	1
BSU30400	bceR	BSU30380	bceA	activation	1
BSU22440	birA	BSU30180	ytbQ	repression	-1
BSU22440	birA	BSU30190	bioI	repression	-1
BSU22440	birA	BSU30200	bioB	repression	-1
BSU22440	birA	BSU30210	bioD	repression	-1
BSU22440	birA	BSU30220	bioF	repression	-1
BSU22440	birA	BSU30230	bioK	repression	-1
BSU22440	birA	BSU30240	bioW	repression	-1
BSU24100	bkdR	BSU24030	bkdB	activation	1
BSU24100	bkdR	BSU24040	bkdAB	activation	1
BSU24100	bkdR	BSU24050	bkdAA	activation	1
BSU24100	bkdR	BSU24060	lpdV	activation	1
BSU24100	bkdR	BSU24070	buk	activation	1
BSU24100	bkdR	BSU24080	bcd	activation	1
BSU24100	bkdR	BSU24090	ptb	activation	1
BSU26580	bltR	BSU26590	blt	activation	1
BSU26580	bltR	BSU26600	bltD	activation	1
BSU24020	bmrR	BSU24010	bmr	activation	1
BSU24020	bmrR	BSU24020	bmrR	activation	1
BSU27170	bscR	BSU27160	cypB	repression	-1
BSU27170	bscR	BSU27170	bscR	repression	-1
BSU29740	ccpA	BSU02130	glpQ	repression	-1
BSU29740	ccpA	BSU02140	glpT	repression	-1
BSU29740	ccpA	BSU03040	amyE	repression	-1
BSU29740	ccpA	BSU03780	phrC	repression	-1
BSU29740	ccpA	BSU04470	dctP	repression	-1
BSU29740	ccpA	BSU04710	rsbV	repression	-1
BSU29740	ccpA	BSU04720	rsbW	repression	-1
BSU29740	ccpA	BSU04730	sigB	repression	-1
BSU29740	ccpA	BSU04740	rsbX	repression	-1
BSU29740	ccpA	BSU05810	gmuB	repression	-1
BSU29740	ccpA	BSU05820	gmuA	repression	-1
BSU29740	ccpA	BSU05830	gmuC	repression	-1
BSU29740	ccpA	BSU05840	gmuD	repression	-1
BSU29740	ccpA	BSU05850	gmuR	repression	-1
BSU29740	ccpA	BSU05860	gmuE	repression	-1
BSU29740	ccpA	BSU05870	gmuF	repression	-1
BSU29740	ccpA	BSU05880	gmuG	repression	-1
BSU29740	ccpA	BSU06950	yesM	repression	-1
BSU29740	ccpA	BSU07560	pel	repression	-1
BSU29740	ccpA	BSU07610	citM	repression	-1
BSU29740	ccpA	BSU07620	yflN	repression	-1
BSU29740	ccpA	BSU07800	treP	repression	-1
BSU29740	ccpA	BSU07810	treA	repression	-1
BSU29740	ccpA	BSU07820	treR	repression	-1
BSU29740	ccpA	BSU07840	yfkN	repression	-1
BSU29740	ccpA	BSU08060	acoA	repression	-1
BSU29740	ccpA	BSU08070	acoB	repression	-1
BSU29740	ccpA	BSU08080	acoC	repression	-1
BSU29740	ccpA	BSU08090	acoL	repression	-1
BSU29740	ccpA	BSU08100	acoR	repression	-1
BSU29740	ccpA	BSU08110	sspH	repression	-1
BSU29740	ccpA	BSU08180	malA	repression	-1
BSU29740	ccpA	BSU08190	malR	repression	-1
BSU29740	ccpA	BSU08200	malP	repression	-1
BSU29740	ccpA	BSU09280	glpF	repression	-1
BSU29740	ccpA	BSU09290	glpK	repression	-1
BSU29740	ccpA	BSU09300	glpD	repression	-1
BSU29740	ccpA	BSU09880	yhaR	repression	-1
BSU29740	ccpA	BSU10270	lcfB	repression	-1
BSU29740	ccpA	BSU12300	uxaC	repression	-1
BSU29740	ccpA	BSU12310	exuM	repression	-1
BSU29740	ccpA	BSU12320	yjmC	repression	-1
BSU29740	ccpA	BSU12330	yjmD	repression	-1
BSU29740	ccpA	BSU12340	uxuA	repression	-1
BSU29740	ccpA	BSU12350	uxuB	repression	-1
BSU29740	ccpA	BSU12360	exuT	repression	-1
BSU29740	ccpA	BSU12370	exuR	repression	-1
BSU29740	ccpA	BSU12380	uxaB	repression	-1
BSU29740	ccpA	BSU12390	uxaA	repression	-1
BSU29740	ccpA	BSU14040	ykuD	repression	-1
BSU29740	ccpA	BSU14120	ykzF	repression	-1
BSU29740	ccpA	BSU14130	ykuL	repression	-1
BSU29740	ccpA	BSU14140	ccpC	repression	-1
BSU29740	ccpA	BSU14890	ctaC	repression	-1
BSU29740	ccpA	BSU15100	ylbP	repression	-1
BSU29740	ccpA	BSU16090	sucC	repression	-1
BSU29740	ccpA	BSU16100	sucD	repression	-1
BSU29740	ccpA	BSU17570	xynP	repression	-1
BSU29740	ccpA	BSU17580	xynB	repression	-1
BSU29740	ccpA	BSU17600	xylA	repression	-1
BSU29740	ccpA	BSU17610	xylB	repression	-1
BSU29740	ccpA	BSU18960	yozM	repression	-1
BSU29740	ccpA	BSU19030	yobO	repression	-1
BSU29740	ccpA	BSU19360	odhB	repression	-1
BSU29740	ccpA	BSU19370	odhA	repression	-1
BSU29740	ccpA	BSU19410	cwlS	repression	-1
BSU29740	ccpA	BSU22090	kdgT	repression	-1
BSU29740	ccpA	BSU22100	kdgA	repression	-1
BSU29740	ccpA	BSU22110	kdgK	repression	-1
BSU29740	ccpA	BSU22120	kdgR	repression	-1
BSU29740	ccpA	BSU22130	kduI	repression	-1
BSU29740	ccpA	BSU22140	kduD	repression	-1
BSU29740	ccpA	BSU22560	qcrA	repression	-1
BSU29740	ccpA	BSU22570	ypiF	repression	-1
BSU29740	ccpA	BSU23110	resE	repression	-1
BSU29740	ccpA	BSU23120	resD	repression	-1
BSU29740	ccpA	BSU23130	resC	repression	-1
BSU29740	ccpA	BSU23140	resB	repression	-1
BSU29740	ccpA	BSU23150	resA	repression	-1
BSU29740	ccpA	BSU24120	prpB	repression	-1
BSU29740	ccpA	BSU24130	prpD	repression	-1
BSU29740	ccpA	BSU24140	prpC	repression	-1
BSU29740	ccpA	BSU24150	mmgC	repression	-1
BSU29740	ccpA	BSU24160	mmgB	repression	-1
BSU29740	ccpA	BSU24170	mmgA	repression	-1
BSU29740	ccpA	BSU25190	cccA	repression	-1
BSU29740	ccpA	BSU25840	phrE	repression	-1
BSU29740	ccpA	BSU25890	yqxI	repression	-1
BSU29740	ccpA	BSU27030	sacC	repression	-1
BSU29740	ccpA	BSU27040	levG	repression	-1
BSU29740	ccpA	BSU27050	levF	repression	-1
BSU29740	ccpA	BSU27060	levE	repression	-1
BSU29740	ccpA	BSU27070	levD	repression	-1
BSU29740	ccpA	BSU28250	leuD	activation	1
BSU29740	ccpA	BSU28260	leuC	activation	1
BSU29740	ccpA	BSU28270	leuB	activation	1
BSU29740	ccpA	BSU28280	leuA	activation	1
BSU29740	ccpA	BSU28290	ilvC	activation	1
BSU29740	ccpA	BSU28300	ilvH	activation	1
BSU29740	ccpA	BSU28310	ilvB	activation	1
BSU29740	ccpA	BSU28520	etfA	repression	-1
BSU29740	ccpA	BSU28530	etfB	repression	-1
BSU29740	ccpA	BSU28540	fadB	repression	-1
BSU29740	ccpA	BSU28550	fadR	repression	-1
BSU29740	ccpA	BSU28560	lcfA	repression	-1
BSU29740	ccpA	BSU28710	cstA	repression	-1
BSU29740	ccpA	BSU28720	abfA	repression	-1
BSU29740	ccpA	BSU28730	araQ	repression	-1
BSU29740	ccpA	BSU28740	araP	repression	-1
BSU29740	ccpA	BSU28750	araN	repression	-1
BSU29740	ccpA	BSU28760	araM	repression	-1
BSU29740	ccpA	BSU28770	araL	repression	-1
BSU29740	ccpA	BSU28780	araD	repression	-1
BSU29740	ccpA	BSU28790	araB	repression	-1
BSU29740	ccpA	BSU28800	araA	repression	-1
BSU29740	ccpA	BSU29100	phoR	repression	-1
BSU29740	ccpA	BSU29110	phoP	repression	-1
BSU29740	ccpA	BSU29120	mdh	repression	-1
BSU29740	ccpA	BSU29130	icd	repression	-1
BSU29740	ccpA	BSU29140	citZ	repression	-1
BSU29740	ccpA	BSU29470	ackA	activation	1
BSU29740	ccpA	BSU29630	yttP	repression	-1
BSU29740	ccpA	BSU29680	acsA	repression	-1
BSU29740	ccpA	BSU29690	acuA	repression	-1
BSU29740	ccpA	BSU29700	acuB	repression	-1
BSU29740	ccpA	BSU29710	acuC	repression	-1
BSU29740	ccpA	BSU32820	fadE	repression	-1
BSU29740	ccpA	BSU32830	fadA	repression	-1
BSU29740	ccpA	BSU32840	fadN	repression	-1
BSU29740	ccpA	BSU33960	araE	repression	-1
BSU29740	ccpA	BSU34200	sigL	repression	-1
BSU29740	ccpA	BSU34780	yvcI	repression	-1
BSU29740	ccpA	BSU35010	nagA	repression	-1
BSU29740	ccpA	BSU35050	yvnA	repression	-1
BSU29740	ccpA	BSU35080	yvmB	repression	-1
BSU29740	ccpA	BSU35910	rbsR	repression	-1
BSU29740	ccpA	BSU35920	rbsK	repression	-1
BSU29740	ccpA	BSU35930	rbsD	repression	-1
BSU29740	ccpA	BSU35940	rbsA	repression	-1
BSU29740	ccpA	BSU35950	rbsC	repression	-1
BSU29740	ccpA	BSU35960	rbsB	repression	-1
BSU29740	ccpA	BSU37460	rapF	repression	-1
BSU29740	ccpA	BSU37660	pta	activation	1
BSU29740	ccpA	BSU37790	rocG	repression	-1
BSU29740	ccpA	BSU38030	ywdA	repression	-1
BSU29740	ccpA	BSU38040	sacA	repression	-1
BSU29740	ccpA	BSU38050	sacP	repression	-1
BSU29740	ccpA	BSU38190	galT	repression	-1
BSU29740	ccpA	BSU38200	galK	repression	-1
BSU29740	ccpA	BSU38560	licH	repression	-1
BSU29740	ccpA	BSU38570	licA	repression	-1
BSU29740	ccpA	BSU38580	licC	repression	-1
BSU29740	ccpA	BSU38590	licB	repression	-1
BSU29740	ccpA	BSU38730	cydD	repression	-1
BSU29740	ccpA	BSU38740	cydC	repression	-1
BSU29740	ccpA	BSU38750	cydB	repression	-1
BSU29740	ccpA	BSU38760	cydA	repression	-1
BSU29740	ccpA	BSU38770	cimH	repression	-1
BSU29740	ccpA	BSU38810	msmX	repression	-1
BSU29740	ccpA	BSU38820	yxkF	repression	-1
BSU29740	ccpA	BSU38970	yxjF	repression	-1
BSU29740	ccpA	BSU38980	scoB	repression	-1
BSU29740	ccpA	BSU38990	scoA	repression	-1
BSU29740	ccpA	BSU39000	yxjC	repression	-1
BSU29740	ccpA	BSU39070	bglS	repression	-1
BSU29740	ccpA	BSU39250	yxiE	repression	-1
BSU29740	ccpA	BSU39260	bglH	repression	-1
BSU29740	ccpA	BSU39270	bglP	repression	-1
BSU29740	ccpA	BSU39330	abnB	repression	-1
BSU29740	ccpA	BSU39340	hutP	repression	-1
BSU29740	ccpA	BSU39350	hutH	repression	-1
BSU29740	ccpA	BSU39360	hutU	repression	-1
BSU29740	ccpA	BSU39370	hutI	repression	-1
BSU29740	ccpA	BSU39380	hutG	repression	-1
BSU29740	ccpA	BSU39390	hutM	repression	-1
BSU29740	ccpA	BSU39400	pdp	repression	-1
BSU29740	ccpA	BSU39410	nupC	repression	-1
BSU29740	ccpA	BSU39420	deoC	repression	-1
BSU29740	ccpA	BSU39670	iolJ	repression	-1
BSU29740	ccpA	BSU39680	iolI	repression	-1
BSU29740	ccpA	BSU39690	iolH	repression	-1
BSU29740	ccpA	BSU39700	iolG	repression	-1
BSU29740	ccpA	BSU39710	iolF	repression	-1
BSU29740	ccpA	BSU39720	iolE	repression	-1
BSU29740	ccpA	BSU39730	iolD	repression	-1
BSU29740	ccpA	BSU39740	iolC	repression	-1
BSU29740	ccpA	BSU39750	iolB	repression	-1
BSU29740	ccpA	BSU39760	mmsA	repression	-1
BSU29740	ccpA	BSU40050	gntR	repression	-1
BSU29740	ccpA	BSU40060	gntK	repression	-1
BSU29740	ccpA	BSU40070	gntP	repression	-1
BSU29740	ccpA	BSU40080	gntZ	repression	-1
BSU29740	ccpA	BSU40310	phrG	repression	-1
BSU40870	ccpB	BSU17600	xylA	repression	-1
BSU40870	ccpB	BSU17610	xylB	repression	-1
BSU40870	ccpB	BSU40050	gntR	repression	-1
BSU40870	ccpB	BSU40060	gntK	repression	-1
BSU40870	ccpB	BSU40070	gntP	repression	-1
BSU40870	ccpB	BSU40080	gntZ	repression	-1
BSU14140	ccpC	BSU14140	ccpC	repression	-1
BSU14140	ccpC	BSU18000	citB	repression	-1
BSU14140	ccpC	BSU29120	mdh	repression	-1
BSU14140	ccpC	BSU29130	icd	repression	-1
BSU14140	ccpC	BSU29140	citZ	repression	-1
BSU25250	ccpN	BSU14629	ykzW	repression	-1
BSU25250	ccpN	BSU29010	speD	repression	-1
BSU25250	ccpN	BSU29020	gapB	repression	-1
BSU25250	ccpN	BSU30560	pckA	repression	-1
BSU33950	cggR	BSU33900	eno	repression	-1
BSU33950	cggR	BSU33910	pgm	repression	-1
BSU33950	cggR	BSU33920	tpiA	repression	-1
BSU33950	cggR	BSU33930	pgk	repression	-1
BSU33950	cggR	BSU33940	gapA	repression	-1
BSU33950	cggR	BSU33950	cggR	repression	-1
BSU09430	citR	BSU09440	citA	repression	-1
BSU07590	citT	BSU07610	citM	activation	1
BSU07590	citT	BSU07620	yflN	activation	1
BSU16170	codY	BSU00090	guaB	activation	1
BSU16170	codY	BSU02390	ilvE	repression	-1
BSU16170	codY	BSU02690	ansZ	repression	-1
BSU16170	codY	BSU03020	ycgA	repression	-1
BSU16170	codY	BSU03200	ycgM	repression	-1
BSU16170	codY	BSU03210	ycgN	repression	-1
BSU16170	codY	BSU03480	srfAA	repression	-1
BSU16170	codY	BSU03490	srfAB	repression	-1
BSU16170	codY	BSU03500	comS	repression	-1
BSU16170	codY	BSU03510	srfAC	repression	-1
BSU16170	codY	BSU03520	srfAD	repression	-1
BSU16170	codY	BSU03770	rapC	repression	-1
BSU16170	codY	BSU03780	phrC	repression	-1
BSU16170	codY	BSU06310	gabP	repression	-1
BSU16170	codY	BSU09460	ctrA	repression	-1
BSU16170	codY	BSU10420	comK	repression	-1
BSU16170	codY	BSU10460	yhjC	repression	-1
BSU16170	codY	BSU11360	appD	repression	-1
BSU16170	codY	BSU11370	appF	repression	-1
BSU16170	codY	BSU11381	appA	repression	-1
BSU16170	codY	BSU11382	appA	repression	-1
BSU16170	codY	BSU11390	appB	repression	-1
BSU16170	codY	BSU11400	appC	repression	-1
BSU16170	codY	BSU12430	rapA	repression	-1
BSU16170	codY	BSU12440	phrA	repression	-1
BSU16170	codY	BSU12920	dppA	repression	-1
BSU16170	codY	BSU12930	dppB	repression	-1
BSU16170	codY	BSU12940	dppC	repression	-1
BSU16170	codY	BSU12950	dppD	repression	-1
BSU16170	codY	BSU12960	dppE	repression	-1
BSU16170	codY	BSU12970	ykfA	repression	-1
BSU16170	codY	BSU12980	ykfB	repression	-1
BSU16170	codY	BSU12990	ykfC	repression	-1
BSU16170	codY	BSU13000	ykfD	repression	-1
BSU16170	codY	BSU15340	ylmA	repression	-1
BSU16170	codY	BSU16140	codV	repression	-1
BSU16170	codY	BSU16150	clpQ	repression	-1
BSU16170	codY	BSU16170	codY	repression	-1
BSU16170	codY	BSU16180	flgB	repression	-1
BSU16170	codY	BSU16190	flgC	repression	-1
BSU16170	codY	BSU16200	fliE	repression	-1
BSU16170	codY	BSU16210	fliF	repression	-1
BSU16170	codY	BSU16220	fliG	repression	-1
BSU16170	codY	BSU16230	fliH	repression	-1
BSU16170	codY	BSU16240	fliI	repression	-1
BSU16170	codY	BSU16250	fliJ	repression	-1
BSU16170	codY	BSU16260	ylxF	repression	-1
BSU16170	codY	BSU16270	fliK	repression	-1
BSU16170	codY	BSU16280	flgD	repression	-1
BSU16170	codY	BSU16290	flgE	repression	-1
BSU16170	codY	BSU16300	fliL	repression	-1
BSU16170	codY	BSU16310	fliM	repression	-1
BSU16170	codY	BSU16320	fliY	repression	-1
BSU16170	codY	BSU16330	cheY	repression	-1
BSU16170	codY	BSU16340	fliZ	repression	-1
BSU16170	codY	BSU16350	fliP	repression	-1
BSU16170	codY	BSU16360	fliQ	repression	-1
BSU16170	codY	BSU16370	fliR	repression	-1
BSU16170	codY	BSU16380	flhB	repression	-1
BSU16170	codY	BSU16390	flhA	repression	-1
BSU16170	codY	BSU16400	flhF	repression	-1
BSU16170	codY	BSU16410	ylxH	repression	-1
BSU16170	codY	BSU16420	cheB	repression	-1
BSU16170	codY	BSU16430	cheA	repression	-1
BSU16170	codY	BSU16440	cheW	repression	-1
BSU16170	codY	BSU16450	cheC	repression	-1
BSU16170	codY	BSU16460	cheD	repression	-1
BSU16170	codY	BSU16470	sigD	repression	-1
BSU16170	codY	BSU16480	ylxL	repression	-1
BSU16170	codY	BSU18000	citB	repression	-1
BSU16170	codY	BSU21760	ypmP	repression	-1
BSU16170	codY	BSU21770	ilvA	repression	-1
BSU16170	codY	BSU21870	ilvD	repression	-1
BSU16170	codY	BSU24030	bkdB	repression	-1
BSU16170	codY	BSU24040	bkdAB	repression	-1
BSU16170	codY	BSU24050	bkdAA	repression	-1
BSU16170	codY	BSU24060	lpdV	repression	-1
BSU16170	codY	BSU24070	buk	repression	-1
BSU16170	codY	BSU24080	bcd	repression	-1
BSU16170	codY	BSU24090	ptb	repression	-1
BSU16170	codY	BSU24100	bkdR	repression	-1
BSU16170	codY	BSU25830	rapE	repression	-1
BSU16170	codY	BSU25840	phrE	repression	-1
BSU16170	codY	BSU28250	leuD	repression	-1
BSU16170	codY	BSU28260	leuC	repression	-1
BSU16170	codY	BSU28270	leuB	repression	-1
BSU16170	codY	BSU28280	leuA	repression	-1
BSU16170	codY	BSU28290	ilvC	repression	-1
BSU16170	codY	BSU28300	ilvH	repression	-1
BSU16170	codY	BSU28310	ilvB	repression	-1
BSU16170	codY	BSU29470	ackA	activation	1
BSU16170	codY	BSU29680	acsA	repression	-1
BSU16170	codY	BSU31450	kinB	repression	-1
BSU16170	codY	BSU31460	kapB	repression	-1
BSU16170	codY	BSU31540	yufN	repression	-1
BSU16170	codY	BSU31550	yufO	repression	-1
BSU16170	codY	BSU31560	yufP	repression	-1
BSU16170	codY	BSU31570	yufQ	repression	-1
BSU16170	codY	BSU32070	yuiC	repression	-1
BSU16170	codY	BSU32080	yuiB	repression	-1
BSU16170	codY	BSU32090	yuiA	repression	-1
BSU16170	codY	BSU32130	guaC	activation	1
BSU16170	codY	BSU32550	yurJ	repression	-1
BSU16170	codY	BSU32570	frlD	repression	-1
BSU16170	codY	BSU32580	frlM	repression	-1
BSU16170	codY	BSU32590	frlN	repression	-1
BSU16170	codY	BSU32600	frlO	repression	-1
BSU16170	codY	BSU32610	frlB	repression	-1
BSU16170	codY	BSU32730	metN	activation	1
BSU16170	codY	BSU32740	metP	activation	1
BSU16170	codY	BSU32750	metQ	activation	1
BSU16170	codY	BSU35360	hag	repression	-1
BSU16170	codY	BSU36640	ureC	repression	-1
BSU16170	codY	BSU36650	ureB	repression	-1
BSU16170	codY	BSU36660	ureA	repression	-1
BSU16170	codY	BSU37680	ywfH	repression	-1
BSU16170	codY	BSU37690	bacF	repression	-1
BSU16170	codY	BSU37700	bacE	repression	-1
BSU16170	codY	BSU37710	bacD	repression	-1
BSU16170	codY	BSU37720	bacC	repression	-1
BSU16170	codY	BSU37730	bacB	repression	-1
BSU16170	codY	BSU37740	bacA	repression	-1
BSU16170	codY	BSU37760	rocC	repression	-1
BSU16170	codY	BSU37770	rocB	repression	-1
BSU16170	codY	BSU37780	rocA	repression	-1
BSU16170	codY	BSU39340	hutP	repression	-1
BSU16170	codY	BSU39350	hutH	repression	-1
BSU16170	codY	BSU39360	hutU	repression	-1
BSU16170	codY	BSU39370	hutI	repression	-1
BSU16170	codY	BSU39380	hutG	repression	-1
BSU16170	codY	BSU39390	hutM	repression	-1
BSU16170	codY	BSU39870	yxbD	repression	-1
BSU16170	codY	BSU39880	yxbC	repression	-1
BSU16170	codY	BSU39890	yxbB	repression	-1
BSU16170	codY	BSU39900	aslA	repression	-1
BSU16170	codY	BSU39910	yxnB	repression	-1
BSU16170	codY	BSU39920	asnH	repression	-1
BSU16170	codY	BSU39930	yxaM	repression	-1
BSU16170	codY	BSU40320	argI	repression	-1
BSU16170	codY	BSU40330	rocE	repression	-1
BSU16170	codY	BSU40340	rocD	repression	-1
BSU31680	comA	BSU03480	srfAA	activation	1
BSU31680	comA	BSU03490	srfAB	activation	1
BSU31680	comA	BSU03500	comS	activation	1
BSU31680	comA	BSU03510	srfAC	activation	1
BSU31680	comA	BSU03520	srfAD	activation	1
BSU31680	comA	BSU03530	ycxA	activation	1
BSU31680	comA	BSU03770	rapC	activation	1
BSU31680	comA	BSU03780	phrC	activation	1
BSU31680	comA	BSU07560	pel	activation	1
BSU31680	comA	BSU12430	rapA	activation	1
BSU31680	comA	BSU12440	phrA	activation	1
BSU31680	comA	BSU15880	fapR	activation	1
BSU31680	comA	BSU15890	plsX	activation	1
BSU31680	comA	BSU15900	fabD	activation	1
BSU31680	comA	BSU15910	fabG	activation	1
BSU31680	comA	BSU25830	rapE	activation	1
BSU31680	comA	BSU25840	phrE	activation	1
BSU31680	comA	BSU31720	degQ	activation	1
BSU31680	comA	BSU34190	yvfH	activation	1
BSU31680	comA	BSU37460	rapF	activation	1
BSU31680	comA	BSU37470	phrF	activation	1
BSU31680	comA	BSU37480	ywhH	activation	1
BSU10420	comK	BSU02010	ybdK	activation	1
BSU10420	comK	BSU03420	nin	activation	1
BSU10420	comK	BSU03430	nucA	activation	1
BSU10420	comK	BSU06830	rapH	activation	1
BSU10420	comK	BSU10420	comK	activation	1
BSU10420	comK	BSU10450	yhjB	activation	1
BSU10420	comK	BSU10460	yhjC	activation	1
BSU10420	comK	BSU10620	addB	activation	1
BSU10420	comK	BSU10630	addA	activation	1
BSU10420	comK	BSU10640	sbcD	activation	1
BSU10420	comK	BSU10650	sbcC	activation	1
BSU10420	comK	BSU10660	yisB	activation	1
BSU10420	comK	BSU16110	dprA	activation	1
BSU10420	comK	BSU24660	yqzE	activation	1
BSU10420	comK	BSU24670	comGG	activation	1
BSU10420	comK	BSU24680	comGF	activation	1
BSU10420	comK	BSU24690	comGE	activation	1
BSU10420	comK	BSU24700	comGD	activation	1
BSU10420	comK	BSU24710	comGC	activation	1
BSU10420	comK	BSU24720	comGB	activation	1
BSU10420	comK	BSU24730	comGA	activation	1
BSU10420	comK	BSU25570	comEC	activation	1
BSU10420	comK	BSU25580	comEB	activation	1
BSU10420	comK	BSU25590	comEA	activation	1
BSU10420	comK	BSU28040	radC	activation	1
BSU10420	comK	BSU28050	maf	activation	1
BSU10420	comK	BSU28070	comC	activation	1
BSU10420	comK	BSU33260	yvrN	activation	1
BSU10420	comK	BSU33270	yvrO	activation	1
BSU10420	comK	BSU33280	yvrP	activation	1
BSU10420	comK	BSU33470	bdbC	activation	1
BSU10420	comK	BSU35400	flgL	activation	1
BSU10420	comK	BSU35410	flgK	activation	1
BSU10420	comK	BSU35420	yvyG	activation	1
BSU10420	comK	BSU35430	flgM	activation	1
BSU10420	comK	BSU35440	yvyF	activation	1
BSU10420	comK	BSU35450	comFC	activation	1
BSU10420	comK	BSU35460	comFB	activation	1
BSU10420	comK	BSU35470	comFA	activation	1
BSU10420	comK	BSU36300	glcR	activation	1
BSU10420	comK	BSU36310	ssbB	activation	1
BSU10420	comK	BSU40900	ssbA	activation	1
BSU10420	comK	BSU40910	rpsF	activation	1
BSU10420	comK	BSU40920	engD	activation	1
BSU10420	comK	BSU41000	rsmG	activation	1
BSU10420	comK	BSU41010	trmF	activation	1
BSU10420	comK	BSU41020	trmE	activation	1
BSU33520	csoR	BSU03950	ycnJ	repression	-1
BSU33520	csoR	BSU33500	copA	repression	-1
BSU33520	csoR	BSU33510	copZ	repression	-1
BSU33010	cssR	BSU12900	htrA	activation	1
BSU33010	cssR	BSU33000	htrB	activation	1
BSU33010	cssR	BSU33010	cssR	activation	1
BSU33010	cssR	BSU33020	cssS	activation	1
BSU00830	ctsR	BSU00830	ctsR	repression	-1
BSU00830	ctsR	BSU00840	mcsA	repression	-1
BSU00830	ctsR	BSU00850	mcsB	repression	-1
BSU00830	ctsR	BSU00860	clpC	repression	-1
BSU00830	ctsR	BSU00870	radA	repression	-1
BSU00830	ctsR	BSU00880	disA	repression	-1
BSU00830	ctsR	BSU13700	clpE	repression	-1
BSU00830	ctsR	BSU28190	ysxC	repression	-1
BSU00830	ctsR	BSU28500	trxA	repression	-1
BSU00830	ctsR	BSU34540	clpP	repression	-1
BSU27520	cymR	BSU00730	cysK	repression	-1
BSU27520	cymR	BSU04520	ydbM	repression	-1
BSU27520	cymR	BSU07190	yezD	repression	-1
BSU27520	cymR	BSU08830	ssuB	repression	-1
BSU27520	cymR	BSU08840	ssuA	repression	-1
BSU27520	cymR	BSU08850	ssuC	repression	-1
BSU27520	cymR	BSU08860	ssuD	repression	-1
BSU27520	cymR	BSU08870	ygaN	repression	-1
BSU27520	cymR	BSU09130	tcyP	repression	-1
BSU27520	cymR	BSU15570	cysH	repression	-1
BSU27520	cymR	BSU15580	cysP	repression	-1
BSU27520	cymR	BSU15590	sat	repression	-1
BSU27520	cymR	BSU15600	cysC	repression	-1
BSU27520	cymR	BSU15610	sumT	repression	-1
BSU27520	cymR	BSU15620	sirB	repression	-1
BSU27520	cymR	BSU15630	sirC	repression	-1
BSU27520	cymR	BSU27240	yrhC	repression	-1
BSU27520	cymR	BSU27250	mccB	repression	-1
BSU27520	cymR	BSU27260	mccA	repression	-1
BSU27520	cymR	BSU27270	mtnN	repression	-1
BSU27520	cymR	BSU27280	yrrT	repression	-1
BSU27520	cymR	BSU29280	ytnM	repression	-1
BSU27520	cymR	BSU29290	ytnL	repression	-1
BSU27520	cymR	BSU29300	rbfK	repression	-1
BSU27520	cymR	BSU29310	ytnJ	repression	-1
BSU27520	cymR	BSU29320	ytnI	repression	-1
BSU27520	cymR	BSU29330	ytmO	repression	-1
BSU27520	cymR	BSU29340	tcyN	repression	-1
BSU27520	cymR	BSU29350	tcyM	repression	-1
BSU27520	cymR	BSU29360	tcyL	repression	-1
BSU27520	cymR	BSU29370	tcyK	repression	-1
BSU27520	cymR	BSU29380	tcyJ	repression	-1
BSU27520	cymR	BSU29390	ytmI	repression	-1
BSU27520	cymR	BSU29400	ytlI	repression	-1
BSU27520	cymR	BSU39460	yxeQ	repression	-1
BSU27520	cymR	BSU39470	yxeP	repression	-1
BSU27520	cymR	BSU39480	yxeO	repression	-1
BSU27520	cymR	BSU39490	yxeN	repression	-1
BSU27520	cymR	BSU39500	yxeM	repression	-1
BSU27520	cymR	BSU39510	yxeL	repression	-1
BSU27520	cymR	BSU39520	yxeK	repression	-1
BSU37650	cysL	BSU33430	cysI	activation	1
BSU37650	cysL	BSU33440	cysJ	activation	1
BSU37650	cysL	BSU37650	cysL	repression	-1
BSU19120	czrA	BSU26640	yrdP	repression	-1
BSU19120	czrA	BSU26650	czcD	repression	-1
BSU19120	czrA	BSU33490	copB	repression	-1
BSU35490	degU	BSU02780	ycdA	activation	1
BSU35490	degU	BSU10420	comK	activation	1
BSU35490	degU	BSU14410	sipT	activation	1
BSU35490	degU	BSU15300	bpr	activation	1
BSU35490	degU	BSU31080	yuaB	activation	1
BSU35490	degU	BSU31720	degQ	activation	1
BSU35490	degU	BSU34460	levB	activation	1
BSU35490	degU	BSU34470	yveA	activation	1
BSU35490	degU	BSU34830	yvzA	activation	1
BSU35490	degU	BSU34840	yvcB	activation	1
BSU35490	degU	BSU34850	yvcA	activation	1
BSU35490	degU	BSU35400	flgL	activation	1
BSU35490	degU	BSU35410	flgK	activation	1
BSU35490	degU	BSU35420	yvyG	activation	1
BSU35490	degU	BSU35430	flgM	activation	1
BSU35490	degU	BSU35490	degU	activation	1
BSU35490	degU	BSU35870	pgsE	activation	1
BSU35490	degU	BSU35880	pgsA	activation	1
BSU35490	degU	BSU35890	pgsC	activation	1
BSU35490	degU	BSU35900	pgsB	activation	1
BSU35490	degU	BSU38400	epr	activation	1
BSU35490	degU	BSU38930	yxjJ	repression	-1
BSU35490	degU	BSU38940	yxjI	repression	-1
BSU35490	degU	BSU39220	yxxG	repression	-1
BSU35490	degU	BSU39230	wapA	repression	-1
BSU39430	deoR	BSU39400	pdp	repression	-1
BSU39430	deoR	BSU39410	nupC	repression	-1
BSU39430	deoR	BSU39420	deoC	repression	-1
BSU19200	desR	BSU19180	des	activation	1
BSU00010	dnaA	BSU36950	ywlC	repression	-1
BSU00010	dnaA	BSU40230	yydA	repression	-1
BSU12370	exuR	BSU12300	uxaC	repression	-1
BSU12370	exuR	BSU12310	exuM	repression	-1
BSU12370	exuR	BSU12320	yjmC	repression	-1
BSU12370	exuR	BSU12330	yjmD	repression	-1
BSU12370	exuR	BSU12340	uxuA	repression	-1
BSU12370	exuR	BSU12350	uxuB	repression	-1
BSU12370	exuR	BSU12360	exuT	repression	-1
BSU12370	exuR	BSU12370	exuR	repression	-1
BSU12370	exuR	BSU12380	uxaB	repression	-1
BSU12370	exuR	BSU12390	uxaA	repression	-1
BSU28550	fadR	BSU10270	lcfB	repression	-1
BSU28550	fadR	BSU14060	fadH	repression	-1
BSU28550	fadR	BSU14071	fadG	repression	-1
BSU28550	fadR	BSU28520	etfA	repression	-1
BSU28550	fadR	BSU28530	etfB	repression	-1
BSU28550	fadR	BSU28540	fadB	repression	-1
BSU28550	fadR	BSU28550	fadR	repression	-1
BSU28550	fadR	BSU28560	lcfA	repression	-1
BSU28550	fadR	BSU32820	fadE	repression	-1
BSU28550	fadR	BSU32830	fadA	repression	-1
BSU28550	fadR	BSU32840	fadN	repression	-1
BSU28550	fadR	BSU32850	fadM	repression	-1
BSU28550	fadR	BSU37160	rpoE	repression	-1
BSU28550	fadR	BSU37170	acdA	repression	-1
BSU28550	fadR	BSU37180	fadF	repression	-1
BSU15880	fapR	BSU09540	plsC	repression	-1
BSU15880	fapR	BSU10170	fabHB	repression	-1
BSU15880	fapR	BSU11330	fabHA	repression	-1
BSU15880	fapR	BSU11340	fabF	repression	-1
BSU15880	fapR	BSU11720	fabI	repression	-1
BSU15880	fapR	BSU15880	fapR	repression	-1
BSU15880	fapR	BSU15890	plsX	repression	-1
BSU15880	fapR	BSU15900	fabD	repression	-1
BSU15880	fapR	BSU15910	fabG	repression	-1
BSU15880	fapR	BSU15920	acpA	repression	-1
BSU37310	fnr	BSU37250	narI	activation	1
BSU37310	fnr	BSU37260	narJ	activation	1
BSU37310	fnr	BSU37270	narH	activation	1
BSU37310	fnr	BSU37280	narG	activation	1
BSU37310	fnr	BSU37290	arfM	activation	1
BSU37310	fnr	BSU37310	fnr	activation	1
BSU37310	fnr	BSU37320	narK	activation	1
BSU32560	frlR	BSU32570	frlD	repression	-1
BSU32560	frlR	BSU32580	frlM	repression	-1
BSU32560	frlR	BSU32590	frlN	repression	-1
BSU32560	frlR	BSU32600	frlO	repression	-1
BSU32560	frlR	BSU32610	frlB	repression	-1
BSU14380	fruR	BSU14380	fruR	repression	-1
BSU14380	fruR	BSU14390	fruK	repression	-1
BSU14380	fruR	BSU14400	fruA	repression	-1
BSU18420	ftsR	BSU14850	ftsW	activation	1
BSU23520	fur	BSU01600	ybbA	repression	-1
BSU23520	fur	BSU01610	feuC	repression	-1
BSU23520	fur	BSU01620	feuB	repression	-1
BSU23520	fur	BSU01630	feuA	repression	-1
BSU23520	fur	BSU01640	ybbB	repression	-1
BSU23520	fur	BSU03270	ycgT	repression	-1
BSU23520	fur	BSU03280	nasF	repression	-1
BSU23520	fur	BSU03290	nasE	repression	-1
BSU23520	fur	BSU03800	yclN	repression	-1
BSU23520	fur	BSU03810	yclO	repression	-1
BSU23520	fur	BSU03820	yclP	repression	-1
BSU23520	fur	BSU03830	yclQ	repression	-1
BSU23520	fur	BSU04530	ydbN	repression	-1
BSU23520	fur	BSU05890	ydhU	repression	-1
BSU23520	fur	BSU07150	yetG	repression	-1
BSU23520	fur	BSU07500	yfmE	repression	-1
BSU23520	fur	BSU07510	yfmD	repression	-1
BSU23520	fur	BSU07520	yfmC	repression	-1
BSU23520	fur	BSU07850	yfkM	repression	-1
BSU23520	fur	BSU08440	yfiY	repression	-1
BSU23520	fur	BSU08450	yfiZ	repression	-1
BSU23520	fur	BSU08460	yfhA	repression	-1
BSU23520	fur	BSU08480	yfhC	repression	-1
BSU23520	fur	BSU10330	yhfQ	repression	-1
BSU23520	fur	BSU14150	ykuN	repression	-1
BSU23520	fur	BSU14160	ykuO	repression	-1
BSU23520	fur	BSU14170	ykuP	repression	-1
BSU23520	fur	BSU18630	exlX	repression	-1
BSU23520	fur	BSU31960	dhbF	repression	-1
BSU23520	fur	BSU31970	dhbB	repression	-1
BSU23520	fur	BSU31980	dhbE	repression	-1
BSU23520	fur	BSU31990	dhbC	repression	-1
BSU23520	fur	BSU32000	dhbA	repression	-1
BSU23520	fur	BSU32010	besA	repression	-1
BSU23520	fur	BSU32940	yusV	repression	-1
BSU23520	fur	BSU33290	fhuC	repression	-1
BSU23520	fur	BSU33300	fhuG	repression	-1
BSU23520	fur	BSU33310	fhuB	repression	-1
BSU23520	fur	BSU33320	fhuD	repression	-1
BSU23520	fur	BSU37220	ywjB	repression	-1
BSU23520	fur	BSU37230	ywjA	repression	-1
BSU23520	fur	BSU38260	efeN	repression	-1
BSU23520	fur	BSU38270	efeM	repression	-1
BSU23520	fur	BSU38280	efeU	repression	-1
BSU23520	fur	BSU39610	yxeB	repression	-1
BSU03890	gabR	BSU03890	gabR	repression	-1
BSU03890	gabR	BSU03900	gabT	activation	1
BSU03890	gabR	BSU03910	gabD	activation	1
BSU34170	ganR	BSU34120	ganB	repression	-1
BSU34170	ganR	BSU34130	ganA	repression	-1
BSU34170	ganR	BSU34140	ganQ	repression	-1
BSU34170	ganR	BSU34150	ganP	repression	-1
BSU34170	ganR	BSU34160	cycB	repression	-1
BSU28410	gerE	BSU06300	cotA	repression	-1
BSU28410	gerE	BSU09958	yhzE	activation	1
BSU28410	gerE	BSU10670	gerPF	repression	-1
BSU28410	gerE	BSU10680	gerPE	repression	-1
BSU28410	gerE	BSU10690	gerPD	repression	-1
BSU28410	gerE	BSU10700	gerPC	repression	-1
BSU28410	gerE	BSU10710	gerPB	repression	-1
BSU28410	gerE	BSU10720	gerPA	repression	-1
BSU28410	gerE	BSU11740	cotZ	activation	1
BSU28410	gerE	BSU11750	cotY	activation	1
BSU28410	gerE	BSU11760	cotX	activation	1
BSU28410	gerE	BSU11770	cotW	activation	1
BSU28410	gerE	BSU11780	cotV	activation	1
BSU28410	gerE	BSU16730	spoVFA	repression	-1
BSU28410	gerE	BSU16740	spoVFB	repression	-1
BSU28410	gerE	BSU16750	asd	repression	-1
BSU28410	gerE	BSU16760	dapG	repression	-1
BSU28410	gerE	BSU16770	dapA	repression	-1
BSU28410	gerE	BSU17030	cotE	repression	-1
BSU28410	gerE	BSU17410	cwlC	activation	1
BSU28410	gerE	BSU17420	spoVK	repression	-1
BSU28410	gerE	BSU17700	cotC	activation	1
BSU28410	gerE	BSU17970	cotM	repression	-1
BSU28410	gerE	BSU18670	yoaN	repression	-1
BSU28410	gerE	BSU19750	cgeE	activation	1
BSU28410	gerE	BSU19760	cgeD	activation	1
BSU28410	gerE	BSU19770	cgeC	activation	1
BSU28410	gerE	BSU19780	cgeA	activation	1
BSU28410	gerE	BSU19790	cgeB	activation	1
BSU28410	gerE	BSU22200	cotD	activation	1
BSU28410	gerE	BSU25710	cwlH	activation	1
BSU28410	gerE	BSU25760	spoIVCB	repression	-1
BSU28410	gerE	BSU30890	ytxO	activation	1
BSU28410	gerE	BSU30900	cotS	activation	1
BSU28410	gerE	BSU30910	cotSA	activation	1
BSU28410	gerE	BSU32640	sspG	activation	1
BSU28410	gerE	BSU32650	yurS	activation	1
BSU28410	gerE	BSU36050	cotB	activation	1
BSU28410	gerE	BSU36060	cotH	repression	-1
BSU28410	gerE	BSU36070	cotG	activation	1
BSU28410	gerE	BSU39580	yxeE	activation	1
BSU28410	gerE	BSU40530	cotF	repression	-1
BSU15090	gerR	BSU11740	cotZ	activation	1
BSU15090	gerR	BSU11750	cotY	activation	1
BSU15090	gerR	BSU11810	spoVIF	activation	1
BSU15090	gerR	BSU19780	cgeA	activation	1
BSU15090	gerR	BSU19790	cgeB	activation	1
BSU15090	gerR	BSU23530	spoIIM	repression	-1
BSU15090	gerR	BSU24360	spoIIIAH	repression	-1
BSU15090	gerR	BSU24370	spoIIIAG	repression	-1
BSU15090	gerR	BSU24380	spoIIIAF	repression	-1
BSU15090	gerR	BSU24390	spoIIIAE	repression	-1
BSU15090	gerR	BSU24400	spoIIIAD	repression	-1
BSU15090	gerR	BSU24410	spoIIIAC	repression	-1
BSU15090	gerR	BSU24420	spoIIIAB	repression	-1
BSU15090	gerR	BSU24430	spoIIIAA	repression	-1
BSU15090	gerR	BSU24440	yqhV	repression	-1
BSU15090	gerR	BSU25530	spoIIP	repression	-1
BSU15090	gerR	BSU36050	cotB	activation	1
BSU15090	gerR	BSU36070	cotG	activation	1
BSU02450	glnL	BSU02420	glnT	activation	1
BSU02450	glnL	BSU02430	glsA	activation	1
BSU17450	glnR	BSU13310	tnrA	repression	-1
BSU17450	glnR	BSU17450	glnR	repression	-1
BSU17450	glnR	BSU17460	glnA	repression	-1
BSU17450	glnR	BSU36640	ureC	repression	-1
BSU17450	glnR	BSU36650	ureB	repression	-1
BSU17450	glnR	BSU36660	ureA	repression	-1
BSU18460	gltC	BSU18440	gltB	activation	1
BSU18460	gltC	BSU18450	gltA	activation	1
BSU26670	gltR	BSU26670	gltR	repression	-1
BSU05850	gmuR	BSU05810	gmuB	repression	-1
BSU05850	gmuR	BSU05820	gmuA	repression	-1
BSU05850	gmuR	BSU05830	gmuC	repression	-1
BSU05850	gmuR	BSU05840	gmuD	repression	-1
BSU05850	gmuR	BSU05850	gmuR	repression	-1
BSU05850	gmuR	BSU05860	gmuE	repression	-1
BSU05850	gmuR	BSU05870	gmuF	repression	-1
BSU05850	gmuR	BSU05880	gmuG	repression	-1
BSU40050	gntR	BSU40050	gntR	repression	-1
BSU40050	gntR	BSU40060	gntK	repression	-1
BSU40050	gntR	BSU40070	gntP	repression	-1
BSU40050	gntR	BSU40080	gntZ	repression	-1
BSU06140	gutR	BSU06150	gutB	activation	1
BSU06140	gutR	BSU06160	gutP	activation	1
BSU25490	hrcA	BSU06020	groES	repression	-1
BSU25490	hrcA	BSU06030	groEL	repression	-1
BSU25490	hrcA	BSU25430	rimO	repression	-1
BSU25490	hrcA	BSU25440	rsmE	repression	-1
BSU25490	hrcA	BSU25450	prmA	repression	-1
BSU25490	hrcA	BSU25460	dnaJ	repression	-1
BSU25490	hrcA	BSU25470	dnaK	repression	-1
BSU25490	hrcA	BSU25480	grpE	repression	-1
BSU25490	hrcA	BSU25490	hrcA	repression	-1
BSU03470	hxlR	BSU03450	hxlB	activation	1
BSU03470	hxlR	BSU03460	hxlA	activation	1
BSU39770	iolR	BSU06230	iolT	repression	-1
BSU39770	iolR	BSU39670	iolJ	repression	-1
BSU39770	iolR	BSU39680	iolI	repression	-1
BSU39770	iolR	BSU39690	iolH	repression	-1
BSU39770	iolR	BSU39700	iolG	repression	-1
BSU39770	iolR	BSU39710	iolF	repression	-1
BSU39770	iolR	BSU39720	iolE	repression	-1
BSU39770	iolR	BSU39730	iolD	repression	-1
BSU39770	iolR	BSU39740	iolC	repression	-1
BSU39770	iolR	BSU39750	iolB	repression	-1
BSU39770	iolR	BSU39760	mmsA	repression	-1
BSU39770	iolR	BSU39770	iolR	repression	-1
BSU39770	iolR	BSU39780	iolS	repression	-1
BSU22120	kdgR	BSU22090	kdgT	repression	-1
BSU22120	kdgR	BSU22100	kdgA	repression	-1
BSU22120	kdgR	BSU22110	kdgK	repression	-1
BSU22120	kdgR	BSU22120	kdgR	repression	-1
BSU22120	kdgR	BSU22130	kduI	repression	-1
BSU22120	kdgR	BSU22140	kduD	repression	-1
BSU04100	kipR	BSU04050	ycsF	repression	-1
BSU04100	kipR	BSU04060	ycsG	repression	-1
BSU04100	kipR	BSU04070	ycsI	repression	-1
BSU04100	kipR	BSU04080	kipI	repression	-1
BSU04100	kipR	BSU04090	kipA	repression	-1
BSU04100	kipR	BSU04100	kipR	repression	-1
BSU04100	kipR	BSU04110	lipC	repression	-1
BSU27080	levR	BSU27030	sacC	activation	1
BSU27080	levR	BSU27040	levG	activation	1
BSU27080	levR	BSU27050	levF	activation	1
BSU27080	levR	BSU27060	levE	activation	1
BSU27080	levR	BSU27070	levD	activation	1
BSU17850	lexA	BSU01520	ybaK	repression	-1
BSU17850	lexA	BSU01530	cwlD	repression	-1
BSU17850	lexA	BSU05630	dinB	repression	-1
BSU17850	lexA	BSU05640	ydgG	repression	-1
BSU17850	lexA	BSU05650	ydgH	repression	-1
BSU17850	lexA	BSU06060	ydiO	repression	-1
BSU17850	lexA	BSU06070	ydiP	repression	-1
BSU17850	lexA	BSU06610	pcrA	repression	-1
BSU17850	lexA	BSU06620	ligA	repression	-1
BSU17850	lexA	BSU06630	yerH	repression	-1
BSU17850	lexA	BSU09810	yhaZ	repression	-1
BSU17850	lexA	BSU09910	yhaO	repression	-1
BSU17850	lexA	BSU09920	yhaN	repression	-1
BSU17850	lexA	BSU10470	yhjD	repression	-1
BSU17850	lexA	BSU10480	yhjE	repression	-1
BSU17850	lexA	BSU10490	sipV	repression	-1
BSU17850	lexA	BSU12500	xkdA	repression	-1
BSU17850	lexA	BSU13800	ykvR	repression	-1
BSU17850	lexA	BSU17260	aprX	repression	-1
BSU17850	lexA	BSU17850	lexA	repression	-1
BSU17850	lexA	BSU17860	yneA	repression	-1
BSU17850	lexA	BSU17870	yneB	repression	-1
BSU17850	lexA	BSU17880	ynzC	repression	-1
BSU17850	lexA	BSU18090	parE	repression	-1
BSU17850	lexA	BSU18100	parC	repression	-1
BSU17850	lexA	BSU18950	yozL	repression	-1
BSU17850	lexA	BSU18960	yozM	repression	-1
BSU17850	lexA	BSU23300	ypuD	repression	-1
BSU17850	lexA	BSU23700	yqjX	repression	-1
BSU17850	lexA	BSU23710	polYB	repression	-1
BSU17850	lexA	BSU23720	yqzH	repression	-1
BSU17850	lexA	BSU24740	yqxL	repression	-1
BSU17850	lexA	BSU24750	yqhB	repression	-1
BSU17850	lexA	BSU25690	sda	repression	-1
BSU17850	lexA	BSU27730	ruvB	repression	-1
BSU17850	lexA	BSU27740	ruvA	repression	-1
BSU17850	lexA	BSU28490	uvrC	repression	-1
BSU17850	lexA	BSU35160	uvrA	repression	-1
BSU17850	lexA	BSU35170	uvrB	repression	-1
BSU17850	lexA	BSU35770	tagC	repression	-1
BSU17850	lexA	BSU38090	vpr	repression	-1
BSU33080	liaR	BSU05720	ydhE	activation	1
BSU33080	liaR	BSU09320	yhcY	activation	1
BSU33080	liaR	BSU09330	yhcZ	activation	1
BSU33080	liaR	BSU09340	yhdA	activation	1
BSU33080	liaR	BSU33080	liaR	activation	1
BSU33080	liaR	BSU33090	liaS	activation	1
BSU33080	liaR	BSU33100	liaF	activation	1
BSU33080	liaR	BSU33110	liaG	activation	1
BSU33080	liaR	BSU33120	liaH	activation	1
BSU33080	liaR	BSU33130	liaI	activation	1
BSU38600	licR	BSU38560	licH	activation	1
BSU38600	licR	BSU38570	licA	activation	1
BSU38600	licR	BSU38580	licC	activation	1
BSU38600	licR	BSU38590	licB	activation	1
BSU02680	lmrA	BSU02670	lmrB	repression	-1
BSU02680	lmrA	BSU02680	lmrA	repression	-1
BSU02680	lmrA	BSU39970	yxaH	repression	-1
BSU02680	lmrA	BSU39980	qodI	repression	-1
BSU02680	lmrA	BSU39990	yxaF	repression	-1
BSU08190	malR	BSU08180	malA	activation	1
BSU08190	malR	BSU08190	malR	activation	1
BSU08190	malR	BSU08200	malP	activation	1
BSU12000	manR	BSU12000	manR	activation	1
BSU12000	manR	BSU12010	manP	activation	1
BSU12000	manR	BSU12020	manA	activation	1
BSU12000	manR	BSU12030	yjdF	activation	1
BSU13670	mhqR	BSU05480	ydfN	repression	-1
BSU13670	mhqR	BSU05490	ydfO	repression	-1
BSU13670	mhqR	BSU05500	ydfP	repression	-1
BSU13670	mhqR	BSU12870	mhqA	repression	-1
BSU13670	mhqR	BSU19560	yodD	repression	-1
BSU13670	mhqR	BSU19570	yodE	repression	-1
BSU13670	mhqR	BSU33540	yvaB	repression	-1
BSU24520	mntR	BSU04360	mntH	repression	-1
BSU24520	mntR	BSU30740	mntD	repression	-1
BSU24520	mntR	BSU30750	mntC	repression	-1
BSU24520	mntR	BSU30760	mntB	repression	-1
BSU24520	mntR	BSU30770	mntA	repression	-1
BSU36600	mta	BSU05450	ydfK	activation	1
BSU36600	mta	BSU16825	ymfD	activation	1
BSU36600	mta	BSU16845	ymfF	activation	1
BSU36600	mta	BSU16860	ymfH	activation	1
BSU36600	mta	BSU24010	bmr	activation	1
BSU36600	mta	BSU24020	bmrR	activation	1
BSU36600	mta	BSU26590	blt	activation	1
BSU36600	mta	BSU26600	bltD	activation	1
BSU04160	mtlR	BSU03981	mtlA	activation	1
BSU04160	mtlR	BSU03982	mtlF	activation	1
BSU04160	mtlR	BSU03990	mtlD	activation	1
BSU27890	nadR	BSU02950	yceI	repression	-1
BSU27890	nadR	BSU27850	nadA	repression	-1
BSU27890	nadR	BSU27860	nadC	repression	-1
BSU27890	nadR	BSU27870	nadB	repression	-1
BSU27890	nadR	BSU27880	nifS	repression	-1
BSU27890	nadR	BSU27890	nadR	repression	-1
BSU02740	natR	BSU02750	natA	activation	1
BSU02740	natR	BSU02760	natB	activation	1
BSU09380	nsrR	BSU03280	nasF	repression	-1
BSU09380	nsrR	BSU03290	nasE	repression	-1
BSU09380	nsrR	BSU03300	nasD	repression	-1
BSU09380	nsrR	BSU13040	hmp	repression	-1
BSU09380	nsrR	BSU37310	fnr	repression	-1
BSU09380	nsrR	BSU37320	narK	repression	-1
BSU13150	ohrR	BSU13140	ohrA	repression	-1
BSU08340	padR	BSU34400	padC	repression	-1
BSU08340	padR	BSU34410	yveG	repression	-1
BSU08340	padR	BSU34420	yveF	repression	-1
BSU08730	perR	BSU03480	srfAA	activation	1
BSU08730	perR	BSU03490	srfAB	activation	1
BSU08730	perR	BSU03500	comS	activation	1
BSU08730	perR	BSU03510	srfAC	activation	1
BSU08730	perR	BSU03520	srfAD	activation	1
BSU08730	perR	BSU08730	perR	repression	-1
BSU08730	perR	BSU08820	katA	repression	-1
BSU08730	perR	BSU11490	yjbC	repression	-1
BSU08730	perR	BSU11500	spx	repression	-1
BSU08730	perR	BSU13850	zosA	repression	-1
BSU08730	perR	BSU23520	fur	repression	-1
BSU08730	perR	BSU28120	hemL	repression	-1
BSU08730	perR	BSU28130	hemB	repression	-1
BSU08730	perR	BSU28140	hemD	repression	-1
BSU08730	perR	BSU28150	hemC	repression	-1
BSU08730	perR	BSU28160	hemX	repression	-1
BSU08730	perR	BSU28170	hemA	repression	-1
BSU08730	perR	BSU32990	mrgA	repression	-1
BSU08730	perR	BSU40100	ahpF	repression	-1
BSU29110	phoP	BSU01910	skfA	activation	1
BSU29110	phoP	BSU01920	skfB	activation	1
BSU29110	phoP	BSU01935	skfC	activation	1
BSU29110	phoP	BSU01950	skfE	activation	1
BSU29110	phoP	BSU01960	skfF	activation	1
BSU29110	phoP	BSU01970	skfG	activation	1
BSU29110	phoP	BSU01980	skfH	activation	1
BSU29110	phoP	BSU02130	glpQ	activation	1
BSU29110	phoP	BSU02620	phoD	activation	1
BSU29110	phoP	BSU02630	tatAD	activation	1
BSU29110	phoP	BSU02640	tatCD	activation	1
BSU29110	phoP	BSU05730	ydhF	activation	1
BSU29110	phoP	BSU05740	phoB	activation	1
BSU29110	phoP	BSU06250	ydjM	activation	1
BSU29110	phoP	BSU07800	treP	activation	1
BSU29110	phoP	BSU07810	treA	activation	1
BSU29110	phoP	BSU07820	treR	activation	1
BSU29110	phoP	BSU07840	yfkN	activation	1
BSU29110	phoP	BSU09410	phoA	activation	1
BSU29110	phoP	BSU11990	yjdB	activation	1
BSU29110	phoP	BSU13330	ykoL	activation	1
BSU29110	phoP	BSU23110	resE	activation	1
BSU29110	phoP	BSU23120	resD	activation	1
BSU29110	phoP	BSU23130	resC	activation	1
BSU29110	phoP	BSU23140	resB	activation	1
BSU29110	phoP	BSU23150	resA	activation	1
BSU29110	phoP	BSU24950	pstBB	activation	1
BSU29110	phoP	BSU24960	pstBA	activation	1
BSU29110	phoP	BSU24970	pstA	activation	1
BSU29110	phoP	BSU24980	pstC	activation	1
BSU29110	phoP	BSU24990	pstS	activation	1
BSU29110	phoP	BSU29100	phoR	activation	1
BSU29110	phoP	BSU29110	phoP	activation	1
BSU29110	phoP	BSU29630	yttP	activation	1
BSU29110	phoP	BSU32540	bsn	activation	1
BSU29110	phoP	BSU35540	tuaH	activation	1
BSU29110	phoP	BSU35550	tuaG	activation	1
BSU29110	phoP	BSU35560	tuaF	activation	1
BSU29110	phoP	BSU35570	tuaE	activation	1
BSU29110	phoP	BSU35580	tuaD	activation	1
BSU29110	phoP	BSU35590	tuaC	activation	1
BSU29110	phoP	BSU35600	tuaB	activation	1
BSU29110	phoP	BSU35609	tuaA	activation	1
BSU29110	phoP	BSU35610	tuaA	activation	1
BSU29110	phoP	BSU35720	tagF	repression	-1
BSU29110	phoP	BSU35730	tagE	repression	-1
BSU29110	phoP	BSU35740	tagD	repression	-1
BSU29110	phoP	BSU35750	tagA	repression	-1
BSU29110	phoP	BSU35760	tagB	repression	-1
BSU29110	phoP	BSU38090	vpr	activation	1
BSU29110	phoP	BSU39100	yxiO	activation	1
BSU29110	phoP	BSU40270	yycP	activation	1
BSU29110	phoP	BSU40280	yycO	activation	1
BSU32420	pucR	BSU13170	guaD	activation	1
BSU32420	pucR	BSU32410	pucH	activation	1
BSU32420	pucR	BSU32420	pucR	repression	-1
BSU32420	pucR	BSU32430	pucJ	activation	1
BSU32420	pucR	BSU32440	pucK	activation	1
BSU32420	pucR	BSU32450	pucL	activation	1
BSU32420	pucR	BSU32460	pucM	activation	1
BSU32420	pucR	BSU32470	pucE	activation	1
BSU32420	pucR	BSU32480	pucD	activation	1
BSU32420	pucR	BSU32490	pucC	activation	1
BSU32420	pucR	BSU32500	pucB	activation	1
BSU32420	pucR	BSU32510	pucA	activation	1
BSU32420	pucR	BSU32520	pucG	activation	1
BSU32420	pucR	BSU32530	pucF	activation	1
BSU32420	pucR	BSU36470	pucI	activation	1
BSU32420	pucR	BSU36640	ureC	activation	1
BSU32420	pucR	BSU36650	ureB	activation	1
BSU32420	pucR	BSU36660	ureA	activation	1
BSU00470	purR	BSU00470	purR	repression	-1
BSU00470	purR	BSU06370	pbuG	repression	-1
BSU00470	purR	BSU06420	purE	repression	-1
BSU00470	purR	BSU06430	purK	repression	-1
BSU00470	purR	BSU06440	purB	repression	-1
BSU00470	purR	BSU06450	purC	repression	-1
BSU00470	purR	BSU06460	purS	repression	-1
BSU00470	purR	BSU06470	purQ	repression	-1
BSU00470	purR	BSU06480	purL	repression	-1
BSU00470	purR	BSU06490	purF	repression	-1
BSU00470	purR	BSU06500	purM	repression	-1
BSU00470	purR	BSU06510	purN	repression	-1
BSU00470	purR	BSU06520	purH	repression	-1
BSU00470	purR	BSU06530	purD	repression	-1
BSU00470	purR	BSU22060	pbuX	repression	-1
BSU00470	purR	BSU22070	xpt	repression	-1
BSU00470	purR	BSU24310	folD	repression	-1
BSU00470	purR	BSU24320	nusB	repression	-1
BSU00470	purR	BSU29990	pbuO	repression	-1
BSU00470	purR	BSU32130	guaC	repression	-1
BSU00470	purR	BSU36900	glyA	repression	-1
BSU00470	purR	BSU40420	purA	repression	-1
BSU23120	resD	BSU03280	nasF	activation	1
BSU23120	resD	BSU03290	nasE	activation	1
BSU23120	resD	BSU03300	nasD	activation	1
BSU23120	resD	BSU03750	yclJ	activation	1
BSU23120	resD	BSU03760	yclK	activation	1
BSU23120	resD	BSU13040	hmp	activation	1
BSU23120	resD	BSU14870	ctaA	activation	1
BSU23120	resD	BSU14880	ctaB	activation	1
BSU23120	resD	BSU14890	ctaC	activation	1
BSU23120	resD	BSU14900	ctaD	activation	1
BSU23120	resD	BSU14910	ctaE	activation	1
BSU23120	resD	BSU14920	ctaF	activation	1
BSU23120	resD	BSU14930	ctaG	activation	1
BSU23120	resD	BSU17370	nrdI	activation	1
BSU23120	resD	BSU17380	nrdE	activation	1
BSU23120	resD	BSU17390	nrdF	activation	1
BSU23120	resD	BSU17400	ymaB	activation	1
BSU23120	resD	BSU22540	qcrC	activation	1
BSU23120	resD	BSU22550	qcrB	activation	1
BSU23120	resD	BSU22560	qcrA	activation	1
BSU23120	resD	BSU23110	resE	activation	1
BSU23120	resD	BSU23120	resD	activation	1
BSU23120	resD	BSU23130	resC	activation	1
BSU23120	resD	BSU23140	resB	activation	1
BSU23120	resD	BSU23150	resA	activation	1
BSU23120	resD	BSU37310	fnr	activation	1
BSU23120	resD	BSU37350	sboA	activation	1
BSU23120	resD	BSU37360	sboX	activation	1
BSU23120	resD	BSU37370	albA	activation	1
BSU23120	resD	BSU37380	albB	activation	1
BSU23120	resD	BSU37390	albC	activation	1
BSU23120	resD	BSU37400	albD	activation	1
BSU23120	resD	BSU37410	albE	activation	1
BSU23120	resD	BSU37420	albF	activation	1
BSU23120	resD	BSU37430	albG	activation	1
BSU23120	resD	BSU38730	cydD	activation	1
BSU23120	resD	BSU38740	cydC	activation	1
BSU23120	resD	BSU38750	cydB	activation	1
BSU23120	resD	BSU38760	cydA	activation	1
BSU05970	rex	BSU03050	ldh	repression	-1
BSU05970	rex	BSU03060	lctP	repression	-1
BSU05970	rex	BSU09840	hemZ	repression	-1
BSU05970	rex	BSU12280	rex	repression	-1
BSU05970	rex	BSU12290	ndh	repression	-1
BSU05970	rex	BSU36000	alsD	repression	-1
BSU05970	rex	BSU36010	alsS	repression	-1
BSU05970	rex	BSU38060	ywcJ	repression	-1
BSU05970	rex	BSU38730	cydD	repression	-1
BSU05970	rex	BSU38740	cydC	repression	-1
BSU05970	rex	BSU38750	cydB	repression	-1
BSU05970	rex	BSU38760	cydA	repression	-1
BSU33660	rghRA	BSU06830	rapH	repression	-1
BSU33660	rghRA	BSU06839	phrH	repression	-1
BSU33660	rghRA	BSU33640	yvaM	repression	-1
BSU33660	rghRA	BSU36380	rapD	repression	-1
BSU33660	rghRA	BSU40300	rapG	repression	-1
BSU33660	rghRA	BSU40310	phrG	repression	-1
BSU40350	rocR	BSU37760	rocC	activation	1
BSU40350	rocR	BSU37770	rocB	activation	1
BSU40350	rocR	BSU37780	rocA	activation	1
BSU40350	rocR	BSU37790	rocG	activation	1
BSU40350	rocR	BSU40320	argI	activation	1
BSU40350	rocR	BSU40330	rocE	activation	1
BSU40350	rocR	BSU40340	rocD	activation	1
BSU14240	rok	BSU10420	comK	repression	-1
BSU14240	rok	BSU11920	yjcN	repression	-1
BSU14240	rok	BSU13490	htpX	repression	-1
BSU14240	rok	BSU13640	spo0E	repression	-1
BSU14240	rok	BSU14240	rok	repression	-1
BSU14240	rok	BSU33750	sdpA	repression	-1
BSU14240	rok	BSU33760	sdpB	repression	-1
BSU14240	rok	BSU33770	spbC	repression	-1
BSU14240	rok	BSU37350	sboA	repression	-1
BSU14240	rok	BSU37360	sboX	repression	-1
BSU14240	rok	BSU37370	albA	repression	-1
BSU14240	rok	BSU37380	albB	repression	-1
BSU14240	rok	BSU37390	albC	repression	-1
BSU14240	rok	BSU37400	albD	repression	-1
BSU14240	rok	BSU37410	albE	repression	-1
BSU14240	rok	BSU37420	albF	repression	-1
BSU14240	rok	BSU37430	albG	repression	-1
BSU14240	rok	BSU39940	yxaL	repression	-1
BSU14240	rok	BSU39950	yxaJ	repression	-1
BSU14240	rok	BSU40140	yydJ	repression	-1
BSU14240	rok	BSU40150	yydI	repression	-1
BSU14240	rok	BSU40160	yydH	repression	-1
BSU14240	rok	BSU40580	yybN	repression	-1
BSU14240	rok	BSU40590	yybM	repression	-1
BSU14240	rok	BSU40600	yybL	repression	-1
BSU14240	rok	BSU40610	yybK	repression	-1
BSU37620	rsfA	BSU36970	spoIIR	repression	-1
BSU37620	rsfA	BSU37620	rsfA	repression	-1
BSU37620	rsfA	BSU38630	katX	activation	1
BSU01540	salA	BSU01540	salA	repression	-1
BSU01540	salA	BSU09990	scoC	repression	-1
BSU09990	scoC	BSU03670	dtpT	repression	-1
BSU09990	scoC	BSU10300	aprE	repression	-1
BSU09990	scoC	BSU11360	appD	repression	-1
BSU09990	scoC	BSU11370	appF	repression	-1
BSU09990	scoC	BSU11381	appA	repression	-1
BSU09990	scoC	BSU11382	appA	repression	-1
BSU09990	scoC	BSU11390	appB	repression	-1
BSU09990	scoC	BSU11400	appC	repression	-1
BSU09990	scoC	BSU11430	oppA	repression	-1
BSU09990	scoC	BSU11440	oppB	repression	-1
BSU09990	scoC	BSU11450	oppC	repression	-1
BSU09990	scoC	BSU11460	oppD	repression	-1
BSU09990	scoC	BSU11470	oppF	repression	-1
BSU09990	scoC	BSU14700	nprE	repression	-1
BSU09990	scoC	BSU24600	sinI	repression	-1
BSU09990	scoC	BSU24610	sinR	repression	-1
BSU09990	scoC	BSU35360	hag	repression	-1
BSU09990	scoC	BSU35430	flgM	repression	-1
BSU09990	scoC	BSU37690	bacF	repression	-1
BSU09990	scoC	BSU37700	bacE	repression	-1
BSU09990	scoC	BSU37710	bacD	repression	-1
BSU09990	scoC	BSU37720	bacC	repression	-1
BSU09990	scoC	BSU37730	bacB	repression	-1
BSU09990	scoC	BSU37740	bacA	repression	-1
BSU09990	scoC	BSU38400	epr	repression	-1
BSU33790	sdpR	BSU32820	fadE	activation	1
BSU33790	sdpR	BSU32830	fadA	activation	1
BSU33790	sdpR	BSU32840	fadN	activation	1
BSU33790	sdpR	BSU32850	fadM	activation	1
BSU33790	sdpR	BSU33780	sdpI	repression	-1
BSU33790	sdpR	BSU33790	sdpR	repression	-1
BSU08810	senS	BSU09990	scoC	activation	1
BSU25200	sigA	BSU00010	dnaA	activation	1
BSU25200	sigA	BSU00020	dnaN	activation	1
BSU25200	sigA	BSU00060	gyrB	activation	1
BSU25200	sigA	BSU00070	gyrA	activation	1
BSU25200	sigA	BSU00370	abrB	activation	1
BSU25200	sigA	BSU00500	gcaD	activation	1
BSU25200	sigA	BSU00510	prs	activation	1
BSU25200	sigA	BSU00640	spoIIE	activation	1
BSU25200	sigA	BSU00920	gltX	activation	1
BSU25200	sigA	BSU00980	sigH	activation	1
BSU25200	sigA	BSU01080	rpoC	activation	1
BSU25200	sigA	BSU01150	rpsJ	activation	1
BSU25200	sigA	BSU01160	rplC	activation	1
BSU25200	sigA	BSU01170	rplD	activation	1
BSU25200	sigA	BSU01180	rplW	activation	1
BSU25200	sigA	BSU01190	rplB	activation	1
BSU25200	sigA	BSU01200	rpsS	activation	1
BSU25200	sigA	BSU01210	rplV	activation	1
BSU25200	sigA	BSU01220	rpsC	activation	1
BSU25200	sigA	BSU01230	rplP	activation	1
BSU25200	sigA	BSU01240	rpmC	activation	1
BSU25200	sigA	BSU01250	rpsQ	activation	1
BSU25200	sigA	BSU01260	rplNA	activation	1
BSU25200	sigA	BSU01270	rplX	activation	1
BSU25200	sigA	BSU01280	rplE	activation	1
BSU25200	sigA	BSU01290	rpsNA	activation	1
BSU25200	sigA	BSU01300	rpsH	activation	1
BSU25200	sigA	BSU01310	rplF	activation	1
BSU25200	sigA	BSU01320	rplR	activation	1
BSU25200	sigA	BSU01330	rpsE	activation	1
BSU25200	sigA	BSU01340	rpmD	activation	1
BSU25200	sigA	BSU01350	rplO	activation	1
BSU25200	sigA	BSU01360	secY	activation	1
BSU25200	sigA	BSU01370	adk	activation	1
BSU25200	sigA	BSU01380	mapA	activation	1
BSU25200	sigA	BSU01390	infA	activation	1
BSU25200	sigA	BSU01400	rpmJ	activation	1
BSU25200	sigA	BSU01410	rpsM	activation	1
BSU25200	sigA	BSU01420	rpsK	activation	1
BSU25200	sigA	BSU01610	feuC	activation	1
BSU25200	sigA	BSU01620	feuB	activation	1
BSU25200	sigA	BSU01630	feuA	activation	1
BSU25200	sigA	BSU01800	alkA	activation	1
BSU25200	sigA	BSU01810	adaA	activation	1
BSU25200	sigA	BSU01820	adaB	activation	1
BSU25200	sigA	BSU02130	glpQ	activation	1
BSU25200	sigA	BSU02140	glpT	activation	1
BSU25200	sigA	BSU02670	lmrB	activation	1
BSU25200	sigA	BSU02680	lmrA	activation	1
BSU25200	sigA	BSU03130	nadE	activation	1
BSU25200	sigA	BSU03310	nasC	activation	1
BSU25200	sigA	BSU03320	nasB	activation	1
BSU25200	sigA	BSU03330	nasA	activation	1
BSU25200	sigA	BSU03480	srfAA	activation	1
BSU25200	sigA	BSU03490	srfAB	activation	1
BSU25200	sigA	BSU03500	comS	activation	1
BSU25200	sigA	BSU03510	srfAC	activation	1
BSU25200	sigA	BSU03520	srfAD	activation	1
BSU25200	sigA	BSU04730	sigB	activation	1
BSU25200	sigA	BSU06020	groES	activation	1
BSU25200	sigA	BSU06030	groEL	activation	1
BSU25200	sigA	BSU06150	gutB	activation	1
BSU25200	sigA	BSU06360	guaA	activation	1
BSU25200	sigA	BSU06420	purE	activation	1
BSU25200	sigA	BSU06430	purK	activation	1
BSU25200	sigA	BSU06440	purB	activation	1
BSU25200	sigA	BSU06450	purC	activation	1
BSU25200	sigA	BSU06460	purS	activation	1
BSU25200	sigA	BSU06470	purQ	activation	1
BSU25200	sigA	BSU06480	purL	activation	1
BSU25200	sigA	BSU06490	purF	activation	1
BSU25200	sigA	BSU06500	purM	activation	1
BSU25200	sigA	BSU06510	purN	activation	1
BSU25200	sigA	BSU06520	purH	activation	1
BSU25200	sigA	BSU06530	purD	activation	1
BSU25200	sigA	BSU08730	perR	activation	1
BSU25200	sigA	BSU09100	cspB	activation	1
BSU25200	sigA	BSU09280	glpF	activation	1
BSU25200	sigA	BSU09290	glpK	activation	1
BSU25200	sigA	BSU09300	glpD	activation	1
BSU25200	sigA	BSU09410	phoA	activation	1
BSU25200	sigA	BSU09430	citR	activation	1
BSU25200	sigA	BSU09440	citA	activation	1
BSU25200	sigA	BSU09500	yhdK	activation	1
BSU25200	sigA	BSU09510	yhdL	activation	1
BSU25200	sigA	BSU09520	sigM	activation	1
BSU25200	sigA	BSU09990	scoC	activation	1
BSU25200	sigA	BSU10110	pbpF	activation	1
BSU25200	sigA	BSU10300	aprE	activation	1
BSU25200	sigA	BSU10420	comK	activation	1
BSU25200	sigA	BSU10620	addB	activation	1
BSU25200	sigA	BSU10630	addA	activation	1
BSU25200	sigA	BSU11190	argC	activation	1
BSU25200	sigA	BSU11200	argJ	activation	1
BSU25200	sigA	BSU11210	argB	activation	1
BSU25200	sigA	BSU11220	argD	activation	1
BSU25200	sigA	BSU11230	carA	activation	1
BSU25200	sigA	BSU11240	carB	activation	1
BSU25200	sigA	BSU11250	argF	activation	1
BSU25200	sigA	BSU11330	fabHA	activation	1
BSU25200	sigA	BSU11340	fabF	activation	1
BSU25200	sigA	BSU11520	mecA	activation	1
BSU25200	sigA	BSU12920	dppA	activation	1
BSU25200	sigA	BSU12930	dppB	activation	1
BSU25200	sigA	BSU12940	dppC	activation	1
BSU25200	sigA	BSU12950	dppD	activation	1
BSU25200	sigA	BSU12960	dppE	activation	1
BSU25200	sigA	BSU13640	spo0E	activation	1
BSU25200	sigA	BSU14490	kinC	activation	1
BSU25200	sigA	BSU14870	ctaA	activation	1
BSU25200	sigA	BSU15240	divIB	activation	1
BSU25200	sigA	BSU15280	ftsA	activation	1
BSU25200	sigA	BSU15310	spoIIGA	activation	1
BSU25200	sigA	BSU15320	sigE	activation	1
BSU25200	sigA	BSU15470	pyrR	activation	1
BSU25200	sigA	BSU15480	pyrP	activation	1
BSU25200	sigA	BSU15490	pyrB	activation	1
BSU25200	sigA	BSU15500	pyrC	activation	1
BSU25200	sigA	BSU15510	pyrAA	activation	1
BSU25200	sigA	BSU15520	pyrAB	activation	1
BSU25200	sigA	BSU15530	pyrK	activation	1
BSU25200	sigA	BSU15540	pyrD	activation	1
BSU25200	sigA	BSU15550	pyrF	activation	1
BSU25200	sigA	BSU15560	pyrE	activation	1
BSU25200	sigA	BSU15890	plsX	activation	1
BSU25200	sigA	BSU15900	fabD	activation	1
BSU25200	sigA	BSU15910	fabG	activation	1
BSU25200	sigA	BSU15920	acpA	activation	1
BSU25200	sigA	BSU15970	ylxM	activation	1
BSU25200	sigA	BSU15980	ffh	activation	1
BSU25200	sigA	BSU16540	cdsA	activation	1
BSU25200	sigA	BSU16600	nusA	activation	1
BSU25200	sigA	BSU16750	asd	activation	1
BSU25200	sigA	BSU16760	dapG	activation	1
BSU25200	sigA	BSU16770	dapA	activation	1
BSU25200	sigA	BSU16800	spoIIIE	activation	1
BSU25200	sigA	BSU17450	glnR	activation	1
BSU25200	sigA	BSU17590	xylR	activation	1
BSU25200	sigA	BSU18000	citB	activation	1
BSU25200	sigA	BSU18130	eglS	activation	1
BSU25200	sigA	BSU18440	gltB	activation	1
BSU25200	sigA	BSU18450	gltA	activation	1
BSU25200	sigA	BSU18460	gltC	activation	1
BSU25200	sigA	BSU19360	odhB	activation	1
BSU25200	sigA	BSU19370	odhA	activation	1
BSU25200	sigA	BSU22600	aroE	activation	1
BSU25200	sigA	BSU22610	tyrA	activation	1
BSU25200	sigA	BSU22620	hisC	activation	1
BSU25200	sigA	BSU22630	trpA	activation	1
BSU25200	sigA	BSU22640	trpB	activation	1
BSU25200	sigA	BSU22650	trpF	activation	1
BSU25200	sigA	BSU22660	trpC	activation	1
BSU25200	sigA	BSU22670	trpD	activation	1
BSU25200	sigA	BSU22680	trpE	activation	1
BSU25200	sigA	BSU23090	rsiX	activation	1
BSU25200	sigA	BSU23100	sigX	activation	1
BSU25200	sigA	BSU23110	resE	activation	1
BSU25200	sigA	BSU23120	resD	activation	1
BSU25200	sigA	BSU23130	resC	activation	1
BSU25200	sigA	BSU23140	resB	activation	1
BSU25200	sigA	BSU23150	resA	activation	1
BSU25200	sigA	BSU23310	sipS	activation	1
BSU25200	sigA	BSU23360	ppiB	activation	1
BSU25200	sigA	BSU23570	ansB	activation	1
BSU25200	sigA	BSU23580	ansA	activation	1
BSU25200	sigA	BSU24220	spo0A	activation	1
BSU25200	sigA	BSU24350	accB	activation	1
BSU25200	sigA	BSU24670	comGG	activation	1
BSU25200	sigA	BSU24680	comGF	activation	1
BSU25200	sigA	BSU24690	comGE	activation	1
BSU25200	sigA	BSU24700	comGD	activation	1
BSU25200	sigA	BSU24710	comGC	activation	1
BSU25200	sigA	BSU24720	comGB	activation	1
BSU25200	sigA	BSU24730	comGA	activation	1
BSU25200	sigA	BSU25290	era	activation	1
BSU25200	sigA	BSU25300	cdd	activation	1
BSU25200	sigA	BSU25470	dnaK	activation	1
BSU25200	sigA	BSU25490	hrcA	activation	1
BSU25200	sigA	BSU25570	comEC	activation	1
BSU25200	sigA	BSU25580	comEB	activation	1
BSU25200	sigA	BSU25590	comEA	activation	1
BSU25200	sigA	BSU27850	nadA	activation	1
BSU25200	sigA	BSU27860	nadC	activation	1
BSU25200	sigA	BSU27870	nadB	activation	1
BSU25200	sigA	BSU27880	nifS	activation	1
BSU25200	sigA	BSU27930	spo0B	activation	1
BSU25200	sigA	BSU28070	comC	activation	1
BSU25200	sigA	BSU28090	valS	activation	1
BSU25200	sigA	BSU28120	hemL	activation	1
BSU25200	sigA	BSU28130	hemB	activation	1
BSU25200	sigA	BSU28140	hemD	activation	1
BSU25200	sigA	BSU28150	hemC	activation	1
BSU25200	sigA	BSU28160	hemX	activation	1
BSU25200	sigA	BSU28170	hemA	activation	1
BSU25200	sigA	BSU28290	ilvC	activation	1
BSU25200	sigA	BSU28300	ilvH	activation	1
BSU25200	sigA	BSU28310	ilvB	activation	1
BSU25200	sigA	BSU28430	sdhB	activation	1
BSU25200	sigA	BSU28440	sdhA	activation	1
BSU25200	sigA	BSU28450	sdhC	activation	1
BSU25200	sigA	BSU28470	lysC	activation	1
BSU25200	sigA	BSU28500	trxA	activation	1
BSU25200	sigA	BSU28630	pheT	activation	1
BSU25200	sigA	BSU28640	pheS	activation	1
BSU25200	sigA	BSU28950	thrS	activation	1
BSU25200	sigA	BSU29100	phoR	activation	1
BSU25200	sigA	BSU29110	phoP	activation	1
BSU25200	sigA	BSU29120	mdh	activation	1
BSU25200	sigA	BSU29130	icd	activation	1
BSU25200	sigA	BSU29140	citZ	activation	1
BSU25200	sigA	BSU29200	accA	activation	1
BSU25200	sigA	BSU29210	accD	activation	1
BSU25200	sigA	BSU29470	ackA	activation	1
BSU25200	sigA	BSU29660	rpsD	activation	1
BSU25200	sigA	BSU29680	acsA	activation	1
BSU25200	sigA	BSU29690	acuA	activation	1
BSU25200	sigA	BSU29700	acuB	activation	1
BSU25200	sigA	BSU29710	acuC	activation	1
BSU25200	sigA	BSU30780	menC	activation	1
BSU25200	sigA	BSU30790	menE	activation	1
BSU25200	sigA	BSU30800	menB	activation	1
BSU25200	sigA	BSU31450	kinB	activation	1
BSU25200	sigA	BSU31490	pbpD	activation	1
BSU25200	sigA	BSU31680	comA	activation	1
BSU25200	sigA	BSU31700	comX	activation	1
BSU25200	sigA	BSU31710	comQ	activation	1
BSU25200	sigA	BSU31720	degQ	activation	1
BSU25200	sigA	BSU31740	yuxH	activation	1
BSU25200	sigA	BSU31930	ald	activation	1
BSU25200	sigA	BSU33780	sdpI	activation	1
BSU25200	sigA	BSU33790	sdpR	activation	1
BSU25200	sigA	BSU33900	eno	activation	1
BSU25200	sigA	BSU33910	pgm	activation	1
BSU25200	sigA	BSU33920	tpiA	activation	1
BSU25200	sigA	BSU33930	pgk	activation	1
BSU25200	sigA	BSU34440	pbpE	activation	1
BSU25200	sigA	BSU35290	prfB	activation	1
BSU25200	sigA	BSU35300	secA	activation	1
BSU25200	sigA	BSU35450	comFC	activation	1
BSU25200	sigA	BSU35460	comFB	activation	1
BSU25200	sigA	BSU35470	comFA	activation	1
BSU25200	sigA	BSU35490	degU	activation	1
BSU25200	sigA	BSU35650	lytR	activation	1
BSU25200	sigA	BSU35720	tagF	activation	1
BSU25200	sigA	BSU35730	tagE	activation	1
BSU25200	sigA	BSU35740	tagD	activation	1
BSU25200	sigA	BSU35750	tagA	activation	1
BSU25200	sigA	BSU35760	tagB	activation	1
BSU25200	sigA	BSU35910	rbsR	activation	1
BSU25200	sigA	BSU35920	rbsK	activation	1
BSU25200	sigA	BSU35930	rbsD	activation	1
BSU25200	sigA	BSU35940	rbsA	activation	1
BSU25200	sigA	BSU35950	rbsC	activation	1
BSU25200	sigA	BSU35960	rbsB	activation	1
BSU25200	sigA	BSU36000	alsD	activation	1
BSU25200	sigA	BSU36010	alsS	activation	1
BSU25200	sigA	BSU36510	amtB	activation	1
BSU25200	sigA	BSU36520	glnK	activation	1
BSU25200	sigA	BSU36900	glyA	activation	1
BSU25200	sigA	BSU37130	spo0F	activation	1
BSU25200	sigA	BSU37150	pyrG	activation	1
BSU25200	sigA	BSU37290	arfM	activation	1
BSU25200	sigA	BSU37310	fnr	activation	1
BSU25200	sigA	BSU37350	sboA	activation	1
BSU25200	sigA	BSU37360	sboX	activation	1
BSU25200	sigA	BSU37370	albA	activation	1
BSU25200	sigA	BSU37380	albB	activation	1
BSU25200	sigA	BSU37390	albC	activation	1
BSU25200	sigA	BSU37400	albD	activation	1
BSU25200	sigA	BSU37410	albE	activation	1
BSU25200	sigA	BSU37420	albF	activation	1
BSU25200	sigA	BSU37430	albG	activation	1
BSU25200	sigA	BSU38410	sacX	activation	1
BSU25200	sigA	BSU38420	sacY	activation	1
BSU25200	sigA	BSU39340	hutP	activation	1
BSU25200	sigA	BSU39350	hutH	activation	1
BSU25200	sigA	BSU39360	hutU	activation	1
BSU25200	sigA	BSU39370	hutI	activation	1
BSU25200	sigA	BSU39380	hutG	activation	1
BSU25200	sigA	BSU39390	hutM	activation	1
BSU25200	sigA	BSU40050	gntR	activation	1
BSU25200	sigA	BSU40350	rocR	activation	1
BSU25200	sigA	BSU40420	purA	activation	1
BSU25200	sigA	BSU41030	jag	activation	1
BSU25200	sigA	BSU41040	oxaAA	activation	1
BSU25200	sigA	BSU41060	rpmH	activation	1
BSU04730	sigB	BSU00160	yaaH	activation	1
BSU04730	sigB	BSU00170	yaaI	activation	1
BSU04730	sigB	BSU00520	ctc	activation	1
BSU04730	sigB	BSU00530	pth	activation	1
BSU04730	sigB	BSU00830	ctsR	activation	1
BSU04730	sigB	BSU00840	mcsA	activation	1
BSU04730	sigB	BSU00850	mcsB	activation	1
BSU04730	sigB	BSU00860	clpC	activation	1
BSU04730	sigB	BSU00870	radA	activation	1
BSU04730	sigB	BSU00880	disA	activation	1
BSU04730	sigB	BSU00910	ispF	activation	1
BSU04730	sigB	BSU02100	cypC	activation	1
BSU04730	sigB	BSU02110	ybyB	activation	1
BSU04730	sigB	BSU02590	ycbP	activation	1
BSU04730	sigB	BSU02830	ycdF	activation	1
BSU04730	sigB	BSU02840	ycdG	activation	1
BSU04730	sigB	BSU02890	yceC	activation	1
BSU04730	sigB	BSU02900	yceD	activation	1
BSU04730	sigB	BSU02910	yceE	activation	1
BSU04730	sigB	BSU02920	yceF	activation	1
BSU04730	sigB	BSU02930	yceG	activation	1
BSU04730	sigB	BSU02940	yceH	activation	1
BSU04730	sigB	BSU03130	nadE	activation	1
BSU04730	sigB	BSU03910	gabD	activation	1
BSU04730	sigB	BSU04190	ydaD	activation	1
BSU04730	sigB	BSU04200	ydaE	activation	1
BSU04730	sigB	BSU04210	ydaF	activation	1
BSU04730	sigB	BSU04220	ydaG	activation	1
BSU04730	sigB	BSU04370	ydaS	activation	1
BSU04730	sigB	BSU04380	ydaT	activation	1
BSU04730	sigB	BSU04400	gsiB	activation	1
BSU04730	sigB	BSU04430	ydbD	activation	1
BSU04730	sigB	BSU04710	rsbV	activation	1
BSU04730	sigB	BSU04720	rsbW	activation	1
BSU04730	sigB	BSU04730	sigB	activation	1
BSU04730	sigB	BSU04740	rsbX	activation	1
BSU04730	sigB	BSU05150	ydeC	activation	1
BSU04730	sigB	BSU05490	ydfO	activation	1
BSU04730	sigB	BSU05500	ydfP	activation	1
BSU04730	sigB	BSU05790	ydhK	activation	1
BSU04730	sigB	BSU06590	yerD	activation	1
BSU04730	sigB	BSU06660	opuE	activation	1
BSU04730	sigB	BSU07550	yflT	activation	1
BSU04730	sigB	BSU07680	yflH	activation	1
BSU04730	sigB	BSU07750	yflA	activation	1
BSU04730	sigB	BSU07760	yfkT	activation	1
BSU04730	sigB	BSU07770	yfkS	activation	1
BSU04730	sigB	BSU07850	yfkM	activation	1
BSU04730	sigB	BSU07880	yfkJ	activation	1
BSU04730	sigB	BSU07890	yfkI	activation	1
BSU04730	sigB	BSU07900	yfkH	activation	1
BSU04730	sigB	BSU07920	yfkE	activation	1
BSU04730	sigB	BSU07930	yfkD	activation	1
BSU04730	sigB	BSU08490	yfhD	activation	1
BSU04730	sigB	BSU08500	yfhE	activation	1
BSU04730	sigB	BSU08510	yfhF	activation	1
BSU04730	sigB	BSU08570	yfhK	activation	1
BSU04730	sigB	BSU08580	yfhL	activation	1
BSU04730	sigB	BSU08590	yfhM	activation	1
BSU04730	sigB	BSU08600	csbB	activation	1
BSU04730	sigB	BSU09140	yhcM	activation	1
BSU04730	sigB	BSU09390	ygxB	activation	1
BSU04730	sigB	BSU09450	yhdF	activation	1
BSU04730	sigB	BSU09530	yhdN	activation	1
BSU04730	sigB	BSU09540	plsC	activation	1
BSU04730	sigB	BSU09690	nhaX	activation	1
BSU04730	sigB	BSU10430	yhxD	activation	1
BSU04730	sigB	BSU11120	yitT	activation	1
BSU04730	sigB	BSU11490	yjbC	activation	1
BSU04730	sigB	BSU11500	spx	activation	1
BSU04730	sigB	BSU11839	yjzE	activation	1
BSU04730	sigB	BSU12150	yjgB	activation	1
BSU04730	sigB	BSU12160	yjgC	activation	1
BSU04730	sigB	BSU12170	yjgD	activation	1
BSU04730	sigB	BSU13010	ykgB	activation	1
BSU04730	sigB	BSU13020	ykgA	activation	1
BSU04730	sigB	BSU13160	ohrB	activation	1
BSU04730	sigB	BSU13170	guaD	activation	1
BSU04730	sigB	BSU13640	spo0E	activation	1
BSU04730	sigB	BSU14210	ykuT	activation	1
BSU04730	sigB	BSU14660	ykzI	activation	1
BSU04730	sigB	BSU16640	ylxP	activation	1
BSU04730	sigB	BSU17240	ymzB	activation	1
BSU04730	sigB	BSU18510	yoxC	activation	1
BSU04730	sigB	BSU18520	yoxB	activation	1
BSU04730	sigB	BSU18530	yoaA	activation	1
BSU04730	sigB	BSU19150	yocB	activation	1
BSU04730	sigB	BSU19240	yocK	activation	1
BSU04730	sigB	BSU23300	ypuD	activation	1
BSU04730	sigB	BSU23329	ypuC	activation	1
BSU04730	sigB	BSU23340	ypuB	activation	1
BSU04730	sigB	BSU23830	yqjL	activation	1
BSU04730	sigB	BSU24000	bmrU	activation	1
BSU04730	sigB	BSU24010	bmr	activation	1
BSU04730	sigB	BSU24020	bmrR	activation	1
BSU04730	sigB	BSU24490	yqhQ	activation	1
BSU04730	sigB	BSU24500	yqhP	activation	1
BSU04730	sigB	BSU24740	yqxL	activation	1
BSU04730	sigB	BSU24750	yqhB	activation	1
BSU04730	sigB	BSU24760	rsbRD	activation	1
BSU04730	sigB	BSU24770	mgsR	activation	1
BSU04730	sigB	BSU25290	era	activation	1
BSU04730	sigB	BSU25300	cdd	activation	1
BSU04730	sigB	BSU27020	yraA	activation	1
BSU04730	sigB	BSU27750	bofC	activation	1
BSU04730	sigB	BSU27760	csbX	activation	1
BSU04730	sigB	BSU28340	ysnF	activation	1
BSU04730	sigB	BSU28500	trxA	activation	1
BSU04730	sigB	BSU28830	ysdB	activation	1
BSU04730	sigB	BSU29100	phoR	activation	1
BSU04730	sigB	BSU29110	phoP	activation	1
BSU04730	sigB	BSU29410	ytkL	activation	1
BSU04730	sigB	BSU29760	ytxJ	activation	1
BSU04730	sigB	BSU29770	ytxH	activation	1
BSU04730	sigB	BSU29780	ytxG	activation	1
BSU04730	sigB	BSU30650	dps	activation	1
BSU04730	sigB	BSU30700	rpmEB	activation	1
BSU04730	sigB	BSU30930	ytaB	activation	1
BSU04730	sigB	BSU31280	yugU	activation	1
BSU04730	sigB	BSU31380	yuzA	activation	1
BSU04730	sigB	BSU33200	yvrE	activation	1
BSU04730	sigB	BSU33400	yvgN	activation	1
BSU04730	sigB	BSU33410	yvgO	activation	1
BSU04730	sigB	BSU33530	yvaA	activation	1
BSU04730	sigB	BSU33610	rnr	activation	1
BSU04730	sigB	BSU33620	yvaK	activation	1
BSU04730	sigB	BSU34540	clpP	activation	1
BSU04730	sigB	BSU35180	csbA	activation	1
BSU04730	sigB	BSU35310	yvyD	activation	1
BSU04730	sigB	BSU35670	gtaB	activation	1
BSU04730	sigB	BSU35830	ywtG	activation	1
BSU04730	sigB	BSU35970	ywsB	activation	1
BSU04730	sigB	BSU36670	csbD	activation	1
BSU04730	sigB	BSU36680	ywmF	activation	1
BSU04730	sigB	BSU36720	ywmE	activation	1
BSU04730	sigB	BSU36960	ywlB	activation	1
BSU04730	sigB	BSU37210	ywjC	activation	1
BSU04730	sigB	BSU37240	ywiE	activation	1
BSU04730	sigB	BSU38180	ywzA	activation	1
BSU04730	sigB	BSU38430	gspA	activation	1
BSU04730	sigB	BSU38610	yxzF	activation	1
BSU04730	sigB	BSU38620	aag	activation	1
BSU04730	sigB	BSU38630	katX	activation	1
BSU04730	sigB	BSU38720	yxkO	activation	1
BSU04730	sigB	BSU38830	aldY	activation	1
BSU04730	sigB	BSU38930	yxjJ	activation	1
BSU04730	sigB	BSU38940	yxjI	activation	1
BSU04730	sigB	BSU39040	yxiS	activation	1
BSU04730	sigB	BSU39050	katE	activation	1
BSU04730	sigB	BSU39810	csbC	activation	1
BSU04730	sigB	BSU39840	yxbG	activation	1
BSU04730	sigB	BSU40000	yxnA	activation	1
BSU04730	sigB	BSU40030	yxaB	activation	1
BSU04730	sigB	BSU40450	yycD	activation	1
BSU16470	sigD	BSU02050	ybdO	activation	1
BSU16470	sigD	BSU03440	tlpC	activation	1
BSU16470	sigD	BSU07350	yfmT	activation	1
BSU16470	sigD	BSU07360	yfmS	activation	1
BSU16470	sigD	BSU09370	lytF	activation	1
BSU16470	sigD	BSU10380	hemAT	activation	1
BSU16470	sigD	BSU11570	yjbJ	activation	1
BSU16470	sigD	BSU11940	yjcP	activation	1
BSU16470	sigD	BSU11950	yjcQ	activation	1
BSU16470	sigD	BSU12120	yjfB	activation	1
BSU16470	sigD	BSU13680	motB	activation	1
BSU16470	sigD	BSU13690	motA	activation	1
BSU16470	sigD	BSU13950	mcpC	activation	1
BSU16470	sigD	BSU14010	cheV	activation	1
BSU16470	sigD	BSU15960	ylqB	activation	1
BSU16470	sigD	BSU16180	flgB	activation	1
BSU16470	sigD	BSU16190	flgC	activation	1
BSU16470	sigD	BSU16200	fliE	activation	1
BSU16470	sigD	BSU16210	fliF	activation	1
BSU16470	sigD	BSU16220	fliG	activation	1
BSU16470	sigD	BSU16230	fliH	activation	1
BSU16470	sigD	BSU16240	fliI	activation	1
BSU16470	sigD	BSU16250	fliJ	activation	1
BSU16470	sigD	BSU16260	ylxF	activation	1
BSU16470	sigD	BSU16270	fliK	activation	1
BSU16470	sigD	BSU16280	flgD	activation	1
BSU16470	sigD	BSU16290	flgE	activation	1
BSU16470	sigD	BSU16300	fliL	activation	1
BSU16470	sigD	BSU16310	fliM	activation	1
BSU16470	sigD	BSU16320	fliY	activation	1
BSU16470	sigD	BSU16330	cheY	activation	1
BSU16470	sigD	BSU16340	fliZ	activation	1
BSU16470	sigD	BSU16350	fliP	activation	1
BSU16470	sigD	BSU16360	fliQ	activation	1
BSU16470	sigD	BSU16370	fliR	activation	1
BSU16470	sigD	BSU16380	flhB	activation	1
BSU16470	sigD	BSU16390	flhA	activation	1
BSU16470	sigD	BSU16400	flhF	activation	1
BSU16470	sigD	BSU16410	ylxH	activation	1
BSU16470	sigD	BSU16420	cheB	activation	1
BSU16470	sigD	BSU16430	cheA	activation	1
BSU16470	sigD	BSU16440	cheW	activation	1
BSU16470	sigD	BSU16450	cheC	activation	1
BSU16470	sigD	BSU16460	cheD	activation	1
BSU16470	sigD	BSU16470	sigD	activation	1
BSU16470	sigD	BSU16480	ylxL	activation	1
BSU16470	sigD	BSU18610	yoaH	activation	1
BSU16470	sigD	BSU19410	cwlS	activation	1
BSU16470	sigD	BSU21940	degR	activation	1
BSU16470	sigD	BSU28890	yscB	activation	1
BSU16470	sigD	BSU31230	tlpB	activation	1
BSU16470	sigD	BSU31240	mcpA	activation	1
BSU16470	sigD	BSU31250	tlpA	activation	1
BSU16470	sigD	BSU31260	mcpB	activation	1
BSU16470	sigD	BSU35320	fliT	activation	1
BSU16470	sigD	BSU35330	fliS	activation	1
BSU16470	sigD	BSU35340	fliD	activation	1
BSU16470	sigD	BSU35350	yvyC	activation	1
BSU16470	sigD	BSU35360	hag	activation	1
BSU16470	sigD	BSU35400	flgL	activation	1
BSU16470	sigD	BSU35410	flgK	activation	1
BSU16470	sigD	BSU35420	yvyG	activation	1
BSU16470	sigD	BSU35430	flgM	activation	1
BSU16470	sigD	BSU35440	yvyF	activation	1
BSU16470	sigD	BSU35620	lytC	activation	1
BSU16470	sigD	BSU35630	lytB	activation	1
BSU16470	sigD	BSU35640	lytA	activation	1
BSU16470	sigD	BSU35780	lytD	activation	1
BSU16470	sigD	BSU35860	pgdS	activation	1
BSU16470	sigD	BSU36390	flhP	activation	1
BSU16470	sigD	BSU36400	flhO	activation	1
BSU16470	sigD	BSU38100	ywcH	activation	1
BSU16470	sigD	BSU38110	nfrA	activation	1
BSU16470	sigD	BSU38400	epr	activation	1
BSU16470	sigD	BSU38500	dltA	activation	1
BSU16470	sigD	BSU38510	dltB	activation	1
BSU16470	sigD	BSU38520	dltC	activation	1
BSU16470	sigD	BSU38530	dltD	activation	1
BSU16470	sigD	BSU38540	dltE	activation	1
BSU16470	sigD	BSU38850	yxkC	activation	1
BSU15320	sigE	BSU00160	yaaH	activation	1
BSU15320	sigE	BSU00230	bofA	activation	1
BSU15320	sigE	BSU00600	yabP	activation	1
BSU15320	sigE	BSU00610	yabQ	activation	1
BSU15320	sigE	BSU01530	cwlD	activation	1
BSU15320	sigE	BSU01570	ybaN	activation	1
BSU15320	sigE	BSU02600	cwlJ	activation	1
BSU15320	sigE	BSU03090	ycgF	activation	1
BSU15320	sigE	BSU03100	ycgG	activation	1
BSU15320	sigE	BSU03390	yckC	activation	1
BSU15320	sigE	BSU04610	ydcA	activation	1
BSU15320	sigE	BSU04630	ydcC	activation	1
BSU15320	sigE	BSU05710	ydhD	activation	1
BSU15320	sigE	BSU05730	ydhF	activation	1
BSU15320	sigE	BSU05740	phoB	activation	1
BSU15320	sigE	BSU06280	ydjP	activation	1
BSU15320	sigE	BSU06290	yeaA	activation	1
BSU15320	sigE	BSU06890	cotJA	activation	1
BSU15320	sigE	BSU06900	cotJB	activation	1
BSU15320	sigE	BSU06910	cotJC	activation	1
BSU15320	sigE	BSU06920	yesJ	activation	1
BSU15320	sigE	BSU07300	yfnE	activation	1
BSU15320	sigE	BSU07310	yfnD	activation	1
BSU15320	sigE	BSU08970	prkA	activation	1
BSU15320	sigE	BSU08980	yhbH	activation	1
BSU15320	sigE	BSU09165	yhcO	activation	1
BSU15320	sigE	BSU09400	spoVR	activation	1
BSU15320	sigE	BSU09770	yheD	activation	1
BSU15320	sigE	BSU09780	yheC	activation	1
BSU15320	sigE	BSU09830	yhaX	activation	1
BSU15320	sigE	BSU09940	yhaL	activation	1
BSU15320	sigE	BSU10400	yhxC	activation	1
BSU15320	sigE	BSU10610	yhjR	activation	1
BSU15320	sigE	BSU10790	asnO	activation	1
BSU15320	sigE	BSU10900	yisY	activation	1
BSU15320	sigE	BSU10940	yitC	activation	1
BSU15320	sigE	BSU10950	yitD	activation	1
BSU15320	sigE	BSU10960	yitE	activation	1
BSU15320	sigE	BSU11290	yjaV	activation	1
BSU15320	sigE	BSU11730	cotO	activation	1
BSU15320	sigE	BSU11790	yjcA	activation	1
BSU15320	sigE	BSU12090	cotT	activation	1
BSU15320	sigE	BSU12320	yjmC	activation	1
BSU15320	sigE	BSU12330	yjmD	activation	1
BSU15320	sigE	BSU12340	uxuA	activation	1
BSU15320	sigE	BSU12350	uxuB	activation	1
BSU15320	sigE	BSU12360	exuT	activation	1
BSU15320	sigE	BSU12370	exuR	activation	1
BSU15320	sigE	BSU12380	uxaB	activation	1
BSU15320	sigE	BSU12390	uxaA	activation	1
BSU15320	sigE	BSU13710	ykvI	activation	1
BSU15320	sigE	BSU13830	ykvU	activation	1
BSU15320	sigE	BSU13840	stoA	activation	1
BSU15320	sigE	BSU14250	yknT	activation	1
BSU15320	sigE	BSU14870	ctaA	activation	1
BSU15320	sigE	BSU15030	ylbJ	activation	1
BSU15320	sigE	BSU15090	gerR	activation	1
BSU15320	sigE	BSU15170	spoVD	activation	1
BSU15320	sigE	BSU15210	spoVE	activation	1
BSU15320	sigE	BSU15220	murG	activation	1
BSU15320	sigE	BSU15230	murB	activation	1
BSU15320	sigE	BSU15810	spoVM	activation	1
BSU15320	sigE	BSU17030	cotE	activation	1
BSU15320	sigE	BSU17420	spoVK	activation	1
BSU15320	sigE	BSU17640	alrB	activation	1
BSU15320	sigE	BSU18210	yngE	activation	1
BSU15320	sigE	BSU18220	yngF	activation	1
[truncated: 1,042 more rows]

## Sheet: Legend
Dataset EV2: Gold Standard (Prior Network) List of previously known regulatory interactions. Genes and TFs are listed by common gene name and BSU number. Activation (positive regulation) is “1”; Repression (negative regulation) is “-1”.
