# Supplementary material for: An experimentally supported model of the Bacillus subtilis global transcriptional regulatory network
Source: Mol Syst Biol. 2015 Nov 17;11(11):839. doi: 10.15252/msb.20156236 (PMC4670728; doi:10.15252/msb.20156236)
Supplement: Supplementary file 6 — Dataset EV3 [file MSB-11-839-s006.zip]

Archive with 3 entries (2 files):
- Dataset_EV3/
- Dataset_EV3/EV3.pdf
- Dataset_EV3/README.txt
