# Supplementary material for: An experimentally supported model of the Bacillus subtilis global transcriptional regulatory network
Source: Mol Syst Biol. 2015 Nov 17;11(11):839. doi: 10.15252/msb.20156236 (PMC4670728; doi:10.15252/msb.20156236)
Supplement: Supplementary file 6 — Dataset EV3 [file MSB-11-839-s006.zip › Dataset_EV3/README.txt]

Dataset EV3. TFA estimation for TFs with more than 10 experimentally validated targets.
Each point corresponds to the results of one microarray experiment and TFAs are estimated for each experimental condition. Blue is activation, red is repression.
