# Supplementary material for: An experimentally supported model of the Bacillus subtilis global transcriptional regulatory network
Source: Mol Syst Biol. 2015 Nov 17;11(11):839. doi: 10.15252/msb.20156236 (PMC4670728; doi:10.15252/msb.20156236)
Supplement: Supplementary file 7 — Dataset EV4 [file MSB-11-839-s007.xls]

## Sheet: Predictions
Regulator		Target		β score	Confidence	Interaction (0=novel, -1=recovered prior repression, 1=recovered prior activation)
BSU number	Gene name	BSU number	Gene name	beta.mean	var.exp.rank.mean	prior
BSU14480	abh	BSU02330	ybfQ	0.175	42355.4	0
BSU14480	abh	BSU03480	srfAA	-0.233	28671.5	-1
BSU14480	abh	BSU03490	srfAB	-0.291	17567.5	-1
BSU14480	abh	BSU03500	comS	-0.285	19414.8	-1
BSU14480	abh	BSU03510	srfAC	-0.2	29166.4	-1
BSU14480	abh	BSU03520	srfAD	-0.189	28880.6	-1
BSU14480	abh	BSU05280	ydeO	0.196	42912.1	0
BSU14480	abh	BSU07750	yflA	-0.159	43201.5	-1
BSU14480	abh	BSU14890	ctaC	-0.543	1137.35	-1
BSU14480	abh	BSU14900	ctaD	-0.592	888.32	-1
BSU14480	abh	BSU14910	ctaE	-0.609	793.35	-1
BSU14480	abh	BSU14920	ctaF	-0.598	857.92	-1
BSU14480	abh	BSU14930	ctaG	-0.557	1072.02	-1
BSU14480	abh	BSU22540	qcrC	-0.269	21217.6	0
BSU14480	abh	BSU25190	cccA	-0.282	22095.6	0
BSU14480	abh	BSU25280	recO	-0.193	40204.2	0
BSU14480	abh	BSU25290	era	-0.2	35695.2	0
BSU14480	abh	BSU25300	cdd	-0.159	42790.7	0
BSU14480	abh	BSU28550	fadR	-0.24	31202.9	0
BSU14480	abh	BSU29249	ytzJ	-0.169	41514.5	0
BSU14480	abh	BSU31690	comP	-0.234	41545.2	0
BSU14480	abh	BSU36460	ywoF	-0.254	26013.8	-1
BSU14480	abh	BSU38230	ywcB	-0.131	43364.7	0
BSU00370	abrB	BSU00490	spoVG	-0.339	4436.64	-1
BSU00370	abrB	BSU00980	sigH	-0.356	19676.7	-1
BSU00370	abrB	BSU01510	ybaJ	-0.26	29254.9	-1
BSU00370	abrB	BSU01910	skfA	-0.263	24349.9	-1
BSU00370	abrB	BSU01920	skfB	-0.577	2353.42	-1
BSU00370	abrB	BSU01935	skfC	-0.639	1618.2	-1
BSU00370	abrB	BSU01950	skfE	-0.554	1670.34	-1
BSU00370	abrB	BSU01960	skfF	-0.559	2167.94	-1
BSU00370	abrB	BSU01970	skfG	-0.551	2277.81	-1
BSU00370	abrB	BSU01980	skfH	-0.558	2656.14	-1
BSU00370	abrB	BSU01990	ybdG	-0.513	16358.4	0
BSU00370	abrB	BSU02040	ybdN	-0.703	1732.48	-1
BSU00370	abrB	BSU02050	ybdO	-0.577	1548.05	-1
BSU00370	abrB	BSU02310	ybfO	-0.338	16676.5	-1
BSU00370	abrB	BSU02320	ybfP	-0.287	40940.9	-1
BSU00370	abrB	BSU02520	ycbJ	-0.244	30815.3	-1
BSU00370	abrB	BSU02700	lip	-0.379	7615.9	-1
BSU00370	abrB	BSU02780	ycdA	-0.127	39206	-1
BSU00370	abrB	BSU03480	srfAA	-0.299	32690	0
BSU00370	abrB	BSU03490	srfAB	-0.402	20651	0
BSU00370	abrB	BSU03500	comS	-0.419	18471.3	0
BSU00370	abrB	BSU03510	srfAC	-0.302	31959.1	0
BSU00370	abrB	BSU03520	srfAD	-0.346	27500.6	0
BSU00370	abrB	BSU05200	ydeH	-0.505	5678.02	-1
BSU00370	abrB	BSU05220	ydeJ	-0.348	32593.8	-1
BSU00370	abrB	BSU05810	gmuB	0.385	18730	1
BSU00370	abrB	BSU05820	gmuA	0.329	30955.5	1
BSU00370	abrB	BSU05830	gmuC	0.376	26723.5	1
BSU00370	abrB	BSU05840	gmuD	0.478	14202.6	1
BSU00370	abrB	BSU05860	gmuE	0.356	23698.3	1
BSU00370	abrB	BSU05870	gmuF	0.339	23897.1	1
BSU00370	abrB	BSU06076	ydzW/3	-0.231	39911.1	0
BSU00370	abrB	BSU06240	bdhA	-0.412	11607	-1
BSU00370	abrB	BSU06269	ydzJ	-0.331	28976.4	0
BSU00370	abrB	BSU06640	yerI	-0.432	18554	-1
BSU00370	abrB	BSU06812	yeeF	-0.413	20442	0
BSU00370	abrB	BSU06830	rapH	-0.14	41857.5	-1
BSU00370	abrB	BSU07460	yfmI	-0.652	2394.95	-1
BSU00370	abrB	BSU07480	yfmG	-0.816	758.595	-1
BSU00370	abrB	BSU07560	pel	-0.27	40070.8	0
BSU00370	abrB	BSU07750	yflA	-0.104	41813.9	-1
BSU00370	abrB	BSU08029	yfzA	-0.306	42108.3	0
BSU00370	abrB	BSU09290	glpK	0.18	38732.5	1
BSU00370	abrB	BSU09890	yhaQ	-0.294	12340.5	-1
BSU00370	abrB	BSU09900	yhaP	-0.231	21438.6	-1
BSU00370	abrB	BSU09990	scoC	0.53	1035.23	1
BSU00370	abrB	BSU10300	aprE	-0.128	44122.5	-1
BSU00370	abrB	BSU10420	comK	-0.424	27683.3	-1
BSU00370	abrB	BSU10560	ntdR	-0.486	3788.28	-1
BSU00370	abrB	BSU11910	yjcM	-0.215	24493.6	-1
BSU00370	abrB	BSU11990	yjdB	-0.357	16675.3	-1
BSU00370	abrB	BSU12040	yjdG	-0.352	5271.77	-1
BSU00370	abrB	BSU12070	yjdJ	-0.35	19129.5	0
BSU00370	abrB	BSU12080	ctaO	-0.313	12219.8	-1
BSU00370	abrB	BSU13070	ykkA	-0.276	33544	0
BSU00370	abrB	BSU13080	ykkB	-0.244	42058.5	0
BSU00370	abrB	BSU13530	kinE	-0.282	21258.9	0
BSU00370	abrB	BSU13640	spo0E	-0.4	10445.6	-1
BSU00370	abrB	BSU13980	pbpH	-0.347	27366.4	-1
BSU00370	abrB	BSU13990	kinA	-0.321	19814.7	0
BSU00370	abrB	BSU14220	ykuU	-0.465	15508	-1
BSU00370	abrB	BSU14230	ykuV	-0.312	21259.6	-1
BSU00370	abrB	BSU14340	yknW	-0.455	5489.98	-1
BSU00370	abrB	BSU14350	yknX	-0.366	3394.64	-1
BSU00370	abrB	BSU14360	yknY	-0.345	5414.09	-1
BSU00370	abrB	BSU14370	yknZ	-0.367	4213.12	-1
BSU00370	abrB	BSU14690	yktD	-0.372	20314.6	0
BSU00370	abrB	BSU14750	ylaE	-0.196	31734.9	-1
BSU00370	abrB	BSU14890	ctaC	-0.431	2057.6	-1
BSU00370	abrB	BSU14900	ctaD	-0.418	2166.3	-1
BSU00370	abrB	BSU14910	ctaE	-0.417	1700.95	-1
BSU00370	abrB	BSU14920	ctaF	-0.413	2533.78	-1
BSU00370	abrB	BSU14930	ctaG	-0.39	2815.27	-1
BSU00370	abrB	BSU14940	ylbA	-0.235	37122	-1
BSU00370	abrB	BSU15300	bpr	-0.187	39016.3	0
BSU00370	abrB	BSU15960	sivC	-0.468	2645.83	-1
BSU00370	abrB	BSU17100	pksC	-0.24	39215.8	0
BSU00370	abrB	BSU17110	pksD	-0.427	10615.8	0
BSU00370	abrB	BSU17120	pksE	-0.466	10157.5	0
BSU00370	abrB	BSU17130	acpK	-0.318	26609.2	0
BSU00370	abrB	BSU17140	pksF	-0.382	24525	0
BSU00370	abrB	BSU17150	pksG	-0.332	24854.4	0
BSU00370	abrB	BSU17160	pksH	-0.452	18257.3	0
BSU00370	abrB	BSU17170	pksI	-0.478	14471.9	0
BSU00370	abrB	BSU17180	pksJ	-0.272	29319.5	0
BSU00370	abrB	BSU17190	pksL	-0.335	17865.8	0
BSU00370	abrB	BSU17200	pksM	-0.505	9538.08	0
BSU00370	abrB	BSU17210	pksN	-0.314	25021.8	0
BSU00370	abrB	BSU17220	pksR	-0.223	35704.7	0
BSU00370	abrB	BSU17240	ymzB	-0.28	32751.6	-1
BSU00370	abrB	BSU17250	ymaE	-0.656	1664.2	-1
BSU00370	abrB	BSU17350	ymzC	-0.276	38554.1	0
BSU00370	abrB	BSU17690	yncM	-0.445	20344.5	-1
BSU00370	abrB	BSU17920	ynzD	-0.171	41375.7	-1
BSU00370	abrB	BSU18150	xynC	-0.232	39262.6	-1
BSU00370	abrB	BSU18160	xynD	-0.369	24519.3	-1
BSU00370	abrB	BSU18300	ppsE	-0.792	1797.57	-1
BSU00370	abrB	BSU18330	ppsB	-0.665	5685.76	-1
BSU00370	abrB	BSU18340	ppsA	-0.387	12542.3	-1
BSU00370	abrB	BSU18350	dacC	-0.189	33535.7	0
BSU00370	abrB	BSU18360	galM	-0.188	33520.1	0
BSU00370	abrB	BSU18370	yoeA	-0.351	32239.4	0
BSU00370	abrB	BSU18780	yoaW	-0.276	26093.9	-1
BSU00370	abrB	BSU18820	yobB	-0.438	3279.38	-1
BSU00370	abrB	BSU18908	yozY	-0.403	9458.62	0
BSU00370	abrB	BSU18910	rapK	-0.576	2609.5	-1
BSU00370	abrB	BSU18920	phrK	-0.326	14099.4	-1
BSU00370	abrB	BSU18960	yozM	-0.299	34423.9	0
BSU00370	abrB	BSU19410	cwlS	-0.336	7279.23	-1
BSU00370	abrB	BSU19800	phy	-0.318	15412.4	-1
BSU00370	abrB	BSU21670	ypqP	-0.227	41484.2	0
BSU00370	abrB	BSU22540	qcrC	-0.393	4243.08	-1
BSU00370	abrB	BSU22550	qcrB	-0.446	4259.71	-1
BSU00370	abrB	BSU22560	qcrA	-0.528	1659.38	-1
BSU00370	abrB	BSU22810	yphF	-0.129	44434.6	-1
BSU00370	abrB	BSU22820	yphE	-0.163	33748.9	-1
BSU00370	abrB	BSU24220	spo0A	-0.227	42620.6	0
BSU00370	abrB	BSU24620	tasA	-0.628	1023.21	-1
BSU00370	abrB	BSU24630	sipW	-0.696	1244.56	-1
BSU00370	abrB	BSU24640	tapA	-0.697	1813.22	-1
BSU00370	abrB	BSU25190	cccA	-0.385	3332.22	-1
BSU00370	abrB	BSU25690	sda	-0.218	42700.9	0
BSU00370	abrB	BSU25740	yqeB	-0.19	43934.6	0
BSU00370	abrB	BSU25840	phrE	-0.24	37496.3	-1
BSU00370	abrB	BSU25860	yqcG	-0.504	11091.2	-1
BSU00370	abrB	BSU25870	yqcF	-0.254	38997.8	0
BSU00370	abrB	BSU25880	yqxJ	-0.825	2028.73	-1
BSU00370	abrB	BSU25890	yqxI	-0.821	1772.67	-1
BSU00370	abrB	BSU26230	yqaP	-0.329	19781.8	-1
BSU00370	abrB	BSU26780	yrdA	-0.381	20143.8	0
BSU00370	abrB	BSU26820	yrpD	-0.543	5860.24	-1
BSU00370	abrB	BSU26890	csn	-0.623	4764.5	-1
BSU00370	abrB	BSU26930	yraI	-0.205	42930.8	0
BSU00370	abrB	BSU27190	yrzI	-0.3	23652.3	-1
BSU00370	abrB	BSU31080	bslA	-0.876	2356.03	-1
BSU00370	abrB	BSU31250	tlpA	-0.532	3139.28	-1
BSU00370	abrB	BSU31960	dhbF	-0.289	13813.5	-1
BSU00370	abrB	BSU31970	dhbB	-0.25	14851.7	-1
BSU00370	abrB	BSU31980	dhbE	-0.231	20183.3	-1
BSU00370	abrB	BSU31990	dhbC	-0.195	26621.1	-1
BSU00370	abrB	BSU32000	dhbA	-0.192	20020.9	-1
BSU00370	abrB	BSU32010	besA	-0.308	2768.95	-1
BSU00370	abrB	BSU33140	yvqJ	-0.624	1294.17	-1
BSU00370	abrB	BSU33260	yvrN	-0.452	8173.73	-1
BSU00370	abrB	BSU33270	yvrO	-0.528	4484.52	-1
BSU00370	abrB	BSU33280	yvrP	-0.475	7780.15	-1
BSU00370	abrB	BSU33410	yvgO	-0.312	21501.7	-1
BSU00370	abrB	BSU33750	sdpA	-0.689	2055.92	-1
BSU00370	abrB	BSU33760	sdpB	-0.807	936.24	-1
BSU00370	abrB	BSU33770	sdpC	-0.398	11144.4	-1
BSU00370	abrB	BSU33780	sdpI	-0.309	24897.1	-1
BSU00370	abrB	BSU33790	sdpR	-0.327	28704.8	-1
BSU00370	abrB	BSU34220	epsO	-0.474	2669.55	-1
BSU00370	abrB	BSU34230	epsN	-0.445	2209.41	-1
BSU00370	abrB	BSU34240	epsM	-0.389	5965.6	-1
BSU00370	abrB	BSU34250	epsL	-0.434	3332.22	-1
BSU00370	abrB	BSU34265	epsK	-0.354	8987.65	-1
BSU00370	abrB	BSU34280	epsJ	-0.409	4895.23	-1
BSU00370	abrB	BSU34290	epsI	-0.369	8568.5	-1
BSU00370	abrB	BSU34300	epsH	-0.526	3124.8	-1
BSU00370	abrB	BSU34310	epsG	-0.477	5758.2	-1
BSU00370	abrB	BSU34320	epsF	-0.427	6947.77	-1
BSU00370	abrB	BSU34330	epsE	-0.472	2651.91	-1
BSU00370	abrB	BSU34340	epsD	-0.489	4649.09	-1
BSU00370	abrB	BSU34350	epsC	-0.538	2315.34	-1
BSU00370	abrB	BSU34360	epsB	-0.472	2929.42	-1
BSU00370	abrB	BSU34370	epsA	-0.552	1419.66	-1
BSU00370	abrB	BSU34380	slrR	-0.415	10546.4	-1
BSU00370	abrB	BSU34390	pnbA	-0.336	28350.9	-1
BSU00370	abrB	BSU34830	yvzA	-0.358	5018.8	-1
BSU00370	abrB	BSU34840	yvcB	-0.49	3165.82	-1
BSU00370	abrB	BSU34850	yvcA	-0.396	8827.56	-1
BSU00370	abrB	BSU35050	yvnA	-0.4	7091.21	-1
BSU00370	abrB	BSU35060	cypX	-0.381	29498.2	-1
BSU00370	abrB	BSU35070	yvmC	-0.294	33964	-1
BSU00370	abrB	BSU35780	lytD	0.23	43515.1	0
BSU00370	abrB	BSU35910	rbsR	0.151	37364.4	1
BSU00370	abrB	BSU36250	ptkA	-0.175	42788.5	-1
BSU00370	abrB	BSU36460	ywoF	-0.479	11255.5	-1
BSU00370	abrB	BSU37350	sboA	-0.359	8279.09	-1
BSU00370	abrB	BSU37360	sboX	-0.328	12374.9	-1
BSU00370	abrB	BSU37370	albA	-0.319	21240.9	-1
BSU00370	abrB	BSU37380	albB	-0.15	38436.5	-1
BSU00370	abrB	BSU37390	albC	-0.225	34052	-1
BSU00370	abrB	BSU37400	albD	-0.146	43143.1	-1
BSU00370	abrB	BSU37410	albE	-0.218	11956.6	-1
BSU00370	abrB	BSU37420	albF	-0.21	21555.8	-1
BSU00370	abrB	BSU37430	albG	-0.177	36841.3	-1
BSU00370	abrB	BSU37690	bacF	-0.503	4722.85	-1
BSU00370	abrB	BSU37700	bacE	-0.586	5352.89	-1
BSU00370	abrB	BSU37710	bacD	-0.587	4215.17	-1
BSU00370	abrB	BSU37720	bacC	-0.505	6860.51	-1
BSU00370	abrB	BSU37730	bacB	-0.494	4518.26	-1
BSU00370	abrB	BSU37740	bacA	-0.345	23376.1	-1
BSU00370	abrB	BSU37800	sivA	-0.524	9106.31	-1
BSU00370	abrB	BSU39310	yxiC	-0.329	20101.1	0
BSU00370	abrB	BSU39320	yxiB	-0.182	43756.4	0
BSU00370	abrB	BSU39870	yxbD	-0.629	2858.36	-1
BSU00370	abrB	BSU39880	yxbC	-0.396	2586.84	-1
BSU00370	abrB	BSU39890	yxbB	-0.39	2702.09	-1
BSU00370	abrB	BSU39900	yxbA	-0.404	2744.99	-1
BSU00370	abrB	BSU39910	yxnB	-0.454	2460.09	-1
BSU00370	abrB	BSU39920	asnH	-0.513	2574.65	-1
BSU00370	abrB	BSU39930	yxaM	-0.513	2903.41	-1
BSU00370	abrB	BSU39940	yxaL	-0.375	29481.3	-1
BSU00370	abrB	BSU39950	yxaJ	-0.277	32520	-1
BSU00370	abrB	BSU40050	gntR	0.22	29603.5	1
BSU00370	abrB	BSU40080	gntZ	0.198	41447.2	1
BSU00370	abrB	BSU40140	yydJ	-0.393	14383.9	-1
BSU00370	abrB	BSU40150	yydI	-0.651	2177.8	-1
BSU00370	abrB	BSU40160	yydH	-0.592	2796.74	-1
BSU00370	abrB	BSU40170	yydG	-0.69	1436.76	-1
BSU00370	abrB	BSU40180	yydF	-0.568	1628.86	-1
BSU00370	abrB	BSU40470	yycC	-0.258	42612.4	0
BSU00370	abrB	BSU40580	yybN	-0.174	42075.8	0
BSU08100	acoR	BSU01380	map	-0.184	41669.2	0
BSU08100	acoR	BSU01389	ybzG	-0.175	42182.5	0
BSU08100	acoR	BSU01390	infA	-0.179	42634.4	0
BSU08100	acoR	BSU01400	rpmJ	-0.179	41765.6	0
BSU08100	acoR	BSU01410	rpsM	-0.177	42905.5	0
BSU08100	acoR	BSU02350	gamP	-0.15	44163.8	0
BSU08100	acoR	BSU08060	acoA	0.698	299.285	1
BSU08100	acoR	BSU08070	acoB	0.701	239.11	1
BSU08100	acoR	BSU08080	acoC	0.706	244.07	1
BSU08100	acoR	BSU08090	acoL	0.669	668.7	1
BSU08100	acoR	BSU19310	dhaS	0.165	40380.8	0
BSU08100	acoR	BSU29679	ytzK	0.287	23285.7	0
BSU01810	adaA	BSU00680	hprT	0.166	42748	0
BSU01810	adaA	BSU01800	alkA	0.699	5435.89	1
BSU01810	adaA	BSU01820	adaB	0.899	857.545	1
BSU01810	adaA	BSU14120	abbA	0.217	41769.2	0
BSU01810	adaA	BSU17400	ymaB	-0.225	37767.8	0
BSU01810	adaA	BSU28630	pheT	-0.172	44382.5	0
BSU01810	adaA	BSU38530	dltD	-0.237	34054.9	0
BSU01810	adaA	BSU40290	yycN	0.133	41907.9	0
BSU27000	adhR	BSU03910	gabD	0.32	29141.6	0
BSU27000	adhR	BSU07690	yflG	0.312	11615	0
BSU27000	adhR	BSU08220	yfiC	0.296	16524.1	0
BSU27000	adhR	BSU10050	ecsB	0.234	34627.9	0
BSU27000	adhR	BSU10130	hemH	0.229	40944.9	0
BSU27000	adhR	BSU11550	yjbH	0.31	17152.8	0
BSU27000	adhR	BSU12410	yjoA	0.201	39431.8	0
BSU27000	adhR	BSU13200	rsbRB	0.26	30076.2	0
BSU27000	adhR	BSU18520	yoxB	-0.176	43406.7	0
BSU27000	adhR	BSU22950	ypdA	0.175	44383.9	0
BSU27000	adhR	BSU23820	yqjM	0.334	18442	0
BSU27000	adhR	BSU27010	adhA	0.579	2985.38	1
BSU27000	adhR	BSU27020	yraA	0.883	545.555	1
BSU27000	adhR	BSU33190	yvrD	0.423	6448.48	0
BSU27000	adhR	BSU34780	yvcI	0.436	5477.53	0
BSU27000	adhR	BSU35990	ywrO	0.26	29986.9	0
BSU27000	adhR	BSU39780	iolS	0.266	43564.9	0
BSU24250	ahrC	BSU02390	ybgE	-0.219	38537.6	0
BSU24250	ahrC	BSU11190	argC	-0.974	150.895	-1
BSU24250	ahrC	BSU11200	argJ	-0.984	48.445	-1
BSU24250	ahrC	BSU11210	argB	-0.985	33.71	-1
BSU24250	ahrC	BSU11220	argD	-0.985	32.62	-1
BSU24250	ahrC	BSU11230	carA	-0.986	27.935	-1
BSU24250	ahrC	BSU11240	carB	-0.984	44.01	-1
BSU24250	ahrC	BSU11250	argF	-0.971	116.96	-1
BSU24250	ahrC	BSU13940	ykwB	-0.151	43904.5	0
BSU24250	ahrC	BSU15460	ylyB	0.197	43048.4	0
BSU24250	ahrC	BSU17460	glnA	-0.253	41363.1	0
BSU24250	ahrC	BSU22650	trpF	-0.268	42597.1	0
BSU24250	ahrC	BSU22960	gudB	0.253	36655.4	0
BSU24250	ahrC	BSU23360	ppiB	0.243	35479.9	0
BSU24250	ahrC	BSU23960	artR	-0.943	394.115	0
BSU24250	ahrC	BSU23970	artQ	-0.923	485.415	0
BSU24250	ahrC	BSU23980	artP	-0.874	1149.54	0
BSU24250	ahrC	BSU29430	ytzD	-0.895	603.17	0
BSU24250	ahrC	BSU29440	argH	-0.975	138.34	-1
BSU24250	ahrC	BSU29450	argG	-0.968	217.485	-1
BSU24250	ahrC	BSU37480	ywhH	-0.273	37532.1	0
BSU24250	ahrC	BSU37760	rocC	1.307	9404.56	1
BSU24250	ahrC	BSU37770	rocB	1.497	7877.78	1
BSU24250	ahrC	BSU37780	rocA	1.249	10686.8	1
BSU24250	ahrC	BSU37790	rocG	0.399	22246	1
BSU24250	ahrC	BSU38160	qoxB	0.246	43594.1	0
BSU24250	ahrC	BSU38170	qoxA	0.239	42746.5	0
BSU24250	ahrC	BSU40320	rocF	1.122	2972.88	1
BSU24250	ahrC	BSU40330	rocE	1.122	3138.29	1
BSU24250	ahrC	BSU40340	rocD	1.153	3177.64	1
BSU31410	alaR	BSU31400	alaT	0.487	33179.9	0
BSU36020	alsR	BSU05980	tatAY	0.2	42346.8	0
BSU36020	alsR	BSU05990	tatCY	0.193	43055.1	0
BSU36020	alsR	BSU36000	alsD	0.941	751.23	1
BSU36020	alsR	BSU36010	alsS	0.885	778.98	1
BSU23590	ansR	BSU04570	murF	-0.183	40781.7	0
BSU23590	ansR	BSU13890	ptsG	-0.188	42320.2	0
BSU23590	ansR	BSU23550	mleA	-0.313	23389.9	0
BSU23590	ansR	BSU23560	mleN	-0.324	34137	0
BSU23590	ansR	BSU23570	ansB	-0.914	256.665	-1
BSU23590	ansR	BSU23580	ansA	-0.937	297.765	-1
BSU33970	araR	BSU01389	ybzG	0.27	43479	0
BSU33970	araR	BSU01390	infA	0.257	43465.8	0
BSU33970	araR	BSU07010	yesS	-0.433	22601.2	0
BSU33970	araR	BSU28510	abf2	-0.363	5507.31	-1
BSU33970	araR	BSU28720	abfA	-0.652	750.915	-1
BSU33970	araR	BSU28730	araQ	-0.721	667.095	-1
BSU33970	araR	BSU28740	araP	-0.673	763.025	-1
BSU33970	araR	BSU28750	araN	-0.656	711.97	-1
BSU33970	araR	BSU28760	araM	-0.58	603.9	-1
BSU33970	araR	BSU28770	araL	-0.569	829.645	-1
BSU33970	araR	BSU28780	araD	-0.56	807.23	-1
BSU33970	araR	BSU28790	araB	-0.619	1109.81	-1
BSU33970	araR	BSU28800	araA	-0.589	2101.42	-1
BSU33970	araR	BSU28810	abnA	-0.585	1203.65	-1
BSU33970	araR	BSU30150	ytdP	-0.328	23880.7	0
BSU33970	araR	BSU31190	yulD	-0.177	43020.5	0
BSU33970	araR	BSU33960	araE	-0.629	1874.66	-1
BSU37290	arfM	BSU00680	hprT	-0.143	43027.4	0
BSU37290	arfM	BSU03050	ldh	0.593	1093.1	1
BSU37290	arfM	BSU03060	lctP	0.425	2257.72	1
BSU37290	arfM	BSU03290	nasE	0.337	7048.01	1
BSU37290	arfM	BSU03300	nasD	0.259	7228.01	1
BSU37290	arfM	BSU04510	ydbL	0.206	44061.6	0
BSU37290	arfM	BSU38060	ywcJ	0.266	19283.2	0
BSU37290	arfM	BSU38760	cydA	0.172	30655	0
BSU25810	arsR	BSU06870	yesE	-0.174	43212.3	0
BSU25810	arsR	BSU11970	yjcS	-0.186	42900.3	0
BSU25810	arsR	BSU25780	arsC	-0.591	7037.33	-1
BSU25810	arsR	BSU25790	arsB	-0.856	418.225	-1
BSU25810	arsR	BSU25800	yqcK	-0.68	1424.35	-1
BSU25810	arsR	BSU26580	bltR	-0.197	42441.8	0
BSU25810	arsR	BSU26940	yraH	-0.181	41844.8	0
BSU05330	aseR	BSU01500	rpsI	-0.235	44159.2	0
BSU05330	aseR	BSU01580	ybaR	-0.378	22904.1	0
BSU05330	aseR	BSU05340	aseA	-0.967	117.195	-1
BSU05330	aseR	BSU05343	ydzS/1	-0.432	40720.8	0
BSU05330	aseR	BSU05344	ydzS/2	-0.663	1925.75	0
BSU05330	aseR	BSU08030	yfjN	-0.163	44166.6	0
BSU05330	aseR	BSU09120	yhcK	-0.255	43166.2	0
BSU05330	aseR	BSU09470	yhdH	-0.248	42884	0
BSU05330	aseR	BSU12250	yjkB	-0.196	37258	0
BSU05330	aseR	BSU13720	queC	-0.254	29784.5	0
BSU05330	aseR	BSU18120	alsT	-0.23	38971.5	0
BSU05330	aseR	BSU19450	rsbRC	-0.183	38844.6	0
BSU05330	aseR	BSU22190	ypsA	-0.215	34667.4	0
BSU05330	aseR	BSU23220	scpA	-0.205	40027.6	0
BSU05330	aseR	BSU25270	glyQ	-0.193	42460.5	0
BSU05330	aseR	BSU27330	udk	-0.248	42592.2	0
BSU05330	aseR	BSU27340	yrrO	-0.284	41413.4	0
BSU05330	aseR	BSU27350	yrrN	-0.304	28710.5	0
BSU05330	aseR	BSU27360	yrrM	-0.191	43474.5	0
BSU05330	aseR	BSU29900	trmB	-0.291	31320.6	0
BSU05330	aseR	BSU35700	tagH	-0.314	25395.5	0
BSU05330	aseR	BSU37580	ywgB	-0.306	20153.5	0
BSU05330	aseR	BSU40690	yybC	-0.207	42117.8	0
BSU05330	aseR	BSU41040	spoIIIJ	-0.233	41294.9	0
BSU26720	azlB	BSU05410	ydfH	-0.167	41396.5	0
BSU26720	azlB	BSU06780	yeeC	-0.347	21077.6	0
BSU26720	azlB	BSU09050	yhcE	-0.162	43247.4	0
BSU26720	azlB	BSU15410	ylmH	-0.202	40301.5	0
BSU26720	azlB	BSU17660	yncF	-0.226	40405.2	0
BSU26720	azlB	BSU17678	ynzJ	-0.338	23198.4	0
BSU26720	azlB	BSU18730	yoaS	-0.184	42445.7	0
BSU26720	azlB	BSU18970	yobI	-0.195	37793.7	0
BSU26720	azlB	BSU19080	yobT	-0.272	42509.6	0
BSU26720	azlB	BSU22530	ypjA	-0.318	25801.3	0
BSU26720	azlB	BSU26690	brnQ	-0.86	688.245	-1
BSU26720	azlB	BSU26700	azlD	-0.834	685.47	-1
BSU26720	azlB	BSU26710	azlC	-0.893	569.69	-1
BSU26720	azlB	BSU28920	lytT	-0.168	42016.4	0
BSU26720	azlB	BSU35680	ggaB	-0.375	10507.7	0
BSU26720	azlB	BSU40600	yybL	-0.147	43441.1	0
BSU26720	azlB	BSU40770	tetB	-0.18	43254.8	0
BSU30400	bceR	BSU30370	bceB	0.931	286.83	1
BSU30400	bceR	BSU30380	bceA	0.943	223.615	1
BSU22440	birA	BSU02780	ycdA	-0.508	8771.22	0
BSU22440	birA	BSU07370	yfmR	0.182	40954.6	0
BSU22440	birA	BSU08790	thiC	-0.45	24625.6	0
BSU22440	birA	BSU10350	yhfS	-0.573	1637.96	0
BSU22440	birA	BSU10360	yhfT	-0.648	1370.8	0
BSU22440	birA	BSU10370	yhfU	-0.869	521.24	0
BSU22440	birA	BSU11650	tenA	-0.325	40663.5	0
BSU22440	birA	BSU11660	tenI	-0.327	40019.5	0
BSU22440	birA	BSU11670	thiO	-0.337	37839.9	0
BSU22440	birA	BSU11680	thiS	-0.335	37201.2	0
BSU22440	birA	BSU11690	thiG	-0.312	39720.5	0
BSU22440	birA	BSU11700	thiF	-0.311	38784.1	0
BSU22440	birA	BSU11710	thiD	-0.323	38817	0
BSU22440	birA	BSU13210	thiX	-0.348	41982.2	0
BSU22440	birA	BSU13230	thiV	-0.373	42148.8	0
BSU22440	birA	BSU13240	thiU	-0.356	43229.1	0
BSU22440	birA	BSU19579	yoyD	-0.217	41110.9	0
BSU22440	birA	BSU30180	ytbQ	-0.976	83.805	-1
BSU22440	birA	BSU30190	bioI	-0.99	9.885	-1
BSU22440	birA	BSU30200	bioB	-0.993	3.835	-1
BSU22440	birA	BSU30210	bioD	-0.994	3.23	-1
BSU22440	birA	BSU30220	bioF	-0.994	3.4	-1
BSU22440	birA	BSU30230	bioA	-0.994	2.22	-1
BSU22440	birA	BSU30240	bioW	-0.99	9.575	-1
BSU22440	birA	BSU32030	yuiG	-0.953	239.82	0
BSU22440	birA	BSU33800	opuCD	-0.239	42489.6	0
BSU22440	birA	BSU33810	opuCC	-0.224	43133	0
BSU22440	birA	BSU33820	opuCB	-0.248	36310.1	0
BSU22440	birA	BSU33830	opuCA	-0.237	33934.9	0
BSU22440	birA	BSU33940	gapA	-0.132	36919.7	0
BSU24100	bkdR	BSU14280	moeA	0.167	44284.1	0
BSU24100	bkdR	BSU14290	mobB	0.201	37819.1	0
BSU24100	bkdR	BSU14310	moaD	0.192	41949.2	0
BSU24100	bkdR	BSU24030	bkdB	1.482	295.585	1
BSU24100	bkdR	BSU24040	bkdAB	1.486	286.275	1
BSU24100	bkdR	BSU24050	bkdAA	1.532	203.985	1
BSU24100	bkdR	BSU24060	lpdV	1.464	260.395	1
BSU24100	bkdR	BSU24070	buk	1.391	528.39	1
BSU24100	bkdR	BSU24080	bcd	1.505	289.29	1
BSU24100	bkdR	BSU24090	ptb	1.51	365.405	1
BSU26580	bltR	BSU06770	yeeB	0.229	41861.5	0
BSU26580	bltR	BSU16970	ymdB	0.21	42035.2	0
BSU26580	bltR	BSU24830	yqgT	0.006	34701.8	0
BSU26580	bltR	BSU26590	blt	0.954	565.25	1
BSU26580	bltR	BSU26600	bltD	0.883	461.535	1
BSU26580	bltR	BSU30850	ytdA	-0.165	41236.2	0
BSU26580	bltR	BSU32720	yurZ	0.234	41541.8	0
BSU24020	bmrR	BSU10250	lplJ	-0.151	42637.4	0
BSU24020	bmrR	BSU24010	bmr	0.754	84.16	1
BSU24020	bmrR	BSU33530	iolW	-0.168	42805.2	0
BSU03620	bsdA	BSU03630	bsdB	0.731	1001.04	1
BSU03620	bsdA	BSU03640	bsdC	0.872	378.24	1
BSU03620	bsdA	BSU03651	bsdD	0.74	704.745	1
BSU03620	bsdA	BSU03652	yclD	0.487	40489	0
BSU03620	bsdA	BSU32910	yusS	0.152	44694.9	0
BSU01640	btr	BSU01600	ybbA	0.534	897.23	1
BSU01640	btr	BSU01610	feuC	0.519	759.93	1
BSU01640	btr	BSU01620	feuB	0.554	619.325	1
BSU01640	btr	BSU01630	feuA	0.612	670.085	1
BSU01640	btr	BSU06048	ydzU	-0.151	43492.4	0
BSU01640	btr	BSU16650	rbfA	-0.171	42845.8	0
BSU01640	btr	BSU22010	ypcP	-0.184	41716.9	0
BSU01640	btr	BSU22960	gudB	0.208	39181.3	0
BSU01640	btr	BSU24260	yqxC	-0.181	42126.7	0
BSU01640	btr	BSU25130	nfo	-0.241	41055.1	0
BSU01640	btr	BSU25140	cshB	-0.195	42347.9	0
BSU01640	btr	BSU25510	lepA	-0.165	43112.9	0
BSU01640	btr	BSU25610	yqeM	-0.208	42035.4	0
BSU01640	btr	BSU25620	yqeL	-0.231	40582.7	0
BSU01640	btr	BSU25630	yqeK	-0.183	43644.7	0
BSU01640	btr	BSU25640	nadD	-0.141	44160.8	0
BSU01640	btr	BSU25650	yqeI	-0.214	38426.3	0
BSU01640	btr	BSU25660	aroD	-0.22	39943.5	0
BSU33680	catR	BSU08230	catD	-1.06	252.505	-1
BSU33680	catR	BSU08240	catE	-1.104	159.44	-1
BSU33680	catR	BSU16470	sigD	0.214	36360.9	0
BSU33680	catR	BSU37540	ywhB	0.227	33928.6	0
BSU29740	ccpA	BSU02130	glpQ	-0.273	21278	-1
BSU29740	ccpA	BSU02140	glpT	-0.311	12815.4	-1
BSU29740	ccpA	BSU03040	amyE	-1.113	1574.93	-1
BSU29740	ccpA	BSU04160	mtlR	-0.496	18287	0
BSU29740	ccpA	BSU04470	dctP	-0.443	13054.7	-1
BSU29740	ccpA	BSU05810	gmuB	-0.469	2754.87	-1
BSU29740	ccpA	BSU05820	gmuA	-0.436	3367.25	-1
BSU29740	ccpA	BSU05830	gmuC	-0.504	1862.38	-1
BSU29740	ccpA	BSU05840	gmuD	-0.619	1934.03	-1
BSU29740	ccpA	BSU05850	gmuR	-0.468	8888.44	-1
BSU29740	ccpA	BSU05860	gmuE	-0.644	2384.33	-1
BSU29740	ccpA	BSU05870	gmuF	-0.72	2097.62	-1
BSU29740	ccpA	BSU05880	gmuG	-0.577	10884	-1
BSU29740	ccpA	BSU06560	yerA	-0.403	21405.9	0
BSU29740	ccpA	BSU06940	yesL	-0.281	36746.5	0
BSU29740	ccpA	BSU06950	yesM	-0.353	28675.6	-1
BSU29740	ccpA	BSU06970	yesO	-0.321	23690.1	0
BSU29740	ccpA	BSU06980	yesP	-0.314	17162.1	0
BSU29740	ccpA	BSU07110	lplB	-0.223	43599.7	0
BSU29740	ccpA	BSU07610	citM	-0.899	1371.54	-1
BSU29740	ccpA	BSU07620	yflN	-0.574	1612.35	-1
BSU29740	ccpA	BSU07800	treP	-0.158	41197.2	-1
BSU29740	ccpA	BSU07810	treA	-0.156	40788.9	-1
BSU29740	ccpA	BSU08060	acoA	-0.339	1899.83	-1
BSU29740	ccpA	BSU08070	acoB	-0.334	1743.11	-1
BSU29740	ccpA	BSU08080	acoC	-0.336	1886.84	-1
BSU29740	ccpA	BSU08090	acoL	-0.177	31874.3	-1
BSU29740	ccpA	BSU08100	acoR	-1.017	1391.49	-1
BSU29740	ccpA	BSU08110	sspH	-0.397	26006.7	-1
BSU29740	ccpA	BSU08180	malA	-0.449	1881	-1
BSU29740	ccpA	BSU08190	glvR	-0.244	25657.1	-1
BSU29740	ccpA	BSU08200	malP	-0.538	1160.45	-1
BSU29740	ccpA	BSU08260	yfiG	-0.345	22339.4	0
BSU29740	ccpA	BSU08270	yfiH	-0.222	37084.6	0
BSU29740	ccpA	BSU08280	yfiI	-0.363	28599.3	0
BSU29740	ccpA	BSU09260	yhxA	-0.311	36864.4	0
BSU29740	ccpA	BSU09270	glpP	-0.263	41580.4	0
BSU29740	ccpA	BSU09280	glpF	-0.501	8569.88	-1
BSU29740	ccpA	BSU09290	glpK	-0.451	15893.3	-1
BSU29740	ccpA	BSU09880	yhaR	-0.544	1836.43	-1
BSU29740	ccpA	BSU10270	lcfB	-0.571	3718.62	-1
BSU29740	ccpA	BSU10850	iolX	-0.266	33999.8	0
BSU29740	ccpA	BSU11430	oppA	-0.165	41495	0
BSU29740	ccpA	BSU12300	uxaC	-0.773	2351.31	-1
BSU29740	ccpA	BSU12310	yjmB	-0.572	1990.44	-1
BSU29740	ccpA	BSU12380	uxaB	-0.144	40683.5	-1
BSU29740	ccpA	BSU14130	ykuL	-0.656	4930.14	-1
BSU29740	ccpA	BSU14140	ccpC	-0.548	10664.1	-1
BSU29740	ccpA	BSU14890	ctaC	-0.143	36687.6	-1
BSU29740	ccpA	BSU15100	ylbP	-0.543	4700.48	-1
BSU29740	ccpA	BSU16100	sucD	-0.204	36033.9	-1
BSU29740	ccpA	BSU16990	tdh	-0.452	17678.7	0
BSU29740	ccpA	BSU17000	kbl	-0.504	10652.2	0
BSU29740	ccpA	BSU17570	xynP	-0.681	1168.04	-1
BSU29740	ccpA	BSU17580	xynB	-0.661	1276.76	-1
BSU29740	ccpA	BSU17600	xylA	-0.343	32566.9	-1
BSU29740	ccpA	BSU19030	yobO	-0.276	24562.1	-1
BSU29740	ccpA	BSU19360	odhB	-0.551	6474.53	-1
BSU29740	ccpA	BSU19370	odhA	-0.488	6897.52	-1
BSU29740	ccpA	BSU22090	kdgT	-0.903	986.17	-1
BSU29740	ccpA	BSU22100	kdgA	-1.017	511.095	-1
BSU29740	ccpA	BSU22110	kdgK	-0.899	650.45	-1
BSU29740	ccpA	BSU22130	kduI	-0.342	21082.7	-1
BSU29740	ccpA	BSU22140	kduD	-0.34	31253.4	-1
BSU29740	ccpA	BSU22560	qcrA	-0.431	3508.76	-1
BSU29740	ccpA	BSU22570	ypiF	-0.379	14068.7	-1
BSU29740	ccpA	BSU23110	resE	-0.137	43303.8	-1
BSU29740	ccpA	BSU23120	resD	-0.262	29732.4	-1
BSU29740	ccpA	BSU23130	resC	-0.292	9208.13	-1
BSU29740	ccpA	BSU26820	yrpD	-0.426	16783.9	0
BSU29740	ccpA	BSU27030	sacC	-0.521	8408	-1
BSU29740	ccpA	BSU27040	levG	-0.533	1360.01	-1
BSU29740	ccpA	BSU27050	levF	-0.493	1378.35	-1
BSU29740	ccpA	BSU27060	levE	-0.479	1326.6	-1
BSU29740	ccpA	BSU27070	levD	-0.49	1375.7	-1
BSU29740	ccpA	BSU27760	csbX	-0.302	38120.8	0
BSU29740	ccpA	BSU27770	yrbE	-0.725	1191.66	0
BSU29740	ccpA	BSU28250	leuD	0.3	16105.5	1
BSU29740	ccpA	BSU28260	leuC	0.251	24505.9	1
BSU29740	ccpA	BSU28270	leuB	0.239	25417.3	1
BSU29740	ccpA	BSU28280	leuA	0.261	21494.5	1
BSU29740	ccpA	BSU28290	ilvC	0.169	36653	1
BSU29740	ccpA	BSU28300	ilvH	0.219	35419.8	1
BSU29740	ccpA	BSU28310	ilvB	0.24	28948.2	1
BSU29740	ccpA	BSU28510	abf2	-0.662	1669.47	0
BSU29740	ccpA	BSU28520	etfA	-0.436	1411.19	-1
BSU29740	ccpA	BSU28530	etfB	-0.419	1070.63	-1
BSU29740	ccpA	BSU28540	fadB	-0.381	1248.09	-1
BSU29740	ccpA	BSU28550	fadR	-0.156	38057.4	-1
BSU29740	ccpA	BSU28560	lcfA	-0.339	4885.39	-1
BSU29740	ccpA	BSU28700	ysfE	-0.477	12478.7	0
BSU29740	ccpA	BSU28710	cstA	-0.837	906.57	-1
BSU29740	ccpA	BSU28720	abfA	-0.439	1464.75	-1
BSU29740	ccpA	BSU28730	araQ	-0.335	3331.76	-1
BSU29740	ccpA	BSU28740	araP	-0.403	1838.48	-1
BSU29740	ccpA	BSU28750	araN	-0.428	1470.05	-1
BSU29740	ccpA	BSU28760	araM	-0.571	828.965	-1
BSU29740	ccpA	BSU28770	araL	-0.687	916.81	-1
BSU29740	ccpA	BSU28780	araD	-0.627	878.41	-1
BSU29740	ccpA	BSU28790	araB	-0.469	7145.55	-1
BSU29740	ccpA	BSU28800	araA	-0.506	7415.52	-1
BSU29740	ccpA	BSU28810	abnA	-0.463	9301.58	0
BSU29740	ccpA	BSU29100	phoR	-0.247	32185.5	-1
BSU29740	ccpA	BSU29110	phoP	-0.584	14484.2	-1
BSU29740	ccpA	BSU29120	mdh	-0.266	19983.5	-1
BSU29740	ccpA	BSU29130	icd	-0.262	24923.9	-1
BSU29740	ccpA	BSU29140	citZ	-0.357	30152.5	-1
BSU29740	ccpA	BSU29540	ytdI	-0.584	5352.85	0
BSU29740	ccpA	BSU29679	ytzK	-0.256	41297.6	0
BSU29740	ccpA	BSU29680	acsA	-0.674	1360.41	-1
BSU29740	ccpA	BSU29690	acuA	-0.846	2731.07	-1
BSU29740	ccpA	BSU29700	acuB	-0.87	2770.53	-1
BSU29740	ccpA	BSU29710	acuC	-1.016	2041.22	-1
BSU29740	ccpA	BSU30160	ytcQ	-0.743	5154.89	0
BSU29740	ccpA	BSU30170	ytcP	-0.322	30585	0
BSU29740	ccpA	BSU30270	msmE	-0.322	40655.8	0
BSU29740	ccpA	BSU31200	yulC	-0.221	43955.9	0
BSU29740	ccpA	BSU31330	yugN	-0.468	20346.3	0
BSU29740	ccpA	BSU31340	yugM	-0.622	4319.02	0
BSU29740	ccpA	BSU32040	yuiF	0.199	42797.7	0
BSU29740	ccpA	BSU32830	fadA	-0.154	39334.4	-1
BSU29740	ccpA	BSU32840	fadN	-0.194	26152.9	-1
BSU29740	ccpA	BSU33960	araE	-0.535	5297.94	-1
BSU29740	ccpA	BSU34190	lutP	-0.388	24733.9	0
BSU29740	ccpA	BSU34200	sigL	-0.59	3329.21	-1
BSU29740	ccpA	BSU34550	pgcM	-0.245	43258.6	0
BSU29740	ccpA	BSU34560	malL	-0.358	32961.8	0
BSU29740	ccpA	BSU34570	yvdK	-0.573	33808.5	0
BSU29740	ccpA	BSU34580	yvdJ	-0.514	40558.1	0
BSU29740	ccpA	BSU34590	mdxG	-0.474	41307.9	0
BSU29740	ccpA	BSU34600	mdxF	-0.469	35895.5	0
BSU29740	ccpA	BSU34610	mdxE	-0.463	28024.1	0
BSU29740	ccpA	BSU34620	yvdF	-0.449	25232.6	0
BSU29740	ccpA	BSU34870	hisF	0.255	41366.3	0
BSU29740	ccpA	BSU34890	hisH	0.261	40920.1	0
BSU29740	ccpA	BSU34900	hisB	0.257	41700.5	0
BSU29740	ccpA	BSU34930	hisZ	0.24	42439.3	0
BSU29740	ccpA	BSU35010	nagA	-0.152	33214	-1
BSU29740	ccpA	BSU35910	rbsR	-0.925	634.995	-1
BSU29740	ccpA	BSU35920	rbsK	-0.903	576.01	-1
BSU29740	ccpA	BSU35930	rbsD	-0.932	474.735	-1
BSU29740	ccpA	BSU35940	rbsA	-0.942	435.225	-1
BSU29740	ccpA	BSU35950	rbsC	-0.965	468.12	-1
BSU29740	ccpA	BSU35960	rbsB	-0.965	458.11	-1
BSU29740	ccpA	BSU35970	ywsB	-0.57	17761.5	0
BSU29740	ccpA	BSU37790	rocG	-0.409	16167.1	-1
BSU29740	ccpA	BSU38040	sacA	-0.314	22212	-1
BSU29740	ccpA	BSU38050	sacP	-0.302	17948.3	-1
BSU29740	ccpA	BSU38190	galT	-0.977	2959	-1
BSU29740	ccpA	BSU38200	galK	-0.384	21815.7	-1
BSU29740	ccpA	BSU38560	licH	-0.412	1756.68	-1
BSU29740	ccpA	BSU38570	licA	-0.433	1597.38	-1
BSU29740	ccpA	BSU38580	licC	-0.364	2041.44	-1
BSU29740	ccpA	BSU38590	licB	-0.301	10587.5	-1
BSU29740	ccpA	BSU38810	msmX	-0.775	1951.25	-1
BSU29740	ccpA	BSU38820	yxkF	-0.739	2284.28	-1
BSU29740	ccpA	BSU39070	bglS	-1.146	1581.92	-1
BSU29740	ccpA	BSU39250	yxiE	-0.475	24527.9	-1
BSU29740	ccpA	BSU39260	bglH	-0.577	3733.65	-1
BSU29740	ccpA	BSU39270	bglP	-0.443	7298.98	-1
BSU29740	ccpA	BSU39330	Abn2	-0.429	8759.91	-1
BSU29740	ccpA	BSU39340	hutP	-0.543	3058.37	-1
BSU29740	ccpA	BSU39350	hutH	-0.211	40951.5	-1
BSU29740	ccpA	BSU39360	hutU	-0.299	30245.3	-1
BSU29740	ccpA	BSU39370	hutI	-0.27	32159.5	-1
BSU29740	ccpA	BSU39380	hutG	-0.244	33298.7	-1
BSU29740	ccpA	BSU39400	pdp	-0.787	940.755	-1
BSU29740	ccpA	BSU39410	nupC	-0.67	795.575	-1
BSU29740	ccpA	BSU39420	dra	-0.499	3205.48	-1
BSU29740	ccpA	BSU39670	iolJ	-0.487	2310.22	-1
BSU29740	ccpA	BSU39680	iolI	-0.44	1734.15	-1
BSU29740	ccpA	BSU39690	iolH	-0.458	1607.56	-1
BSU29740	ccpA	BSU39700	iolG	-0.494	1340.92	-1
BSU29740	ccpA	BSU39710	iolF	-0.483	1371.25	-1
BSU29740	ccpA	BSU39720	iolE	-0.476	1377.83	-1
BSU29740	ccpA	BSU39730	iolD	-0.429	1607.51	-1
BSU29740	ccpA	BSU39740	iolC	-0.408	1958.13	-1
BSU29740	ccpA	BSU39750	iolB	-0.345	8045.47	-1
BSU29740	ccpA	BSU39760	iolA	-0.251	33107.5	-1
BSU29740	ccpA	BSU40060	gntK	-0.33	42312.7	-1
BSU29740	ccpA	BSU40070	gntP	-0.345	41072.4	-1
BSU29740	ccpA	BSU40310	phrG	-0.156	34428.2	-1
BSU40870	ccpB	BSU08280	yfiI	0.149	41593.2	0
BSU40870	ccpB	BSU17600	xylA	-0.416	38302.9	-1
BSU40870	ccpB	BSU17610	xylB	-0.382	30147.4	-1
BSU40870	ccpB	BSU40050	gntR	-0.655	19026.7	-1
BSU40870	ccpB	BSU40060	gntK	-0.548	3945.01	-1
BSU40870	ccpB	BSU40070	gntP	-0.334	41133.7	-1
BSU14140	ccpC	BSU08390	yfiT	-0.162	43642.3	0
BSU14140	ccpC	BSU18000	citB	-0.816	974.135	-1
BSU14140	ccpC	BSU18010	yneN	-0.581	4647.97	0
BSU14140	ccpC	BSU22880	ypfD	-0.143	44360.4	0
BSU14140	ccpC	BSU23810	yqjN	-0.297	20885.7	0
BSU14140	ccpC	BSU23820	yqjM	-0.157	42420.6	0
BSU14140	ccpC	BSU29120	mdh	-0.789	799.045	-1
BSU14140	ccpC	BSU29130	icd	-0.771	953.09	-1
BSU14140	ccpC	BSU29140	citZ	-0.638	1031.4	-1
BSU14140	ccpC	BSU32960	yusY/1	-0.327	19721.9	0
BSU14140	ccpC	BSU32970	yusY/2	-0.263	22583	0
BSU25250	ccpN	BSU14629	Sr1	-0.916	546.38	-1
BSU25250	ccpN	BSU29010	speD	-0.985	1111.04	-1
BSU25250	ccpN	BSU29020	gapB	-0.951	240.635	-1
BSU25250	ccpN	BSU29710	acuC	-0.149	43706.3	0
BSU25250	ccpN	BSU30560	pckA	-0.94	347.24	-1
BSU25250	ccpN	BSU31930	ald	-0.218	42113.2	0
BSU33950	cggR	BSU09250	yhcX	-0.182	40545.8	0
BSU33950	cggR	BSU09310	pgcA	-0.192	41727.9	0
BSU33950	cggR	BSU16610	ylxR	0.164	44079.5	0
BSU33950	cggR	BSU23850	zwf	-0.251	39424	0
BSU33950	cggR	BSU23860	gndA	-0.178	37387.8	0
BSU33950	cggR	BSU29490	tpx	-0.188	38782.7	0
BSU33950	cggR	BSU32390	yunF	-0.137	42390.5	0
BSU33950	cggR	BSU33900	eno	-0.886	197.095	-1
BSU33950	cggR	BSU33910	pgm	-0.909	155.55	-1
BSU33950	cggR	BSU33920	tpi	-0.914	138.43	-1
BSU33950	cggR	BSU33930	pgk	-0.904	172.405	-1
BSU33950	cggR	BSU33940	gapA	-0.918	591.305	-1
BSU33950	cggR	BSU36700	moaA	-0.157	42698.8	0
BSU33950	cggR	BSU38110	nfrA	-0.156	42650.4	0
BSU33950	cggR	BSU40100	ahpF	-0.228	40885.7	0
BSU09430	citR	BSU09440	citA	-0.941	228.835	-1
BSU09430	citR	BSU11980	yjdA	-0.166	43570.8	0
BSU09430	citR	BSU13030	ykhA	-0.202	42390.3	0
BSU09430	citR	BSU32140	paiB	-0.195	42836.9	0
BSU07590	citT	BSU07610	citM	0.68	1250.4	1
BSU07590	citT	BSU07620	yflN	0.636	469.98	1
BSU16170	codY	BSU00140	dck	0.329	40795.4	0
BSU16170	codY	BSU02390	ybgE	-0.417	4133.02	-1
BSU16170	codY	BSU03010	amhX	-0.85	837.53	0
BSU16170	codY	BSU03020	ycgA	-0.828	2427.87	-1
BSU16170	codY	BSU03480	srfAA	-0.158	40776	-1
BSU16170	codY	BSU03510	srfAC	-0.138	43073	-1
BSU16170	codY	BSU03770	rapC	-0.213	38120.2	-1
BSU16170	codY	BSU06310	gabP	-0.632	1624.07	-1
BSU16170	codY	BSU07530	yfmB	-0.712	2755.99	0
BSU16170	codY	BSU07840	yfkN	-0.416	27972.6	0
BSU16170	codY	BSU09460	bcaP	-0.756	2318.86	-1
BSU16170	codY	BSU10070	yhaA	-0.619	3768.99	0
BSU16170	codY	BSU10450	yhjB	-0.692	4683.23	0
BSU16170	codY	BSU10460	yhjC	-0.826	2042.69	-1
BSU16170	codY	BSU11360	appD	-0.74	1099.3	-1
BSU16170	codY	BSU11370	appF	-0.663	1195.64	-1
BSU16170	codY	BSU11381	appA/1	-0.72	900.66	-1
BSU16170	codY	BSU11382	appA/2	-0.73	736.67	-1
BSU16170	codY	BSU11390	appB	-0.725	823.095	-1
BSU16170	codY	BSU11400	appC	-0.678	1039.22	-1
BSU16170	codY	BSU11410	yjbA	-0.282	32426.7	0
BSU16170	codY	BSU11890	yjcK	-0.603	5384.35	0
BSU16170	codY	BSU11900	yjcL	-0.71	8363.03	0
BSU16170	codY	BSU12430	rapA	-0.661	1088.88	-1
BSU16170	codY	BSU12440	phrA	-0.629	1121.73	-1
BSU16170	codY	BSU12920	dppA	-0.968	166.44	-1
BSU16170	codY	BSU12930	dppB	-1.01	348.075	-1
BSU16170	codY	BSU12940	dppC	-1.075	510.455	-1
BSU16170	codY	BSU12950	dppD	-1.002	360.63	-1
BSU16170	codY	BSU12960	dppE	-1.038	408.67	-1
BSU16170	codY	BSU12970	ykfA	-1.012	540.225	-1
BSU16170	codY	BSU12980	ykfB	-1.012	531.095	-1
BSU16170	codY	BSU12990	ykfC	-1.001	521.89	-1
BSU16170	codY	BSU13000	ykfD	-1.063	608.185	-1
BSU16170	codY	BSU13190	ispA	-0.233	41408.2	0
BSU16170	codY	BSU13940	ykwB	-0.635	5239.48	0
BSU16170	codY	BSU14330	yknV	-0.15	41120.8	0
BSU16170	codY	BSU15340	ylmA	-0.5	9961.48	-1
BSU16170	codY	BSU16210	fliF	-0.348	38231.7	-1
BSU16170	codY	BSU16220	fliG	-0.359	35313.1	-1
BSU16170	codY	BSU16230	fliH	-0.339	37526.1	-1
BSU16170	codY	BSU16240	fliI	-0.348	34091.1	-1
BSU16170	codY	BSU16270	fliK	-0.376	29954.6	-1
BSU16170	codY	BSU16280	flgD	-0.364	34734.1	-1
BSU16170	codY	BSU16290	flgE	-0.306	38542.7	-1
BSU16170	codY	BSU16300	fliL	-0.386	26617.3	-1
BSU16170	codY	BSU16310	fliM	-0.37	30803.8	-1
BSU16170	codY	BSU16320	fliY	-0.408	26052.6	-1
BSU16170	codY	BSU16340	fliZ	-0.542	24012	-1
BSU16170	codY	BSU16350	fliP	-0.455	27449.7	-1
BSU16170	codY	BSU16360	fliQ	-0.4	30870.4	-1
BSU16170	codY	BSU16370	fliR	-0.405	38745.9	-1
BSU16170	codY	BSU16380	flhB	-0.384	29495	-1
BSU16170	codY	BSU16390	flhA	-0.33	35235.7	-1
BSU16170	codY	BSU16400	flhF	-0.327	36818	-1
BSU16170	codY	BSU16430	cheA	-0.337	35947.4	-1
BSU16170	codY	BSU16440	cheW	-0.305	41305.5	-1
BSU16170	codY	BSU16450	cheC	-0.348	36284.4	-1
BSU16170	codY	BSU16460	cheD	-0.288	40721.3	-1
BSU16170	codY	BSU16480	swrB	-0.424	40146	-1
BSU16170	codY	BSU17130	acpK	-0.278	38557.4	0
BSU16170	codY	BSU17140	pksF	-0.345	29586.6	0
BSU16170	codY	BSU17150	pksG	-0.284	32712.2	0
BSU16170	codY	BSU17180	pksJ	-0.404	20444	0
BSU16170	codY	BSU17190	pksL	-0.392	21945.5	0
BSU16170	codY	BSU17210	pksN	-0.336	31408.3	0
BSU16170	codY	BSU17900	sirA	0.263	37087	0
BSU16170	codY	BSU18000	citB	-0.234	16558.1	-1
BSU16170	codY	BSU19350	yocS	-0.491	11005.7	0
BSU16170	codY	BSU21760	ypmP	-0.297	32111.5	-1
BSU16170	codY	BSU21770	ilvA	-0.554	9897.22	-1
BSU16170	codY	BSU21870	ilvD	-0.658	5051.12	-1
BSU16170	codY	BSU24030	bkdB	-0.733	3711.43	-1
BSU16170	codY	BSU24040	bkdAB	-0.73	2160.28	-1
BSU16170	codY	BSU24050	bkdAA	-0.778	1165.38	-1
BSU16170	codY	BSU24060	lpdV	-0.649	6166.94	-1
BSU16170	codY	BSU24070	buk	-0.595	8395.26	-1
BSU16170	codY	BSU24080	bcd	-0.754	2940.18	-1
BSU16170	codY	BSU24090	ptb	-0.754	4269.06	-1
BSU16170	codY	BSU24100	bkdR	0.231	42414.7	-1
BSU16170	codY	BSU25060	yqfZ	-0.171	36175.6	0
BSU16170	codY	BSU25830	rapE	-0.613	5116.31	-1
BSU16170	codY	BSU25840	phrE	-0.215	42290	-1
BSU16170	codY	BSU26890	csn	0.297	41824.7	0
BSU16170	codY	BSU28250	leuD	-0.724	685.4	-1
BSU16170	codY	BSU28260	leuC	-0.698	760.8	-1
BSU16170	codY	BSU28270	leuB	-0.682	880.475	-1
BSU16170	codY	BSU28280	leuA	-0.719	743.845	-1
BSU16170	codY	BSU28290	ilvC	-0.721	907.365	-1
BSU16170	codY	BSU28300	ilvH	-0.756	915.79	-1
BSU16170	codY	BSU28310	ilvB	-0.795	920.685	-1
BSU16170	codY	BSU29200	accA	0.28	45541.2	0
BSU16170	codY	BSU29470	ackA	0.475	5947.27	1
BSU16170	codY	BSU29630	refZ	0.194	43725.1	0
BSU16170	codY	BSU29680	acsA	-0.62	1801.92	-1
BSU16170	codY	BSU29970	ytkP	0.292	37610.7	0
BSU16170	codY	BSU31000	yuaI	-0.314	40538.1	0
BSU16170	codY	BSU31010	floT	-0.322	37481.4	0
BSU16170	codY	BSU31020	yuaF	-0.286	36036.2	0
BSU16170	codY	BSU31450	kinB	-0.285	25048.7	-1
BSU16170	codY	BSU31540	nupN	-0.936	433.03	-1
BSU16170	codY	BSU31550	nupO	-0.911	699.825	-1
BSU16170	codY	BSU31560	nupP	-0.941	757.345	-1
BSU16170	codY	BSU31570	nupQ	-0.935	1034.25	-1
BSU16170	codY	BSU32080	yuiB	-0.606	12686.4	-1
BSU16170	codY	BSU32090	yuiA	-0.594	1917.23	-1
BSU16170	codY	BSU32550	yurJ	-0.343	8344.5	-1
BSU16170	codY	BSU32570	frlD	-0.497	865.425	-1
BSU16170	codY	BSU32580	frlM	-0.523	494.21	-1
BSU16170	codY	BSU32590	frlN	-0.512	424.5	-1
BSU16170	codY	BSU32600	frlO	-0.522	365.88	-1
BSU16170	codY	BSU32610	frlB	-0.55	814.03	-1
BSU16170	codY	BSU32960	yusY/1	-0.195	43505.2	0
BSU16170	codY	BSU34670	yvdA	-0.205	44158	0
BSU16170	codY	BSU36190	ywqJ	-0.235	40816.9	0
BSU16170	codY	BSU36640	ureC	-0.637	6260.49	-1
BSU16170	codY	BSU36650	ureB	-0.493	18678.3	-1
BSU16170	codY	BSU36660	ureA	-0.547	11963.8	-1
BSU16170	codY	BSU36668	ywzE	-0.431	20232.8	0
BSU16170	codY	BSU37150	pyrG	0.247	41107.8	0
BSU16170	codY	BSU37660	pta	0.264	37765.2	0
BSU16170	codY	BSU37680	ywfH	-0.282	43901.6	-1
BSU16170	codY	BSU37760	rocC	-0.432	33448.8	-1
BSU16170	codY	BSU37770	rocB	-0.409	32398.5	-1
BSU16170	codY	BSU38090	vpr	-0.493	14413.6	0
BSU16170	codY	BSU39340	hutP	-0.301	35844.2	-1
BSU16170	codY	BSU39870	yxbD	-0.186	39998.4	-1
BSU16170	codY	BSU39890	yxbB	-0.764	1131.89	-1
BSU16170	codY	BSU39900	yxbA	-0.792	1166.44	-1
BSU16170	codY	BSU39910	yxnB	-0.813	1189.87	-1
BSU16170	codY	BSU39920	asnH	-0.787	1456.72	-1
BSU16170	codY	BSU39930	yxaM	-0.818	1391.66	-1
BSU31680	comA	BSU02520	ycbJ	0.169	44173.2	0
BSU31680	comA	BSU03510	srfAC	0.417	27640.3	1
BSU31680	comA	BSU03520	srfAD	0.448	20442.6	1
BSU31680	comA	BSU03530	ycxA	0.441	4294.35	1
BSU31680	comA	BSU03770	rapC	0.652	1906.46	1
BSU31680	comA	BSU03780	phrC	0.486	15182.3	1
BSU31680	comA	BSU07320	yfnC	0.244	40999	0
BSU31680	comA	BSU07560	pel	0.544	8846.21	1
BSU31680	comA	BSU09710	bmrC	0.334	19090.7	0
BSU31680	comA	BSU09720	bmrD	0.32	22255.5	0
BSU31680	comA	BSU12430	rapA	0.361	2649.43	1
BSU31680	comA	BSU12440	phrA	0.321	4385.75	1
BSU31680	comA	BSU15890	plsX	0.221	32881.8	1
BSU31680	comA	BSU23730	yqjV	0.208	30667.5	0
BSU31680	comA	BSU23740	yqjU	0.183	43089.8	0
BSU31680	comA	BSU25740	yqeB	0.32	21897	0
BSU31680	comA	BSU25840	phrE	0.244	17175.6	1
BSU31680	comA	BSU31720	degQ	0.423	7817.19	1
BSU31680	comA	BSU37460	rapF	0.264	30062.4	1
BSU31680	comA	BSU37470	phrF	0.279	33668.3	1
BSU31680	comA	BSU37480	ywhH	0.229	14888.5	1
BSU10420	comK	BSU02010	ybdK	0.707	1612.73	1
BSU10420	comK	BSU03370	yckA	0.436	28538.6	0
BSU10420	comK	BSU03380	yckB	0.555	14385	0
BSU10420	comK	BSU03420	nin	0.961	498.865	1
BSU10420	comK	BSU03430	nucA	0.911	776.975	1
BSU10420	comK	BSU03470	hxlR	0.627	3956.02	0
BSU10420	comK	BSU06830	rapH	0.422	1461.14	1
BSU10420	comK	BSU06839	phrH	0.409	1790.71	0
BSU10420	comK	BSU11530	coiA	0.589	9990.92	0
BSU10420	comK	BSU16110	dprA	0.649	1862.11	1
BSU10420	comK	BSU18420	yofA	0.191	39820.6	0
BSU10420	comK	BSU24660	yqzE	0.581	1581.37	1
BSU10420	comK	BSU24670	comGG	0.921	430.775	1
BSU10420	comK	BSU24680	comGF	0.946	368.18	1
BSU10420	comK	BSU24690	comGE	0.777	631.495	1
BSU10420	comK	BSU24700	comGD	0.911	368.785	1
BSU10420	comK	BSU24710	comGC	1.009	370.35	1
BSU10420	comK	BSU24720	comGB	0.89	434.465	1
BSU10420	comK	BSU24730	comGA	0.908	403.16	1
BSU10420	comK	BSU25570	comEC	0.891	548.645	1
BSU10420	comK	BSU25580	comEB	0.731	982.705	1
BSU10420	comK	BSU25590	comEA	0.954	322.105	1
BSU10420	comK	BSU28040	radC	0.436	8767.14	1
BSU10420	comK	BSU28050	maf	0.36	12334.1	1
BSU10420	comK	BSU28070	comC	0.881	577.5	1
BSU10420	comK	BSU33260	yvrN	0.202	34961.3	1
BSU10420	comK	BSU33270	yvrO	0.151	42651.6	1
BSU10420	comK	BSU33280	yvrP	0.155	43509.9	1
BSU10420	comK	BSU35400	flgL	0.331	8548.86	1
BSU10420	comK	BSU35410	flgK	0.387	2949.49	1
BSU10420	comK	BSU35420	yvyG	0.451	1590.35	1
BSU10420	comK	BSU35430	flgM	0.504	1467.76	1
BSU10420	comK	BSU35440	yvyF	0.589	1471.28	1
BSU10420	comK	BSU35450	comFC	0.895	504.655	1
BSU10420	comK	BSU35460	comFB	0.852	643.55	1
BSU10420	comK	BSU35470	comFA	0.846	317.485	1
BSU10420	comK	BSU36300	glcR	0.523	3180.43	1
BSU10420	comK	BSU36310	ssbB	0.772	627.675	1
BSU10420	comK	BSU37630	ywfM	0.328	25473.5	0
BSU10420	comK	BSU38420	sacY	0.379	28083.2	0
BSU10420	comK	BSU39090	yxiP	0.253	35823.6	0
BSU10420	comK	BSU40900	ssbA	0.198	42016.8	1
BSU10420	comK	BSU40920	yyaF	0.473	3092.04	1
BSU33520	csoR	BSU03950	ycnJ	-0.826	377.19	-1
BSU33520	csoR	BSU05790	ydhK	-0.297	40651.6	0
BSU33520	csoR	BSU33500	copA	-0.971	400.46	-1
BSU33520	csoR	BSU33510	copZ	-0.934	304.29	-1
BSU33010	cssR	BSU07690	yflG	0.207	42093.2	0
BSU33010	cssR	BSU09560	cueR	0.19	39119.9	0
BSU33010	cssR	BSU12900	htrA	0.855	596.025	1
BSU33010	cssR	BSU17950	yneJ	0.193	42225.7	0
BSU33010	cssR	BSU24020	bmrR	0.192	43884.6	0
BSU33010	cssR	BSU27530	yrvN	0.198	42646.5	0
BSU33010	cssR	BSU33000	htrB	0.931	421.245	1
BSU33010	cssR	BSU33020	cssS	0.598	1517.11	1
BSU33010	cssR	BSU33030	yuxN	0.235	41510.9	0
BSU33010	cssR	BSU38110	nfrA	0.188	41835.8	0
BSU33010	cssR	BSU39790	yxcE	0.221	41225.7	0
BSU00830	ctsR	BSU00840	mcsA	-0.773	1054.33	-1
BSU00830	ctsR	BSU00850	mcsB	-0.852	735.57	-1
BSU00830	ctsR	BSU00860	clpC	-0.774	934.265	-1
BSU00830	ctsR	BSU00870	radA	-0.577	2567.18	-1
BSU00830	ctsR	BSU00880	disA	-0.626	3323.19	-1
BSU00830	ctsR	BSU05590	ydgD	-0.153	45007.1	0
BSU00830	ctsR	BSU07990	yfjR	-0.263	28791.6	0
BSU00830	ctsR	BSU10040	ecsA	-0.196	43042.8	0
BSU00830	ctsR	BSU13700	clpE	-0.365	8346.39	-1
BSU00830	ctsR	BSU21890	ypgQ	-0.175	42781.1	0
BSU00830	ctsR	BSU28500	trxA	-0.465	11927.3	-1
BSU00830	ctsR	BSU29420	ytkK	-0.16	44399.4	0
BSU00830	ctsR	BSU31160	yubA	-0.219	36237.8	0
BSU00830	ctsR	BSU34540	clpP	-0.539	4895.31	-1
BSU00830	ctsR	BSU39820	htpG	-0.204	44444.7	0
BSU09560	cueR	BSU09550	yhdP	0.655	1766.59	0
BSU27520	cymR	BSU00730	cysK	-0.609	1668.64	-1
BSU27520	cymR	BSU02400	ybgF	-0.342	17531.8	0
BSU27520	cymR	BSU03180	cah	-0.586	1665.16	0
BSU27520	cymR	BSU04520	ydbM	-0.393	5907.47	-1
BSU27520	cymR	BSU07190	yezD	-0.78	1114.99	-1
BSU27520	cymR	BSU07200	yetJ	-0.226	41912.7	0
BSU27520	cymR	BSU07210	yetK	-0.189	43248.5	0
BSU27520	cymR	BSU08830	ssuB	-0.681	1853.26	-1
BSU27520	cymR	BSU08840	ssuA	-0.618	2802.46	-1
BSU27520	cymR	BSU08850	ssuC	-0.573	3088.46	-1
BSU27520	cymR	BSU08860	ssuD	-0.519	3978.18	-1
BSU27520	cymR	BSU08870	ygaN	-0.41	7031.09	-1
BSU27520	cymR	BSU09130	tcyP	-0.722	1011.54	-1
BSU27520	cymR	BSU12400	yjnA	-0.277	24879.7	0
BSU27520	cymR	BSU15570	cysH	-0.542	1599.07	-1
BSU27520	cymR	BSU15580	cysP	-0.605	1332.7	-1
BSU27520	cymR	BSU15590	sat	-0.616	1144.92	-1
BSU27520	cymR	BSU15600	cysC	-0.585	1358.66	-1
BSU27520	cymR	BSU15610	ylnD	-0.595	1293.41	-1
BSU27520	cymR	BSU15620	ylnE	-0.56	1915.55	-1
BSU27520	cymR	BSU15630	ylnF	-0.536	2174.08	-1
BSU27520	cymR	BSU27240	yrhC	-0.785	1911.14	-1
BSU27520	cymR	BSU27250	mccB	-0.945	934.33	-1
BSU27520	cymR	BSU27260	mccA	-0.89	980.44	-1
BSU27520	cymR	BSU27270	mtnN	-0.515	2763.72	-1
BSU27520	cymR	BSU27280	yrrT	-0.949	850.24	-1
BSU27520	cymR	BSU29280	ytnM	-0.731	546.835	-1
BSU27520	cymR	BSU29290	ytnL	-0.806	545.45	-1
BSU27520	cymR	BSU29300	ribR	-0.822	453.27	-1
BSU27520	cymR	BSU29310	ytnJ	-0.826	276.36	-1
BSU27520	cymR	BSU29320	ytnI	-0.709	1558.84	-1
BSU27520	cymR	BSU29330	ytmO	-0.8	333.55	-1
BSU27520	cymR	BSU29340	tcyN	-0.814	431.725	-1
BSU27520	cymR	BSU29350	tcyM	-0.811	300.89	-1
BSU27520	cymR	BSU29360	tcyL	-0.827	401.91	-1
BSU27520	cymR	BSU29370	tcyK	-0.844	307.015	-1
BSU27520	cymR	BSU29380	tcyJ	-0.852	386.895	-1
BSU27520	cymR	BSU29390	ytmI	-0.833	562.05	-1
BSU27520	cymR	BSU29400	ytlI	-0.734	1534.22	-1
BSU27520	cymR	BSU30670	luxS	-0.341	29559.4	0
BSU27520	cymR	BSU30990	thiT	-0.091	41216	0
BSU27520	cymR	BSU39440	yxxB	-0.264	43109.6	0
BSU27520	cymR	BSU39450	yxeR	-0.697	2223.42	0
BSU27520	cymR	BSU39460	yxeQ	-0.799	1038.64	-1
BSU27520	cymR	BSU39470	yxeP	-0.818	916.3	-1
BSU27520	cymR	BSU39480	yxeO	-0.834	765.31	-1
BSU27520	cymR	BSU39490	yxeN	-0.838	781.5	-1
BSU27520	cymR	BSU39500	yxeM	-0.855	675.145	-1
BSU27520	cymR	BSU39510	yxeL	-0.656	1867.65	-1
BSU27520	cymR	BSU39520	yxeK	-0.839	863.925	-1
BSU37650	cysL	BSU00120	pdxT	0.289	31624.6	0
BSU37650	cysL	BSU00670	tilS	-0.158	42574.7	0
BSU37650	cysL	BSU02400	ybgF	0.242	32338.2	0
BSU37650	cysL	BSU03530	ycxA	0.178	38804.4	0
BSU37650	cysL	BSU04100	kipR	0.25	36399.3	0
BSU37650	cysL	BSU04170	ydaB	-0.195	39530.6	0
BSU37650	cysL	BSU10020	serC	0.29	42812.4	0
BSU37650	cysL	BSU13580	mtnE	0.241	42803.3	0
BSU37650	cysL	BSU15620	ylnE	0.295	41257	0
BSU37650	cysL	BSU15630	ylnF	0.316	37583.8	0
BSU37650	cysL	BSU16030	trmD	0.203	41424.5	0
BSU37650	cysL	BSU22700	aroB	0.234	43297.6	0
BSU37650	cysL	BSU23070	serA	0.254	43013.9	0
BSU37650	cysL	BSU23680	yqjZ	0.162	43095	0
BSU37650	cysL	BSU25110	yqfU	0.204	36460.9	0
BSU37650	cysL	BSU33430	cysI	0.987	17.515	1
BSU37650	cysL	BSU33440	cysJ	0.984	24.105	1
BSU19120	czrA	BSU26640	trkA	-0.763	739.58	-1
BSU19120	czrA	BSU26650	czcD	-0.904	499.945	-1
BSU19120	czrA	BSU33490	cadA	-0.735	971.505	-1
BSU35490	degU	BSU01760	cdaR	0.186	43413.9	0
BSU35490	degU	BSU02710	yczC	0.302	35449.7	0
BSU35490	degU	BSU02780	ycdA	0.434	2335.87	1
BSU35490	degU	BSU06180	pspA	-0.124	40853.5	0
BSU35490	degU	BSU08140	yfjD	0.185	42397	0
BSU35490	degU	BSU13520	ykrP	0.33	15520.9	0
BSU35490	degU	BSU13980	pbpH	-0.156	44267.7	0
BSU35490	degU	BSU18130	bglC	0.162	42869	0
BSU35490	degU	BSU26230	yqaP	-0.228	32437.8	0
BSU35490	degU	BSU31720	degQ	0.316	19520.9	1
BSU35490	degU	BSU34830	yvzA	0.452	3252.21	1
BSU35490	degU	BSU34840	yvcB	0.557	2307.72	1
BSU35490	degU	BSU34850	yvcA	0.487	7742.73	1
BSU35490	degU	BSU35400	flgL	0.194	23652.2	1
BSU35490	degU	BSU35410	flgK	0.195	21665	1
BSU35490	degU	BSU35420	yvyG	0.245	13917.4	1
BSU35490	degU	BSU35430	flgM	0.151	41399.8	1
BSU35490	degU	BSU35900	capB	0.159	37502.3	1
BSU35490	degU	BSU39140	yxiK	-0.171	41501.8	0
BSU35490	degU	BSU39150	yxiJ	-0.219	34870.1	0
BSU35490	degU	BSU39170	yxzG	-0.177	38743.6	0
BSU35490	degU	BSU39180	yxiH	-0.186	38283.1	0
BSU35490	degU	BSU39190	yxiG	-0.224	30124.7	0
BSU35490	degU	BSU39200	yxzC	-0.265	22085	0
BSU35490	degU	BSU39210	yxiF	-0.301	18798	0
BSU35490	degU	BSU39220	yxxG	-0.331	8488.7	-1
BSU35490	degU	BSU39230	wapA	-0.381	3176.86	-1
BSU35490	degU	BSU39940	yxaL	-0.168	39642.5	0
BSU39430	deoR	BSU00130	serS	-0.201	42079.3	0
BSU39430	deoR	BSU06360	guaA	-0.259	28878.7	0
BSU39430	deoR	BSU11420	trpS	-0.228	41968.4	0
BSU39430	deoR	BSU13910	ptsI	-0.136	43961.5	0
BSU39430	deoR	BSU15430	ileS	-0.22	38509	0
BSU39430	deoR	BSU27550	aspS	-0.314	30681.2	0
BSU39430	deoR	BSU27560	hisS	-0.203	39845.8	0
BSU39430	deoR	BSU28080	folC	-0.217	31642.6	0
BSU39430	deoR	BSU33150	yvqK	-0.24	42495.8	0
BSU39430	deoR	BSU38140	qoxD	-0.271	35827.7	0
BSU39430	deoR	BSU38150	qoxC	-0.234	43728	0
BSU39430	deoR	BSU38160	qoxB	-0.246	42302.3	0
BSU39430	deoR	BSU38170	qoxA	-0.234	42662.4	0
BSU39430	deoR	BSU39400	pdp	-0.864	338.94	-1
BSU39430	deoR	BSU39410	nupC	-0.852	319.385	-1
BSU39430	deoR	BSU39420	dra	-0.887	378.605	-1
BSU19200	desR	BSU19180	des	0.983	34.78	1
BSU19200	desR	BSU25090	yqfW	0.175	43671.2	0
BSU00010	dnaA	BSU00380	metS	-0.246	30415.6	0
BSU00010	dnaA	BSU01750	cdaA	-0.203	43749	0
BSU00010	dnaA	BSU01760	cdaR	-0.192	43545.3	0
BSU00010	dnaA	BSU02740	natR	-0.299	42611.1	0
BSU00010	dnaA	BSU04040	ycsE	-0.219	36391.6	0
BSU00010	dnaA	BSU04390	ydbA	-0.417	9179.74	0
BSU00010	dnaA	BSU04640	alr	-0.226	40585.1	0
BSU00010	dnaA	BSU05900	thiL	-0.197	40641.8	0
BSU00010	dnaA	BSU05920	tsaB	-0.244	32972.6	0
BSU00010	dnaA	BSU05940	tsaD	-0.195	37580	0
BSU00010	dnaA	BSU06000	ydiK	-0.309	19948.4	0
BSU00010	dnaA	BSU06010	ydiL	-0.246	29075.3	0
BSU00010	dnaA	BSU11030	yitL	-0.224	40073.6	0
BSU00010	dnaA	BSU11590	yjbL	-0.173	43914.9	0
BSU00010	dnaA	BSU11600	yjbM	-0.269	35691	0
BSU00010	dnaA	BSU11610	nadF	-0.373	16083.5	0
BSU00010	dnaA	BSU11620	yjbO	-0.289	22737	0
BSU00010	dnaA	BSU14270	moeB	-0.206	30483.3	0
BSU00010	dnaA	BSU14550	ykrA	-0.256	36337.3	0
BSU00010	dnaA	BSU22360	asnS	-0.187	39276.2	0
BSU00010	dnaA	BSU23360	ppiB	-0.212	36078.9	0
BSU00010	dnaA	BSU23770	dsdA	-0.233	43850.9	0
BSU00010	dnaA	BSU23790	yqjP	-0.222	29763.3	0
BSU00010	dnaA	BSU25180	trmK	-0.259	42340.9	0
BSU00010	dnaA	BSU27530	yrvN	-0.206	36624.3	0
BSU00010	dnaA	BSU27710	tgt	-0.187	38372.8	0
BSU00010	dnaA	BSU27730	ruvB	-0.196	34415.4	0
BSU00010	dnaA	BSU28980	dnaI	-0.234	39141.5	0
BSU00010	dnaA	BSU29970	ytkP	-0.18	39311.7	0
BSU00010	dnaA	BSU31520	malK	-0.297	33778.7	0
BSU00010	dnaA	BSU31530	malR	-0.344	20496.3	0
BSU00010	dnaA	BSU32290	yutF	-0.257	27334.1	0
BSU00010	dnaA	BSU32300	yutE	-0.443	7276.68	0
BSU00010	dnaA	BSU32310	yutD	-0.371	10167.2	0
BSU00010	dnaA	BSU32330	lipA	-0.242	33368.3	0
BSU00010	dnaA	BSU33180	yvrC	-0.258	43471.7	0
BSU00010	dnaA	BSU34720	psdR	-0.206	41687.4	0
BSU00010	dnaA	BSU35000	hprK	-0.185	44750.8	0
BSU00010	dnaA	BSU35660	mnaA	-0.177	42046.7	0
BSU00010	dnaA	BSU36950	tsaC	-0.881	1020.62	-1
BSU00010	dnaA	BSU37340	ywiB	-0.24	31276.4	0
BSU00010	dnaA	BSU37520	ywhD	-0.24	41382.1	0
BSU00010	dnaA	BSU38490	menA	-0.171	41098.2	0
BSU00010	dnaA	BSU39660	yxdJ	-0.248	28171.8	0
BSU00010	dnaA	BSU40230	yydA	-0.628	1887.09	-1
BSU00010	dnaA	BSU40239	yyzF	-0.316	31686.2	0
BSU00010	dnaA	BSU40650	yybG	-0.152	43475.5	0
BSU12370	exuR	BSU12300	uxaC	-0.323	12396.7	-1
BSU12370	exuR	BSU12310	yjmB	-0.258	39117.3	-1
BSU12370	exuR	BSU12380	uxaB	-0.233	39905.7	-1
BSU12370	exuR	BSU19080	yobT	-0.186	42334.4	0
BSU12370	exuR	BSU23810	yqjN	-0.152	42913.1	0
BSU12370	exuR	BSU34110	rsbP	-0.206	42505.3	0
BSU12370	exuR	BSU39030	yxiT/2	0.183	42031.1	0
BSU28550	fadR	BSU10270	lcfB	-0.677	1607.92	-1
BSU28550	fadR	BSU11080	yitQ	-0.284	42059.4	0
BSU28550	fadR	BSU14060	fadH	-0.903	1169.45	-1
BSU28550	fadR	BSU14071	fadG	-0.746	2176.88	-1
BSU28550	fadR	BSU26760	yrdC	0.172	42556.9	0
BSU28550	fadR	BSU28520	etfA	-0.695	671.89	-1
BSU28550	fadR	BSU28530	etfB	-0.746	421.015	-1
BSU28550	fadR	BSU28540	fadB	-0.774	414.91	-1
BSU28550	fadR	BSU28560	lcfA	-0.479	2190.89	-1
BSU28550	fadR	BSU32820	fadE	-0.842	454.91	-1
BSU28550	fadR	BSU32830	fadA	-0.768	562.885	-1
BSU28550	fadR	BSU32840	fadN	-0.725	649.055	-1
BSU28550	fadR	BSU37160	rpoE	-0.366	40792.4	-1
BSU28550	fadR	BSU37170	acdA	-0.739	964.56	-1
BSU28550	fadR	BSU37180	fadF	-0.774	998.17	-1
BSU15880	fapR	BSU01030	rplA	-0.18	42393	0
BSU15880	fapR	BSU01050	rplL	-0.213	40826.6	0
BSU15880	fapR	BSU01380	map	-0.15	43105.8	0
BSU15880	fapR	BSU01390	infA	-0.147	43625.2	0
BSU15880	fapR	BSU01400	rpmJ	-0.165	42664.9	0
BSU15880	fapR	BSU01500	rpsI	-0.173	43326.5	0
BSU15880	fapR	BSU02720	yccF	-0.157	43071.5	0
BSU15880	fapR	BSU06690	gatB	-0.203	38155.2	0
BSU15880	fapR	BSU09540	plsC	-0.6	3969.59	-1
BSU15880	fapR	BSU10170	fabHB	-0.652	2408.8	-1
BSU15880	fapR	BSU11330	fabHA	-0.608	1627.89	-1
BSU15880	fapR	BSU11340	fabF	-0.57	1759.92	-1
BSU15880	fapR	BSU11720	fabI	-0.63	1601.59	-1
BSU15880	fapR	BSU13130	proA	-0.227	43301	0
BSU15880	fapR	BSU14780	ylaH	-0.163	41748	0
BSU15880	fapR	BSU15070	ylbN	-0.208	41739.3	0
BSU15880	fapR	BSU15080	rpmF	-0.198	41841.3	0
BSU15880	fapR	BSU15890	plsX	-0.66	1475.09	-1
BSU15880	fapR	BSU15900	fabD	-0.685	1226.57	-1
BSU15880	fapR	BSU15910	fabG	-0.661	1342.59	-1
BSU15880	fapR	BSU15920	acpA	-0.337	8025.91	-1
BSU15880	fapR	BSU15930	rnc	-0.43	7914.93	0
BSU15880	fapR	BSU15940	smc	-0.33	9481.34	0
BSU15880	fapR	BSU15950	ftsY	-0.312	16887.5	0
BSU15880	fapR	BSU15990	rpsP	-0.212	41006.1	0
BSU15880	fapR	BSU16000	ylqC	-0.245	33785.7	0
BSU15880	fapR	BSU16500	tsf	-0.256	35602	0
BSU15880	fapR	BSU24310	folD	-0.198	42471.2	0
BSU15880	fapR	BSU24350	accB	-0.295	31585.8	0
BSU15880	fapR	BSU27330	udk	-0.149	43321.1	0
BSU15880	fapR	BSU27340	yrrO	-0.158	43521.5	0
BSU15880	fapR	BSU28850	rplT	-0.173	43317.1	0
BSU15880	fapR	BSU29660	rpsD	-0.202	41705.8	0
BSU15880	fapR	BSU41050	rnpA	-0.183	41439.4	0
BSU15880	fapR	BSU41060	rpmH	-0.214	41332.8	0
BSU27170	fatR	BSU01730	sigW	0.203	29014.8	0
BSU27170	fatR	BSU04120	yczI	0.165	42508.8	0
BSU27170	fatR	BSU13590	mtnW	-0.18	41567.9	0
BSU27170	fatR	BSU13600	mtnX	-0.183	42036	0
BSU27170	fatR	BSU13610	mtnB	-0.182	41728.5	0
BSU27170	fatR	BSU27160	yrhJ	-0.831	2282.62	-1
BSU37310	fnr	BSU37250	narI	0.854	344.405	1
BSU37310	fnr	BSU37260	narJ	0.954	139.675	1
BSU37310	fnr	BSU37270	narH	0.922	360.915	1
BSU37310	fnr	BSU37280	narG	0.955	248.235	1
BSU37310	fnr	BSU37290	arfM	0.809	589.84	1
BSU37310	fnr	BSU37300	ywiC	0.468	36446.5	0
BSU37310	fnr	BSU37320	narK	0.812	570.305	1
BSU32560	frlR	BSU32530	pucF	-0.18	43578.2	0
BSU32560	frlR	BSU32550	yurJ	-0.695	1282.99	0
BSU32560	frlR	BSU32570	frlD	-0.664	480.705	-1
BSU32560	frlR	BSU32580	frlM	-0.674	248.015	-1
BSU32560	frlR	BSU32590	frlN	-0.686	179.045	-1
BSU32560	frlR	BSU32600	frlO	-0.677	177.385	-1
BSU32560	frlR	BSU32610	frlB	-0.625	570.225	-1
BSU14380	fruR	BSU14390	fruK	-0.915	458.995	-1
BSU14380	fruR	BSU14400	fruA	-0.931	390.03	-1
BSU23520	fur	BSU01600	ybbA	-0.726	694.445	-1
BSU23520	fur	BSU01610	feuC	-0.781	349.415	-1
BSU23520	fur	BSU01620	feuB	-0.753	354.025	-1
BSU23520	fur	BSU01630	feuA	-0.659	606.53	-1
BSU23520	fur	BSU01640	btr	-0.773	943.32	-1
BSU23520	fur	BSU03270	ycgT	-0.841	822.095	-1
BSU23520	fur	BSU03280	nasF	-0.152	37910.1	-1
BSU23520	fur	BSU03290	nasE	-0.178	42548.9	-1
BSU23520	fur	BSU03800	yclN	-0.636	1246.27	-1
BSU23520	fur	BSU03810	yclO	-0.59	1325.88	-1
BSU23520	fur	BSU03820	yclP	-0.585	1295.95	-1
BSU23520	fur	BSU03830	yclQ	-0.615	1202.86	-1
BSU23520	fur	BSU04530	fbpB	-0.827	1068.59	-1
BSU23520	fur	BSU07150	hmoA	-0.786	1058.17	-1
BSU23520	fur	BSU07510	yfmD	-0.348	11476.1	-1
BSU23520	fur	BSU07520	yfmC	-0.508	2735.55	-1
BSU23520	fur	BSU08440	yfiY	-0.772	917.835	-1
BSU23520	fur	BSU08450	yfiZ	-0.686	984.365	-1
BSU23520	fur	BSU08460	yfhA	-0.626	1129.21	-1
BSU23520	fur	BSU08480	yfhC	-0.66	1537.22	-1
BSU23520	fur	BSU10330	yhfQ	-0.756	1004.33	-1
BSU23520	fur	BSU13850	zosA	0.227	29720.8	0
BSU23520	fur	BSU14150	ykuN	-0.918	580.93	-1
BSU23520	fur	BSU14160	ykuO	-0.919	567.515	-1
BSU23520	fur	BSU14170	ykuP	-0.919	577.875	-1
BSU23520	fur	BSU18630	yoaJ	-0.628	2059.79	-1
BSU23520	fur	BSU31959	ybdZ	-0.712	1539.01	0
BSU23520	fur	BSU31960	dhbF	-0.846	682.11	-1
BSU23520	fur	BSU31970	dhbB	-0.911	450.48	-1
BSU23520	fur	BSU31980	dhbE	-0.909	448.365	-1
BSU23520	fur	BSU31990	dhbC	-0.934	413.18	-1
BSU23520	fur	BSU32000	dhbA	-0.949	374.19	-1
BSU23520	fur	BSU32010	besA	-0.916	346.28	-1
BSU23520	fur	BSU32930	yusU	-0.642	4036.68	0
BSU23520	fur	BSU32940	yusV	-0.631	1855.83	-1
BSU23520	fur	BSU33290	fhuC	-0.594	8787.19	-1
BSU23520	fur	BSU33300	fhuG	-0.87	555.89	-1
BSU23520	fur	BSU33310	fhuB	-0.771	1080.01	-1
BSU23520	fur	BSU33320	fhuD	-0.862	587.915	-1
BSU23520	fur	BSU37220	ywjB	-0.564	3023.55	-1
BSU23520	fur	BSU37230	ywjA	-0.641	2135.41	-1
BSU23520	fur	BSU38250	ywbO	-0.264	30814.8	0
BSU23520	fur	BSU38260	ywbN	-0.454	3251.05	-1
BSU23520	fur	BSU38270	ywbM	-0.71	1024.44	-1
BSU23520	fur	BSU38280	ywbL	-0.706	1042.15	-1
BSU23520	fur	BSU39610	yxeB	-0.856	638.28	-1
BSU03890	gabR	BSU03900	gabT	0.483	10596.9	1
BSU03890	gabR	BSU03910	gabD	0.523	1954.02	1
BSU03890	gabR	BSU32900	yusR	0.265	33052.9	0
BSU03890	gabR	BSU32910	yusS	0.222	36344.6	0
BSU28410	gerE	BSU03788	yczM	0.491	2064.96	0
BSU28410	gerE	BSU03789	yczN	0.318	27736.3	0
BSU28410	gerE	BSU05529	ydzR	0.347	8990.83	0
BSU28410	gerE	BSU07270	yfnH	0.179	39482.2	0
BSU28410	gerE	BSU07280	yfnG	0.199	39045.4	0
BSU28410	gerE	BSU07290	yfnF	0.183	38599.1	0
BSU28410	gerE	BSU09958	sscA	0.205	8573.2	1
BSU28410	gerE	BSU11280	yjaU	0.272	16803	0
BSU28410	gerE	BSU11760	cotX	0.196	22103.1	1
BSU28410	gerE	BSU11770	cotW	0.134	41273.2	1
BSU28410	gerE	BSU11780	cotV	0.148	33066.1	1
BSU28410	gerE	BSU11809	yjcZ	0.375	2689.86	0
BSU28410	gerE	BSU11810	spoVIF	0.211	19146.6	0
BSU28410	gerE	BSU17260	aprX	0.536	2167.88	0
BSU28410	gerE	BSU17410	cwlC	0.457	3807.78	1
BSU28410	gerE	BSU17700	cotC	0.495	3351.03	1
BSU28410	gerE	BSU19770	cgeC	0.22	13604.9	1
BSU28410	gerE	BSU19780	cgeA	0.402	1200.55	1
BSU28410	gerE	BSU19790	cgeB	0.323	1279.11	1
BSU28410	gerE	BSU19810	yodU	0.321	7563.2	0
BSU28410	gerE	BSU21670	ypqP	0.163	35639.5	0
BSU28410	gerE	BSU23350	ypzD	0.319	11385.1	0
BSU28410	gerE	BSU25710	cwlH	0.275	6795.55	1
BSU28410	gerE	BSU30640	ytkC	0.193	38109.2	0
BSU28410	gerE	BSU32469	yuzJ	0.309	33076.8	0
BSU28410	gerE	BSU32640	sspG	0.51	1090.15	1
BSU28410	gerE	BSU32650	yurS	0.496	1235.57	1
BSU28410	gerE	BSU34530	cotR	0.125	42476.8	0
BSU28410	gerE	BSU36030	ywrK	0.274	10892	0
BSU28410	gerE	BSU36070	cotG	0.42	1555.8	1
BSU28410	gerE	BSU37440	ywhL	0.35	25081.7	0
BSU28410	gerE	BSU37450	ywhK	0.45	5843.14	0
BSU15090	gerR	BSU05529	ydzR	0.166	42049.9	0
BSU15090	gerR	BSU11809	yjcZ	0.243	12257.6	0
BSU15090	gerR	BSU11810	spoVIF	0.141	39823.8	1
BSU15090	gerR	BSU19790	cgeB	0.108	41434.4	1
BSU15090	gerR	BSU36070	cotG	0.229	6823.7	1
BSU15090	gerR	BSU37450	ywhK	0.168	43520.2	0
BSU36300	glcR	BSU19220	yocI	0.204	42163.3	0
BSU36300	glcR	BSU24710	comGC	-0.123	43062.4	0
BSU36300	glcR	BSU36290	ywpJ	0.63	2996.64	0
BSU36300	glcR	BSU38410	sacX	0.219	41628	0
BSU02450	glnL	BSU02420	glnT	0.896	659.895	1
BSU02450	glnL	BSU02430	glsA	0.946	299.73	1
BSU02450	glnL	BSU02619	yczK	0.162	43097.3	0
BSU02450	glnL	BSU02620	phoD	0.238	35733	0
BSU02450	glnL	BSU02630	tatAD	0.202	40229.7	0
BSU02450	glnL	BSU03652	yclD	0.206	42927.4	0
BSU02450	glnL	BSU04180	ydaC	0.204	42008.6	0
BSU02450	glnL	BSU07410	yfmN	0.276	39681.6	0
BSU02450	glnL	BSU08310	yfiL	0.213	42159.7	0
BSU02450	glnL	BSU12130	yjfC	0.19	42198.4	0
BSU02450	glnL	BSU13050	ykzH	0.207	41168.9	0
BSU02450	glnL	BSU26089	yqzN	0.201	41398.3	0
BSU02450	glnL	BSU26090	yqbJ	0.193	42354.5	0
BSU02450	glnL	BSU34460	levB	0.281	40208	0
BSU17450	glnR	BSU13310	tnrA	-0.243	27902.9	-1
BSU17450	glnR	BSU17460	glnA	-0.487	5344.41	-1
BSU17450	glnR	BSU36640	ureC	-0.605	3798.76	-1
BSU17450	glnR	BSU36650	ureB	-0.36	21071.5	-1
BSU17450	glnR	BSU36660	ureA	-0.303	30000.9	-1
BSU18460	gltC	BSU18440	gltB	0.901	89.24	1
BSU18460	gltC	BSU18450	gltA	0.912	97.245	1
BSU08190	glvR	BSU08180	malA	0.787	430.355	1
BSU08190	glvR	BSU08200	malP	0.681	534.83	1
BSU08190	glvR	BSU34560	malL	0.246	37972.2	0
BSU08190	glvR	BSU34620	yvdF	0.276	42092	0
BSU05850	gmuR	BSU05810	gmuB	-0.684	1147.39	-1
BSU05850	gmuR	BSU05820	gmuA	-0.636	1343.71	-1
BSU05850	gmuR	BSU05830	gmuC	-0.634	1269.44	-1
BSU05850	gmuR	BSU05840	gmuD	-0.625	1170.24	-1
BSU05850	gmuR	BSU05860	gmuE	-0.61	1757.85	-1
BSU05850	gmuR	BSU05870	gmuF	-0.59	1973.1	-1
BSU05850	gmuR	BSU05880	gmuG	-0.431	4932.87	-1
BSU05850	gmuR	BSU35070	yvmC	-0.244	26896.4	0
BSU40050	gntR	BSU17800	yndJ	-0.165	37257.3	0
BSU40050	gntR	BSU28020	mreC	-0.222	31672.4	0
BSU40050	gntR	BSU40070	gntP	-0.234	39848.9	-1
BSU40050	gntR	BSU40080	gntZ	-0.25	42803.2	-1
BSU06140	gutR	BSU06150	gutB	0.943	333.96	1
BSU06140	gutR	BSU06160	gutP	0.93	293.865	1
BSU25490	hrcA	BSU00910	ispF	-0.306	41542.4	0
BSU25490	hrcA	BSU06020	groES	-0.644	3257.07	-1
BSU25490	hrcA	BSU06030	groEL	-0.62	3789.05	-1
BSU25490	hrcA	BSU06048	ydzU	-0.272	43667.4	0
BSU25490	hrcA	BSU06670	gatC	-0.279	32080.1	0
BSU25490	hrcA	BSU08000	yfjQ	-0.193	42001.9	0
BSU25490	hrcA	BSU08650	fabL	-0.264	24775.4	0
BSU25490	hrcA	BSU09520	sigM	-0.222	30860.2	0
BSU25490	hrcA	BSU11170	yitY	-0.176	42331.4	0
BSU25490	hrcA	BSU11590	yjbL	-0.234	41983.4	0
BSU25490	hrcA	BSU12850	ykaA	-0.286	43264.5	0
BSU25490	hrcA	BSU13200	rsbRB	-0.211	41073.9	0
BSU25490	hrcA	BSU14180	ykuQ	-0.298	42257.9	0
BSU25490	hrcA	BSU15040	ylbK	-0.247	43519	0
BSU25490	hrcA	BSU16670	ribC	-0.269	43207.8	0
BSU25490	hrcA	BSU17040	mutS	-0.217	42415.2	0
BSU25490	hrcA	BSU19390	yojN	-0.295	30315.5	0
BSU25490	hrcA	BSU19460	bshB2	-0.301	23400.8	0
BSU25490	hrcA	BSU19470	yojF	-0.402	10947.4	0
BSU25490	hrcA	BSU19479	yoyC	-0.411	9761.79	0
BSU25490	hrcA	BSU19630	deoD	-0.287	42015.5	0
BSU25490	hrcA	BSU22410	panD	-0.332	39593.3	0
BSU25490	hrcA	BSU22420	panC	-0.231	44266.3	0
BSU25490	hrcA	BSU22430	panB	-0.247	33237	0
BSU25490	hrcA	BSU22460	bshA	-0.259	39851.4	0
BSU25490	hrcA	BSU22470	bshB1	-0.344	32788.5	0
BSU25490	hrcA	BSU22480	mgsA	-0.365	27638.7	0
BSU25490	hrcA	BSU22490	dapB	-0.312	36043.5	0
BSU25490	hrcA	BSU22500	ypjD	-0.289	36650.8	0
BSU25490	hrcA	BSU24100	bkdR	-0.36	20222.8	0
BSU25490	hrcA	BSU25250	ccpN	-0.348	25046.5	0
BSU25490	hrcA	BSU25430	yqeV	-0.462	3363.88	-1
BSU25490	hrcA	BSU25440	yqeU	-0.461	2635.59	-1
BSU25490	hrcA	BSU25450	yqeT	-0.646	1405.62	-1
BSU25490	hrcA	BSU25460	dnaJ	-0.766	896.78	-1
BSU25490	hrcA	BSU25470	dnaK	-0.815	1016.48	-1
BSU25490	hrcA	BSU25480	grpE	-0.843	594.955	-1
BSU25490	hrcA	BSU27320	greA	-0.274	42493.2	0
BSU25490	hrcA	BSU27490	yrrB	-0.183	40356.8	0
BSU25490	hrcA	BSU27630	yrvD	-0.386	42544.6	0
BSU25490	hrcA	BSU27730	ruvB	-0.223	39414.3	0
BSU25490	hrcA	BSU27740	ruvA	-0.349	32287.4	0
BSU25490	hrcA	BSU28230	tig	-0.28	27310.2	0
BSU25490	hrcA	BSU29530	sppA	-0.249	40571.2	0
BSU25490	hrcA	BSU29560	ytcI	-0.216	35230.8	0
BSU25490	hrcA	BSU29820	ytpR	-0.302	21618.4	0
BSU25490	hrcA	BSU29830	ytpQ	-0.21	37461.1	0
BSU25490	hrcA	BSU29850	ytoQ	-0.341	22111.2	0
BSU25490	hrcA	BSU30320	leuS	-0.205	42878.4	0
BSU25490	hrcA	BSU32400	yunG	-0.319	42338.7	0
BSU25490	hrcA	BSU32810	yusI	-0.338	42348.2	0
BSU03470	hxlR	BSU03450	hxlB	0.98	62.675	1
BSU03470	hxlR	BSU03460	hxlA	0.98	55.965	1
BSU40540	hypR	BSU00210	recR	0.207	40847.1	0
BSU40540	hypR	BSU07820	treR	0.213	27949	0
BSU40540	hypR	BSU07830	hypO	0.986	26.85	1
BSU40540	hypR	BSU29580	thiI	0.228	41888.3	0
BSU40540	hypR	BSU29590	nifZ	0.213	43794.1	0
BSU39770	iolR	BSU06230	iolT	-0.724	1065.85	-1
BSU39770	iolR	BSU10850	iolX	-0.322	15959.8	0
BSU39770	iolR	BSU17630	yncC	-0.283	40200.9	0
BSU39770	iolR	BSU19520	yojA	-0.489	10840	0
BSU39770	iolR	BSU19530	yodA	-0.275	38450.4	0
BSU39770	iolR	BSU30260	msmR	-0.382	39208.5	0
BSU39770	iolR	BSU34570	yvdK	-0.208	31762.9	0
BSU39770	iolR	BSU34580	yvdJ	-0.177	37405.9	0
BSU39770	iolR	BSU34590	mdxG	-0.16	40074.6	0
BSU39770	iolR	BSU34600	mdxF	-0.189	35276.7	0
BSU39770	iolR	BSU39660	yxdJ	-0.282	40331.3	0
BSU39770	iolR	BSU39670	iolJ	-0.777	661.635	-1
BSU39770	iolR	BSU39680	iolI	-0.767	552.285	-1
BSU39770	iolR	BSU39690	iolH	-0.704	646.675	-1
BSU39770	iolR	BSU39700	iolG	-0.693	564.385	-1
BSU39770	iolR	BSU39710	iolF	-0.696	528.385	-1
BSU39770	iolR	BSU39720	iolE	-0.702	494.105	-1
BSU39770	iolR	BSU39730	iolD	-0.718	548.645	-1
BSU39770	iolR	BSU39740	iolC	-0.716	616.53	-1
BSU39770	iolR	BSU39750	iolB	-0.736	813.23	-1
BSU39770	iolR	BSU39760	iolA	-0.861	533.085	-1
BSU39770	iolR	BSU39780	iolS	-0.333	9445.15	-1
BSU39770	iolR	BSU40660	yybF	-0.187	43002.8	0
BSU22120	kdgR	BSU06710	swrC	-0.196	41567.9	0
BSU22120	kdgR	BSU22090	kdgT	-0.621	3147.69	-1
BSU22120	kdgR	BSU22100	kdgA	-0.702	1271.01	-1
BSU22120	kdgR	BSU22110	kdgK	-0.964	576.075	-1
BSU22120	kdgR	BSU22130	kduI	-0.895	1036.97	-1
BSU22120	kdgR	BSU22140	kduD	-0.864	1286.34	-1
BSU04100	kipR	BSU04050	ycsF	-1.096	551.935	-1
BSU04100	kipR	BSU04060	ycsG	-1.092	338.91	-1
BSU04100	kipR	BSU04070	ycsI	-1.101	318.875	-1
BSU04100	kipR	BSU04080	kipI	-1.106	319.33	-1
BSU04100	kipR	BSU04090	kipA	-1.093	386.6	-1
BSU04100	kipR	BSU04110	lipC	-0.873	798.445	-1
BSU04100	kipR	BSU06037	ydzT/4	-0.196	42800.9	0
BSU04100	kipR	BSU10350	yhfS	-0.18	35102	0
BSU04100	kipR	BSU10360	yhfT	-0.149	38895.7	0
BSU04100	kipR	BSU11470	oppF	-0.149	42779.1	0
BSU04100	kipR	BSU22870	fni	-0.195	43792.8	0
BSU34170	lacR	BSU06660	opuE	0.28	36625.7	0
BSU34170	lacR	BSU06960	yesN	-0.205	42122	0
BSU34170	lacR	BSU30170	ytcP	-0.215	43076.9	0
BSU34170	lacR	BSU31180	yulE	-0.202	41371.6	0
BSU34170	lacR	BSU31190	yulD	-0.264	32944.1	0
BSU34170	lacR	BSU31220	yuxG	-0.605	7043.13	0
BSU34170	lacR	BSU34120	ganB	-0.868	736.215	-1
BSU34170	lacR	BSU34130	ganA	-1.022	574.385	-1
BSU34170	lacR	BSU34140	ganQ	-0.964	249.795	-1
BSU34170	lacR	BSU34150	ganP	-0.944	304.2	-1
BSU34170	lacR	BSU34160	cycB	-0.903	709.015	-1
BSU34170	lacR	BSU34570	yvdK	-0.022	38378.5	0
BSU34170	lacR	BSU34580	yvdJ	-0.059	27208.9	0
BSU34170	lacR	BSU34590	mdxG	-0.03	22944.5	0
BSU34170	lacR	BSU34600	mdxF	0.025	21681.2	0
BSU34170	lacR	BSU34610	mdxE	-0.073	38421.4	0
BSU34170	lacR	BSU34620	yvdF	0.125	33664.6	0
BSU27080	levR	BSU27030	sacC	0.642	3795.87	1
BSU27080	levR	BSU27040	levG	0.898	264.48	1
BSU27080	levR	BSU27050	levF	0.892	292.485	1
BSU27080	levR	BSU27060	levE	0.908	299.37	1
BSU27080	levR	BSU27070	levD	0.886	327.15	1
BSU17850	lexA	BSU00050	remB	-0.159	42816.8	0
BSU17850	lexA	BSU05630	dinB	-0.553	6037.07	-1
BSU17850	lexA	BSU06060	ydiO	-0.356	8084.4	-1
BSU17850	lexA	BSU06070	ydiP	-0.372	5820.84	-1
BSU17850	lexA	BSU06610	pcrA	-0.198	33762.3	-1
BSU17850	lexA	BSU06620	ligA	-0.18	37127.9	-1
BSU17850	lexA	BSU06630	yerH	-0.208	36483.1	-1
BSU17850	lexA	BSU09810	yhaZ	-0.515	3276.89	-1
BSU17850	lexA	BSU09910	yhaO	-0.323	26123.2	-1
BSU17850	lexA	BSU09920	sbcE	-0.46	7908.47	-1
BSU17850	lexA	BSU10470	yhjD	-0.503	5718.65	-1
BSU17850	lexA	BSU12500	xkdA	-0.367	22006.7	-1
BSU17850	lexA	BSU17260	aprX	-0.184	27373.6	-1
BSU17850	lexA	BSU17860	yneA	-0.724	1504.8	-1
BSU17850	lexA	BSU17870	yneB	-0.714	1285.95	-1
BSU17850	lexA	BSU17880	ynzC	-0.478	4194.59	-1
BSU17850	lexA	BSU18090	parE	-0.231	30736.5	0
BSU17850	lexA	BSU18100	parC	-0.368	7091.38	-1
BSU17850	lexA	BSU23700	yqjX	-0.261	42927.7	-1
BSU17850	lexA	BSU23710	polY2	-0.271	39133.7	-1
BSU17850	lexA	BSU23870	polY1	-0.44	10656.6	0
BSU17850	lexA	BSU24870	yqgP	-0.188	34890	0
BSU17850	lexA	BSU25690	sda	-0.147	43658.1	-1
BSU17850	lexA	BSU27729	yrzS	-0.358	12181.8	0
BSU17850	lexA	BSU27730	ruvB	-0.28	12903.2	-1
BSU17850	lexA	BSU27740	ruvA	-0.183	30390	-1
BSU17850	lexA	BSU28490	uvrC	-0.408	14717.5	-1
BSU17850	lexA	BSU35160	uvrA	-0.561	5395.13	-1
BSU17850	lexA	BSU35170	uvrB	-0.672	2167.77	-1
BSU17850	lexA	BSU35770	tagC	-0.432	20025.6	-1
BSU33080	liaR	BSU05720	ydhE	0.148	32348.1	1
BSU33080	liaR	BSU09320	yhcY	0.36	5890.44	1
BSU33080	liaR	BSU09330	yhcZ	0.371	12097.6	1
BSU33080	liaR	BSU09340	yhdA	0.403	9072.09	1
BSU33080	liaR	BSU10050	ecsB	0.165	40889.1	0
BSU33080	liaR	BSU11540	pepF	0.186	38843.7	0
BSU33080	liaR	BSU18849	yozV	-0.119	42712.3	0
BSU33080	liaR	BSU22590	ypiA	0.139	42632	0
BSU33080	liaR	BSU24490	yqhQ	0.167	37171.2	0
BSU33080	liaR	BSU29560	ytcI	0.205	41662.2	0
BSU33080	liaR	BSU33090	liaS	0.601	2328.99	1
BSU33080	liaR	BSU33100	liaF	0.698	1739.27	1
BSU33080	liaR	BSU33110	liaG	0.702	1856.49	1
BSU33080	liaR	BSU33120	liaH	0.718	2007.51	1
BSU33080	liaR	BSU33130	liaI	0.751	1772.65	1
BSU38600	licR	BSU16970	ymdB	-0.194	42801.7	0
BSU38600	licR	BSU22010	ypcP	-0.194	41998.6	0
BSU38600	licR	BSU24250	ahrC	-0.188	42717.1	0
BSU38600	licR	BSU30270	msmE	0.175	42219.1	0
BSU38600	licR	BSU30290	amyC	0.217	41074.8	0
BSU38600	licR	BSU30300	melA	0.209	41643.9	0
BSU38600	licR	BSU31930	ald	0.21	40183.8	0
BSU38600	licR	BSU38560	licH	0.739	437.31	1
BSU38600	licR	BSU38570	licA	0.748	380.645	1
BSU38600	licR	BSU38580	licC	0.743	472.24	1
BSU38600	licR	BSU38590	licB	0.808	612.02	1
BSU02680	lmrA	BSU00220	yaaL	-0.251	42915.2	0
BSU02680	lmrA	BSU00410	rnmV	-0.284	41935	0
BSU02680	lmrA	BSU00420	ksgA	-0.369	40827.3	0
BSU02680	lmrA	BSU00570	yabM	-0.272	26239.2	0
BSU02680	lmrA	BSU00700	coaX	-0.218	41906.5	0
BSU02680	lmrA	BSU01140	ybaC	-0.232	35504.9	0
BSU02680	lmrA	BSU01450	ybxA	-0.285	27882.3	0
BSU02680	lmrA	BSU01460	ybaE	-0.333	23103	0
BSU02680	lmrA	BSU01470	ybaF	-0.281	31962.4	0
BSU02680	lmrA	BSU01480	truA	-0.358	12860	0
BSU02680	lmrA	BSU02670	lmrB	-0.753	1325.19	-1
BSU02680	lmrA	BSU03070	mdr	-0.371	11891.7	0
BSU02680	lmrA	BSU03850	ycnC	-0.373	15438.8	0
BSU02680	lmrA	BSU04490	ydbJ	-0.225	30790.6	0
BSU02680	lmrA	BSU04500	ydbK	-0.16	42702.5	0
BSU02680	lmrA	BSU05470	ydfM	-0.191	42085.1	0
BSU02680	lmrA	BSU05640	ydgG	-0.355	36879.5	0
BSU02680	lmrA	BSU06730	rlmCD	-0.313	32266.7	0
BSU02680	lmrA	BSU06750	yefC	-0.306	41609.5	0
BSU02680	lmrA	BSU06760	yeeA	-0.234	42844.3	0
BSU02680	lmrA	BSU07240	yetN	-0.273	40953.1	0
BSU02680	lmrA	BSU07430	yfmL	-0.235	42024.5	0
BSU02680	lmrA	BSU08030	yfjN	-0.335	15862.6	0
BSU02680	lmrA	BSU08540	yfhI	-0.421	5532.95	0
BSU02680	lmrA	BSU08910	queG	-0.3	27985.7	0
BSU02680	lmrA	BSU09840	hemZ	-0.288	43214.9	0
BSU02680	lmrA	BSU11640	yjbQ	-0.381	27198.3	0
BSU02680	lmrA	BSU12210	yjiB	0.175	43798.4	0
BSU02680	lmrA	BSU13090	ykkC	-0.312	40866.1	0
BSU02680	lmrA	BSU13100	ykkD	-0.306	36839.2	0
BSU02680	lmrA	BSU14630	speA	-0.353	38181	0
BSU02680	lmrA	BSU16130	trmFO	-0.297	42215.2	0
BSU02680	lmrA	BSU16700	ylxY	-0.299	41995.4	0
BSU02680	lmrA	BSU16710	mlpA	-0.309	43508.9	0
BSU02680	lmrA	BSU19650	yodM	-0.278	41454	0
BSU02680	lmrA	BSU22150	ypvA	-0.37	41503.5	0
BSU02680	lmrA	BSU23800	proI	-0.238	42129.9	0
BSU02680	lmrA	BSU23970	artQ	-0.133	43823.2	0
BSU02680	lmrA	BSU24280	yqiD	-0.283	31021.1	0
BSU02680	lmrA	BSU24290	yqiC	-0.241	40578.2	0
BSU02680	lmrA	BSU24300	yqiB	-0.317	19096.6	0
BSU02680	lmrA	BSU25500	hemN	-0.275	41046.2	0
BSU02680	lmrA	BSU27540	yrvM	-0.31	44183.4	0
BSU02680	lmrA	BSU27610	apt	-0.25	42494.2	0
BSU02680	lmrA	BSU27620	yrvE	-0.348	7402	0
BSU02680	lmrA	BSU27930	spo0B	-0.324	41423.5	0
BSU02680	lmrA	BSU29600	braB	-0.172	39906.5	0
BSU02680	lmrA	BSU29660	rpsD	-0.207	29667.1	0
BSU02680	lmrA	BSU29990	pbuO	-0.308	24131.3	0
BSU02680	lmrA	BSU30035	ytzG	-0.28	40612.2	0
BSU02680	lmrA	BSU30480	ytqA	-0.243	41410.9	0
BSU02680	lmrA	BSU30490	ytqB	-0.223	44025	0
BSU02680	lmrA	BSU31090	ktrA	-0.276	33533.8	0
BSU02680	lmrA	BSU32180	yutK	-0.378	26072.6	0
BSU02680	lmrA	BSU32620	yurQ	-0.298	42169.8	0
BSU02680	lmrA	BSU33330	yvsH	-0.312	35767.1	0
BSU02680	lmrA	BSU33350	yvsG	-0.54	13581.4	0
BSU02680	lmrA	BSU36140	ywqO	-0.285	35964.3	0
BSU02680	lmrA	BSU36270	ywqB	-0.333	33586	0
BSU02680	lmrA	BSU36280	ywqA	-0.278	42213	0
BSU02680	lmrA	BSU36450	ywoG	-0.215	37402	0
BSU02680	lmrA	BSU36610	ywnC	-0.186	43148.9	0
BSU02680	lmrA	BSU36990	ywkF	-0.276	36575.6	0
BSU02680	lmrA	BSU37000	ywkE	-0.332	27735.5	0
BSU02680	lmrA	BSU37060	tdk	-0.28	40349.3	0
BSU02680	lmrA	BSU37490	speB	-0.324	34761.5	0
BSU02680	lmrA	BSU37500	speE	-0.288	39262.4	0
BSU02680	lmrA	BSU38410	sacX	-0.275	26105.8	0
BSU02680	lmrA	BSU38710	yxlA	-0.266	39837	0
BSU02680	lmrA	BSU39850	yxbF	-0.238	43239.1	0
BSU02680	lmrA	BSU39970	yxaH	-0.885	904.225	-1
BSU02680	lmrA	BSU39980	qdoI	-0.917	230.85	-1
BSU02680	lmrA	BSU39990	qdoR	-0.635	1375.32	-1
BSU02680	lmrA	BSU40440	dnaC	-0.204	40217.2	0
BSU02680	lmrA	BSU40510	gdpP	-0.335	36451.5	0
BSU02680	lmrA	BSU40520	yybS	-0.375	18827.5	0
BSU02680	lmrA	BSU40670	yybE	-0.286	33342.4	0
BSU02680	lmrA	BSU40690	yybC	-0.348	10185.9	0
BSU05050	lrpA	BSU05070	yddQ	0.41	23730.2	0
BSU05050	lrpA	BSU17678	ynzJ	0.167	40140.1	0
BSU05050	lrpA	BSU18040	yneP	0.242	40051.6	0
BSU05050	lrpA	BSU22190	ypsA	0.25	43119.9	0
BSU34180	lutR	BSU34030	lutC	-1.169	7640.94	-1
BSU34180	lutR	BSU34040	lutB	-1.187	2308.98	-1
BSU34180	lutR	BSU34050	lutA	-1.184	3345.2	-1
BSU31530	malR	BSU01710	ybbJ	0.194	44057.2	0
BSU31530	malR	BSU01720	ybbK	0.235	42548.4	0
BSU31530	malR	BSU07570	yflS	0.657	1758.6	1
BSU31530	malR	BSU31580	maeN	0.651	2575.35	1
BSU31530	malR	BSU37040	ywkB	0.711	1322.39	1
BSU31530	malR	BSU37050	maeA	0.707	1228.64	1
BSU12000	manR	BSU12010	manP	0.968	214.135	1
BSU12000	manR	BSU12020	manA	0.971	199	1
BSU12000	manR	BSU12030	yjdF	0.799	838.25	1
BSU12000	manR	BSU39260	bglH	0.377	13089.8	0
BSU12000	manR	BSU39270	bglP	0.443	9024.77	0
BSU32870	mdtR	BSU00270	yaaO	-0.272	42933.4	0
BSU32870	mdtR	BSU03070	mdr	-0.154	43284.6	0
BSU32870	mdtR	BSU03590	tcyC	-0.157	42802.9	0
BSU32870	mdtR	BSU03600	tcyB	-0.159	42981.2	0
BSU32870	mdtR	BSU03840	ycnB	-0.178	42730.5	0
BSU32870	mdtR	BSU05650	ydgH	-0.175	43498.3	0
BSU32870	mdtR	BSU05680	ydgK	-0.199	41934.3	0
BSU32870	mdtR	BSU06620	ligA	-0.258	31504.4	0
BSU32870	mdtR	BSU07940	yfkC	-0.249	37895	0
BSU32870	mdtR	BSU08990	yhbI	-0.231	33367.6	0
BSU32870	mdtR	BSU09010	yhcA	-0.232	40729.6	0
BSU32870	mdtR	BSU09130	tcyP	-0.173	40910.5	0
BSU32870	mdtR	BSU09520	sigM	-0.2	43873.5	0
BSU32870	mdtR	BSU13070	ykkA	0.227	41250.4	0
BSU32870	mdtR	BSU14030	ykuC	-0.207	39747.4	0
BSU32870	mdtR	BSU19000	yobL	0.229	41271.8	0
BSU32870	mdtR	BSU21900	bsaA	0.176	43859.4	0
BSU32870	mdtR	BSU22840	engA	-0.201	40896.4	0
BSU32870	mdtR	BSU25000	pbpA	-0.179	39503.8	0
BSU32870	mdtR	BSU25610	yqeM	-0.175	41814.4	0
BSU32870	mdtR	BSU27610	apt	-0.183	35634.9	0
BSU32870	mdtR	BSU29150	ytwI	-0.228	35245.9	0
BSU32870	mdtR	BSU30050	ytgP	-0.202	40906.4	0
BSU32870	mdtR	BSU31650	mrpF	-0.186	43265.9	0
BSU32870	mdtR	BSU32180	yutK	-0.181	43464.8	0
BSU32870	mdtR	BSU32880	mdtP	-0.989	96.58	-1
BSU32870	mdtR	BSU36110	ywrC	-0.272	36239.1	0
BSU32870	mdtR	BSU37010	prfA	-0.195	37532.9	0
BSU32870	mdtR	BSU38490	menA	-0.159	42832.9	0
BSU24770	mgsR	BSU00170	yaaI	-0.307	26026	0
BSU24770	mgsR	BSU02100	cypC	-0.169	40508.1	0
BSU24770	mgsR	BSU02110	ybyB	0.301	41019.9	0
BSU24770	mgsR	BSU04380	ydaT	-0.178	28080.8	0
BSU24770	mgsR	BSU04730	sigB	0.626	2703.04	0
BSU24770	mgsR	BSU06590	yerD	-0.206	20156.8	0
BSU24770	mgsR	BSU07880	yfkJ	-0.254	20084.1	0
BSU24770	mgsR	BSU07890	yfkI	-0.264	16564.4	0
BSU24770	mgsR	BSU07900	yfkH	-0.323	20643.2	0
BSU24770	mgsR	BSU09450	yhdF	-0.229	35710.8	0
BSU24770	mgsR	BSU12150	yjgB	-0.367	15511.5	0
BSU24770	mgsR	BSU28340	ysnF	-0.161	43883.2	0
BSU24770	mgsR	BSU38830	aldY	-0.184	40826.5	0
BSU24770	mgsR	BSU39050	katE	-0.166	43665.1	0
BSU24770	mgsR	BSU40000	yxnA	-0.2	35752.4	0
BSU24770	mgsR	BSU40450	yycD	-0.21	43417.5	0
BSU13670	mhqR	BSU05480	mhqN	-0.7	1470.84	-1
BSU13670	mhqR	BSU05490	mhqO	-0.755	1140.46	-1
BSU13670	mhqR	BSU05500	mhqP	-0.535	3051.24	-1
BSU13670	mhqR	BSU11010	yitJ	-0.23	43310.2	0
BSU13670	mhqR	BSU12870	mhqA	-0.511	4277.15	-1
BSU13670	mhqR	BSU18540	yoaB	-0.263	41840.9	0
BSU13670	mhqR	BSU18550	yoaC	-0.232	42933.5	0
BSU13670	mhqR	BSU19560	mhqD	-0.58	1721.51	-1
BSU13670	mhqR	BSU19570	mhqE	-0.59	2030.83	-1
BSU13670	mhqR	BSU33540	azoR2	-0.592	2806.91	-1
BSU24520	mntR	BSU04360	mntH	-0.439	40708.2	-1
BSU24520	mntR	BSU05470	ydfM	0.546	2876.66	0
BSU24520	mntR	BSU06320	yeaB	0.476	7199.7	0
BSU24520	mntR	BSU07690	yflG	-0.166	42122.7	0
BSU24520	mntR	BSU08730	perR	-0.434	5241.85	0
BSU24520	mntR	BSU08820	katA	-0.282	33037.2	0
BSU24520	mntR	BSU09320	yhcY	-0.378	13687.8	0
BSU24520	mntR	BSU09330	yhcZ	-0.223	38401.1	0
BSU24520	mntR	BSU22160	yptA	0.226	41805.5	0
BSU24520	mntR	BSU22260	yppF	-0.151	43403.2	0
BSU24520	mntR	BSU23520	fur	-0.242	30115.6	0
BSU24520	mntR	BSU30740	mntD	-0.987	19.055	-1
BSU24520	mntR	BSU30750	mntC	-0.989	10.545	-1
BSU24520	mntR	BSU30760	mntB	-0.989	10.115	-1
BSU24520	mntR	BSU30770	mntA	-0.985	45.895	-1
BSU24520	mntR	BSU33420	nhaK	-0.245	40897.7	0
BSU24520	mntR	BSU40040	yxaA	-0.202	37453.9	0
BSU24520	mntR	BSU40240	yycS	-0.186	43751.1	0
BSU30260	msmR	BSU17630	yncC	0.28	42115.9	0
BSU30260	msmR	BSU30270	msmE	0.476	3650.48	0
BSU30260	msmR	BSU30280	amyD	0.376	13773.1	0
BSU30260	msmR	BSU30290	amyC	0.273	24267.1	0
BSU30260	msmR	BSU30300	melA	0.237	34233.2	0
BSU36600	mta	BSU02610	ycbR	0.316	42373.2	0
BSU36600	mta	BSU04480	ydbI	0.308	18578	0
BSU36600	mta	BSU09210	yhcT	0.324	34320.6	0
BSU36600	mta	BSU09360	yhdC	0.145	43250.3	0
BSU36600	mta	BSU09790	yheB	0.258	31791.4	0
BSU36600	mta	BSU09850	yhaU	0.158	40901.3	0
BSU36600	mta	BSU09870	yhaS	0.143	44581.3	0
BSU36600	mta	BSU10480	yhjE	0.295	22012.9	0
BSU36600	mta	BSU10490	sipV	0.416	12098.7	0
BSU36600	mta	BSU11139	yizC	0.277	16720.4	0
BSU36600	mta	BSU11150	yitV	0.262	38683.3	0
BSU36600	mta	BSU12830	spoIISA	0.14	43567.7	0
BSU36600	mta	BSU14030	ykuC	0.194	40920.5	0
BSU36600	mta	BSU14040	ldt	0.431	6940.56	0
BSU36600	mta	BSU15120	bshC	0.264	34068.9	0
BSU36600	mta	BSU16825	ymfD	0.345	12906.6	1
BSU36600	mta	BSU16845	ymfF	0.566	3071.32	1
BSU36600	mta	BSU16860	ymfH	0.738	1301.43	1
BSU36600	mta	BSU16880	ymfJ	0.207	26053.4	0
BSU36600	mta	BSU21970	ypeP	0.186	32977.2	0
BSU36600	mta	BSU23200	ypuI	0.229	33353.7	0
BSU36600	mta	BSU24010	bmr	0.504	1486.54	1
BSU36600	mta	BSU24020	bmrR	0.262	24091.1	1
BSU36600	mta	BSU24810	yqgV	0.397	11780.5	0
BSU36600	mta	BSU24820	yqgU	0.35	12613.9	0
BSU36600	mta	BSU26590	blt	0.715	7908.42	1
BSU36600	mta	BSU26600	bltD	0.541	27725.6	1
BSU36600	mta	BSU28670	ysfB	0.202	41991	0
BSU36600	mta	BSU29060	ytaG	0.321	31329.3	0
BSU36600	mta	BSU29070	ytaF	0.46	6162.59	0
BSU36600	mta	BSU30090	yteU	0.258	32278	0
BSU36600	mta	BSU31310	yugP	0.269	24648.7	0
BSU36600	mta	BSU32360	yunC	0.263	36835.3	0
BSU36600	mta	BSU40820	yyaL	0.24	39048.6	0
BSU04160	mtlR	BSU03981	mtlA	0.949	305.74	1
BSU04160	mtlR	BSU03982	mtlF	0.955	168.265	1
BSU04160	mtlR	BSU03990	mtlD	0.923	327.81	1
BSU04160	mtlR	BSU22810	yphF	-0.135	43735.8	0
BSU01690	murR	BSU01650	ybbC	0.495	2445.89	0
BSU01690	murR	BSU01660	nagZ	0.442	3458.71	0
BSU01690	murR	BSU01670	amiE	0.583	1445.76	0
BSU01690	murR	BSU01680	murP	0.681	1037.86	0
BSU01690	murR	BSU01700	murQ	0.808	1015.24	0
BSU27890	nadR	BSU02390	ybgE	-0.22	41916.3	0
BSU27890	nadR	BSU02950	niaP	-0.823	2076.07	-1
BSU27890	nadR	BSU12400	yjnA	-0.153	43022.9	0
BSU27890	nadR	BSU22620	hisC	-0.191	42794	0
BSU27890	nadR	BSU22630	trpA	-0.24	38085.7	0
BSU27890	nadR	BSU22640	trpB	-0.253	36120.7	0
BSU27890	nadR	BSU22650	trpF	-0.225	39524.8	0
BSU27890	nadR	BSU22660	trpC	-0.219	36868.7	0
BSU27890	nadR	BSU22670	trpD	-0.294	34339.4	0
BSU27890	nadR	BSU22680	trpE	-0.431	18016.4	0
BSU27890	nadR	BSU24530	lipM	0.314	40690.9	0
BSU27890	nadR	BSU27830	coxA	-0.449	7896.44	0
BSU27890	nadR	BSU27840	safA	-0.673	669.82	0
BSU27890	nadR	BSU27850	nadA	-0.813	263.015	-1
BSU27890	nadR	BSU27860	nadC	-1.032	49.425	-1
BSU27890	nadR	BSU27870	nadB	-1.009	52.795	-1
BSU27890	nadR	BSU27880	nifS	-1.039	200.745	-1
BSU27890	nadR	BSU32080	yuiB	-0.274	40386.2	0
BSU27890	nadR	BSU32090	yuiA	-0.345	22777.5	0
BSU27890	nadR	BSU32890	yusQ	0.41	28215	0
BSU27890	nadR	BSU32900	yusR	0.228	37395.4	0
BSU27890	nadR	BSU32910	yusS	0.253	30443.2	0
BSU27890	nadR	BSU34870	hisF	-0.207	41489.7	0
BSU27890	nadR	BSU34880	hisA	-0.249	38000	0
BSU27890	nadR	BSU34890	hisH	-0.236	38245.4	0
BSU27890	nadR	BSU34900	hisB	-0.209	39840.7	0
BSU27890	nadR	BSU34910	hisD	-0.284	32324.4	0
BSU27890	nadR	BSU34920	hisG	-0.236	34266.8	0
BSU27890	nadR	BSU34930	hisZ	-0.265	32695.2	0
BSU35030	nagR	BSU07700	nagP	-0.735	1342.81	-1
BSU35030	nagR	BSU33380	yvgL	-0.219	43740.3	0
BSU35030	nagR	BSU35010	nagA	-0.709	1258.64	-1
BSU35030	nagR	BSU35020	nagB	-0.707	1430.69	-1
BSU02740	natR	BSU02550	ycbL	0.236	38979.1	0
BSU02740	natR	BSU02560	ycbM	0.3	30358.7	0
BSU02740	natR	BSU02570	ycbN	0.224	38607.4	0
BSU02740	natR	BSU02580	ycbO	0.352	11143.5	0
BSU02740	natR	BSU02660	ycbU	0.226	41904.7	0
BSU02740	natR	BSU02730	natK	0.294	24178.1	0
BSU02740	natR	BSU02750	natA	0.964	200.62	1
BSU02740	natR	BSU02760	natB	0.965	286.605	1
BSU02740	natR	BSU03570	sfp/2	0.184	42317.4	0
BSU02740	natR	BSU05109	ydzN	0.165	43754.9	0
BSU02740	natR	BSU05380	ydfE	0.168	41801.1	0
BSU02740	natR	BSU07650	yflK	0.198	43000.5	0
BSU02740	natR	BSU10500	yhjG	0.228	32650.7	0
BSU02740	natR	BSU13440	ykoY	-0.196	43424.8	0
BSU02740	natR	BSU14500	ykqA	0.148	43410.1	0
BSU02740	natR	BSU16200	fliE	0.178	42207.2	0
BSU02740	natR	BSU16210	fliF	0.156	43061.3	0
BSU02740	natR	BSU16220	fliG	0.165	41677.9	0
BSU02740	natR	BSU33450	helD	-0.212	42895.3	0
BSU02740	natR	BSU34710	psdS	0.196	30644.7	0
BSU02740	natR	BSU34720	psdR	0.185	40036.1	0
BSU02740	natR	BSU34729	yvzJ	0.194	41773.6	0
BSU02740	natR	BSU36250	ptkA	0.219	41498.8	0
BSU02740	natR	BSU38860	galE	0.204	42638.8	0
BSU09380	nsrR	BSU03280	nasF	-0.389	21134.1	-1
BSU09380	nsrR	BSU03290	nasE	-0.6	1534.87	-1
BSU09380	nsrR	BSU03300	nasD	-0.553	1477.77	-1
BSU09380	nsrR	BSU13040	hmp	-0.472	3583.07	-1
BSU09380	nsrR	BSU37310	fnr	-0.307	8135.26	-1
BSU09380	nsrR	BSU37320	narK	-0.152	41769.5	-1
BSU10560	ntdR	BSU10520	glcP	0.75	1147.3	1
BSU10560	ntdR	BSU10530	ntdC	0.77	778.105	1
BSU10560	ntdR	BSU10540	ntdB	0.862	507.805	1
BSU10560	ntdR	BSU10550	ntdA	0.656	1136.05	1
BSU13150	ohrR	BSU02700	lip	-0.205	41860.7	0
BSU13150	ohrR	BSU06820	yeeG	-0.184	42676.6	0
BSU13150	ohrR	BSU08810	senS	-0.161	43113.5	0
BSU13150	ohrR	BSU13140	ohrA	-0.987	24.22	-1
BSU13150	ohrR	BSU13760	ykvN	-0.149	42622.2	0
BSU13150	ohrR	BSU26270	yqaL	-0.214	41447.2	0
BSU13150	ohrR	BSU27210	yrhF	-0.197	41950.9	0
BSU13150	ohrR	BSU31810	yuzE	0.205	42981.8	0
BSU13150	ohrR	BSU40030	yxaB	-0.205	41081.7	0
BSU08340	padR	BSU02320	ybfP	-0.216	27550.8	0
BSU08340	padR	BSU07450	yfmJ	-0.266	36719.3	0
BSU08340	padR	BSU08210	yfiB	-0.224	41006	0
BSU08340	padR	BSU10200	yhfE	-0.337	38217.9	0
BSU08340	padR	BSU13200	rsbRB	-0.32	33945.6	0
BSU08340	padR	BSU13860	papB	-0.311	40356.3	0
BSU08340	padR	BSU14290	mobB	-0.172	42067.4	0
BSU08340	padR	BSU31350	pgi	-0.218	41841.1	0
BSU08340	padR	BSU32390	yunF	-0.211	41202.6	0
BSU08340	padR	BSU33030	yuxN	-0.279	23020.7	0
BSU08340	padR	BSU33400	yvgN	-0.186	41004.3	0
BSU08340	padR	BSU34400	padC	-0.917	350.45	-1
BSU08340	padR	BSU34410	yveG	-0.966	138.75	-1
BSU08340	padR	BSU34420	yveF	-0.953	310.76	-1
BSU08340	padR	BSU36020	alsR	-0.289	39546	0
BSU08340	padR	BSU36080	ywrF	-0.212	42139.5	0
BSU32140	paiB	BSU32150	paiA	0.75	1001.74	0
BSU08730	perR	BSU08820	katA	-0.559	1817.02	-1
BSU08730	perR	BSU11500	spx	-0.236	26227.5	-1
BSU08730	perR	BSU13850	zosA	-0.597	1828.55	-1
BSU08730	perR	BSU21790	yplQ	-0.225	41511.8	0
BSU08730	perR	BSU23520	fur	-0.245	15528.4	-1
BSU08730	perR	BSU28120	hemL	-0.572	1896.82	-1
BSU08730	perR	BSU28130	hemB	-0.666	1247.69	-1
BSU08730	perR	BSU28140	hemD	-0.647	1340.92	-1
BSU08730	perR	BSU28150	hemC	-0.674	1385.45	-1
BSU08730	perR	BSU28160	hemX	-0.705	1345.54	-1
BSU08730	perR	BSU28170	hemA	-0.649	1502.31	-1
BSU08730	perR	BSU32990	mrgA	-0.601	1882.12	-1
BSU08730	perR	BSU40100	ahpF	-0.361	4964.4	-1
BSU29110	phoP	BSU02630	tatAD	0.375	42436	1
BSU29110	phoP	BSU02640	tatCD	0.308	41579.7	1
BSU29110	phoP	BSU05730	ydhF	0.33	37844.6	1
BSU29110	phoP	BSU05740	phoB	0.301	35642	1
BSU29110	phoP	BSU07800	treP	0.121	38370.1	1
BSU29110	phoP	BSU07840	yfkN	0.157	42203.9	1
BSU29110	phoP	BSU09410	phoA	0.307	41383.9	1
BSU29110	phoP	BSU13330	ykoL	0.412	40727.4	1
BSU29110	phoP	BSU24950	pstBB	0.79	1670.81	1
BSU29110	phoP	BSU24960	pstBA	0.69	1350.95	1
BSU29110	phoP	BSU24970	pstA	0.781	1564.7	1
BSU29110	phoP	BSU24980	pstC	0.821	1542.13	1
BSU29110	phoP	BSU24990	pstS	0.862	1314.92	1
BSU29110	phoP	BSU32540	yurI	0.35	12376.7	1
BSU29110	phoP	BSU35540	tuaH	0.433	24195.9	1
BSU29110	phoP	BSU35550	tuaG	0.482	9921.42	1
BSU29110	phoP	BSU35560	tuaF	0.472	15160.2	1
BSU29110	phoP	BSU35570	tuaE	0.669	4740.61	1
BSU29110	phoP	BSU35580	tuaD	0.715	2315.47	1
BSU29110	phoP	BSU35590	tuaC	0.781	1456.22	1
BSU29110	phoP	BSU35600	tuaB	0.788	1636.6	1
BSU29110	phoP	BSU35609	tuaA/1	0.845	1556.88	1
BSU29110	phoP	BSU35610	tuaA/2	0.669	1923.36	1
BSU29110	phoP	BSU35740	tagD	-0.24	42853	-1
BSU29110	phoP	BSU39100	yxiO	0.205	40551.5	1
BSU29110	phoP	BSU40270	yycP	0.235	14599	1
BSU29110	phoP	BSU40280	yycO	0.241	12897.2	1
BSU17080	pksA	BSU06074	ydzW/2	0.163	43306.9	0
BSU17080	pksA	BSU11079	yizB	0.156	44489.4	0
BSU17080	pksA	BSU13660	kinD	0.162	43258.2	0
BSU17080	pksA	BSU17950	yneJ	0.165	42674.3	0
BSU17080	pksA	BSU25870	yqcF	0.163	37113	0
BSU34720	psdR	BSU02570	ycbN	0.17	44506.2	0
BSU34720	psdR	BSU04140	pbpC	0.398	10957.9	0
BSU34720	psdR	BSU06330	yeaC	0.175	38926.5	0
BSU34720	psdR	BSU06340	yeaD	0.313	13715.9	0
BSU34720	psdR	BSU08425	mprF	0.272	23244.5	0
BSU34720	psdR	BSU09070	yhcG	0.166	43134	0
BSU34720	psdR	BSU14500	ykqA	0.151	42282.8	0
BSU34720	psdR	BSU25170	yqfO	0.185	43055.5	0
BSU34720	psdR	BSU28570	yshE	0.141	44733.6	0
BSU34720	psdR	BSU34690	psdB	0.959	155.055	1
BSU34720	psdR	BSU34700	psdA	0.947	205.8	1
BSU34720	psdR	BSU34710	psdS	0.342	32339.4	0
BSU34720	psdR	BSU36240	ptpZ	0.159	43848.9	0
BSU32420	pucR	BSU03320	nasB	0.175	42327.3	0
BSU32420	pucR	BSU13170	guaD	0.317	7921.64	1
BSU32420	pucR	BSU22900	ypfB	-0.189	42264.8	0
BSU32420	pucR	BSU32410	pucH	0.31	10134.9	1
BSU32420	pucR	BSU32430	pucJ	0.621	1825.35	1
BSU32420	pucR	BSU32440	pucK	0.617	1849.36	1
BSU32420	pucR	BSU32450	pucL	0.544	2758.6	1
BSU32420	pucR	BSU32460	pucM	0.364	19534.8	1
BSU32420	pucR	BSU32470	pucE	0.627	2378.85	1
BSU32420	pucR	BSU32480	pucD	0.653	2300.38	1
BSU32420	pucR	BSU32490	pucC	0.729	1369.38	1
BSU32420	pucR	BSU32500	pucB	0.616	1642.5	1
BSU32420	pucR	BSU32510	pucA	0.638	1640.23	1
BSU32420	pucR	BSU32520	pucG	0.477	4419.88	1
BSU32420	pucR	BSU32530	pucF	0.469	8071	1
BSU32420	pucR	BSU36470	pucI	0.378	13577.2	1
BSU32420	pucR	BSU36640	ureC	0.234	33010.7	1
BSU32420	pucR	BSU36650	ureB	0.215	36116.9	1
BSU32420	pucR	BSU36660	ureA	0.174	39743	1
BSU32420	pucR	BSU40840	yyaJ	0.213	42199	0
BSU00470	purR	BSU06370	pbuG	-0.647	1893.11	-1
BSU00470	purR	BSU06420	purE	-0.822	917.9	-1
BSU00470	purR	BSU06430	purK	-0.894	575.485	-1
BSU00470	purR	BSU06440	purB	-0.935	281.43	-1
BSU00470	purR	BSU06450	purC	-0.945	266.02	-1
BSU00470	purR	BSU06460	purS	-0.929	331.44	-1
BSU00470	purR	BSU06470	purQ	-0.94	290.695	-1
BSU00470	purR	BSU06480	purL	-0.947	304.58	-1
BSU00470	purR	BSU06490	purF	-0.93	379.36	-1
BSU00470	purR	BSU06500	purM	-0.935	355.43	-1
BSU00470	purR	BSU06510	purN	-0.938	348.485	-1
BSU00470	purR	BSU06520	purH	-0.912	430.09	-1
BSU00470	purR	BSU06530	purD	-0.867	559.855	-1
BSU00470	purR	BSU15480	pyrP	-0.286	37805.1	0
BSU00470	purR	BSU15490	pyrB	-0.361	23992.3	0
BSU00470	purR	BSU15500	pyrC	-0.381	21302.7	0
BSU00470	purR	BSU15510	pyrAA	-0.419	13425.4	0
BSU00470	purR	BSU15520	pyrAB	-0.392	24567.6	0
BSU00470	purR	BSU15530	pyrK	-0.422	18368.2	0
BSU00470	purR	BSU15540	pyrD	-0.431	14037.2	0
BSU00470	purR	BSU15550	pyrF	-0.382	27890.8	0
BSU00470	purR	BSU15560	pyrE	-0.423	14694.4	0
BSU00470	purR	BSU22060	pbuX	-0.865	870.425	-1
BSU00470	purR	BSU22070	xpt	-0.826	895.42	-1
BSU00470	purR	BSU24310	folD	-0.381	6444.32	-1
BSU00470	purR	BSU24320	nusB	-0.417	5271.51	-1
BSU00470	purR	BSU29990	pbuO	-0.308	4395.8	-1
BSU00470	purR	BSU32130	guaC	-0.412	7433.66	-1
BSU00470	purR	BSU36900	glyA	-0.293	11477.5	-1
BSU00470	purR	BSU40420	purA	-0.415	19924.2	-1
BSU03230	putR	BSU03200	putB	0.979	306.99	1
BSU03230	putR	BSU03210	putC	0.979	273.47	1
BSU03230	putR	BSU03220	putP	0.676	1340.46	1
BSU39990	qdoR	BSU39970	yxaH	-1.106	366.92	-1
BSU39990	qdoR	BSU39980	qdoI	-1.16	126.71	-1
BSU35910	rbsR	BSU08100	acoR	-0.237	23800.1	0
BSU35910	rbsR	BSU29700	acuB	-0.279	35996.4	0
BSU35910	rbsR	BSU29710	acuC	-0.328	30652.9	0
BSU35910	rbsR	BSU38190	galT	-0.36	31340	0
BSU35910	rbsR	BSU38810	msmX	-0.176	41484.8	0
BSU35910	rbsR	BSU39070	bglS	-0.371	24667.8	0
BSU35910	rbsR	BSU39670	iolJ	-0.225	14801.3	0
BSU35910	rbsR	BSU39680	iolI	-0.135	37060.7	0
BSU35910	rbsR	BSU39700	iolG	-0.122	39315.9	0
BSU35910	rbsR	BSU39710	iolF	-0.123	38296.8	0
BSU35910	rbsR	BSU39720	iolE	-0.123	37709	0
BSU35910	rbsR	BSU39770	iolR	0.23	39283.4	0
BSU23120	resD	BSU03280	nasF	0.454	3526.95	1
BSU23120	resD	BSU03290	nasE	0.466	2399.64	1
BSU23120	resD	BSU03300	nasD	0.469	2139.08	1
BSU23120	resD	BSU03750	yclJ	0.325	41325.2	1
BSU23120	resD	BSU03760	yclK	0.433	23875.6	1
BSU23120	resD	BSU03960	ycnK	0.182	43126.5	0
BSU23120	resD	BSU04510	ydbL	0.563	2800.41	0
BSU23120	resD	BSU04520	ydbM	0.496	12062.4	0
BSU23120	resD	BSU05720	ydhE	0.35	31805.1	0
BSU23120	resD	BSU06560	yerA	0.218	33644.7	0
BSU23120	resD	BSU07330	yfnB	-0.148	43699.9	0
BSU23120	resD	BSU07380	yfmQ	0.549	3767.95	0
BSU23120	resD	BSU10120	hemE	0.391	33315.1	0
BSU23120	resD	BSU10130	hemH	0.3	42264.4	0
BSU23120	resD	BSU11920	yjcN	-0.193	33861	0
BSU23120	resD	BSU13040	hmp	0.243	11680.2	1
BSU23120	resD	BSU14870	ctaA	0.642	2680.14	1
BSU23120	resD	BSU14880	ctaB	0.432	5160.43	1
BSU23120	resD	BSU14890	ctaC	0.201	15814.7	1
BSU23120	resD	BSU14900	ctaD	0.293	2249.39	1
BSU23120	resD	BSU14910	ctaE	0.292	2087.8	1
BSU23120	resD	BSU14920	ctaF	0.297	2478.43	1
BSU23120	resD	BSU14930	ctaG	0.261	9120.64	1
BSU23120	resD	BSU18170	yngA	0.307	40806.4	0
BSU23120	resD	BSU18180	yngB	0.277	42989.4	0
BSU23120	resD	BSU19140	yozB	0.389	26510.8	0
BSU23120	resD	BSU23110	resE	0.616	2211	1
BSU23120	resD	BSU23130	resC	0.634	1508.52	1
BSU23120	resD	BSU23140	resB	0.682	1462.02	1
BSU23120	resD	BSU23150	resA	0.466	4562.77	1
BSU23120	resD	BSU30660	ytkA	0.29	34645.1	0
BSU23120	resD	BSU37310	fnr	0.597	2108.81	1
BSU23120	resD	BSU37350	sboA	0.645	1218.4	1
BSU23120	resD	BSU37360	sboX	0.626	1251.61	1
BSU23120	resD	BSU37370	albA	0.589	1301.48	1
BSU23120	resD	BSU37380	albB	0.598	1370.01	1
BSU23120	resD	BSU37390	albC	0.616	1201.53	1
BSU23120	resD	BSU37400	albD	0.583	1288.53	1
BSU23120	resD	BSU37410	albE	0.567	1289.12	1
BSU23120	resD	BSU37420	albF	0.504	5859.59	1
BSU23120	resD	BSU37430	albG	0.506	5689.66	1
BSU23120	resD	BSU38730	cydD	0.347	5545.94	1
BSU23120	resD	BSU38740	cydC	0.407	2371.32	1
BSU23120	resD	BSU38750	cydB	0.415	1949.09	1
BSU23120	resD	BSU38760	cydA	0.305	9622.57	1
BSU23120	resD	BSU39940	yxaL	0.215	42622.5	0
BSU23120	resD	BSU40580	yybN	-0.182	36065.6	0
BSU05970	rex	BSU03050	ldh	-0.491	1419.21	-1
BSU05970	rex	BSU03060	lctP	-0.603	1235.3	-1
BSU05970	rex	BSU12280	yjlC	-0.131	38587.6	-1
BSU05970	rex	BSU12290	ndh	-0.161	40824.1	-1
BSU05970	rex	BSU25550	rpsT	-0.151	38980.2	0
BSU05970	rex	BSU30820	menD	-0.157	41780.9	0
BSU05970	rex	BSU36000	alsD	-0.604	14712.6	-1
BSU05970	rex	BSU36010	alsS	-0.541	21068.6	-1
BSU05970	rex	BSU38060	ywcJ	-0.545	2893.53	-1
BSU05970	rex	BSU38730	cydD	-0.498	2111.67	-1
BSU05970	rex	BSU38740	cydC	-0.578	1159.02	-1
BSU05970	rex	BSU38750	cydB	-0.66	864.095	-1
BSU05970	rex	BSU38760	cydA	-0.686	998.96	-1
BSU33660	rghR	BSU01140	ybaC	0.19	43187.3	0
BSU33660	rghR	BSU02040	ybdN	-0.25	32110.3	0
BSU33660	rghR	BSU02650	pcp	-0.61	5845.97	0
BSU33660	rghR	BSU04130	yczJ	-0.296	35890.5	0
BSU33660	rghR	BSU04210	ydaF	-0.245	37705.6	0
BSU33660	rghR	BSU04220	ydaG	-0.249	28124	0
BSU33660	rghR	BSU06830	rapH	-0.525	1336.41	-1
BSU33660	rghR	BSU06839	phrH	-0.593	1118.92	-1
BSU33660	rghR	BSU07440	yfmK	-0.383	24959.8	0
BSU33660	rghR	BSU08610	yfhO	0.205	42592.5	0
BSU33660	rghR	BSU09200	yhcS	-0.209	42336.5	0
BSU33660	rghR	BSU09330	yhcZ	-0.229	31056.8	0
BSU33660	rghR	BSU10150	yhgD	0.248	41204.1	0
BSU33660	rghR	BSU12210	yjiB	-0.484	24160.7	0
BSU33660	rghR	BSU12220	yjiC	-0.399	38808.9	0
BSU33660	rghR	BSU13730	queD	0.231	40774.3	0
BSU33660	rghR	BSU13740	queE	0.212	41685.6	0
BSU33660	rghR	BSU13750	queF	0.216	41524.7	0
BSU33660	rghR	BSU14320	yknU	-0.296	15156.3	0
BSU33660	rghR	BSU15100	ylbP	-0.269	41309.3	0
BSU33660	rghR	BSU16050	rbgA	0.213	42441	0
BSU33660	rghR	BSU16520	frr	0.241	40947.1	0
BSU33660	rghR	BSU17100	pksC	-0.324	39555.1	0
BSU33660	rghR	BSU18340	ppsA	-0.257	42843.2	0
BSU33660	rghR	BSU18530	yoaA	-0.271	36337.3	0
BSU33660	rghR	BSU22580	ypiB	-0.335	16481.5	0
BSU33660	rghR	BSU24110	yqzF	-0.437	13529.9	0
BSU33660	rghR	BSU24290	yqiC	0.201	41893	0
BSU33660	rghR	BSU24320	nusB	0.173	43841.5	0
BSU33660	rghR	BSU24780	yqgY	-0.322	40548.7	0
BSU33660	rghR	BSU24800	yqgW	-0.335	37176.9	0
BSU33660	rghR	BSU25569	yqzM	-0.383	20252	0
BSU33660	rghR	BSU27490	yrrB	0.156	42609.1	0
[truncated: 2,518 more rows]

## Sheet: Legend
Dataset EV4: Inferred Transcriptional Network List of predicted regulatory interactions. List is sorted alphabetically by transcription factor. Beta score and confidence are indicated. Novel interactions are indicated as "0".
