# Supplementary material for: An experimentally supported model of the Bacillus subtilis global transcriptional regulatory network
Source: Mol Syst Biol. 2015 Nov 17;11(11):839. doi: 10.15252/msb.20156236 (PMC4670728; doi:10.15252/msb.20156236)
Supplement: Supplementary file 8 — Dataset EV5 [file MSB-11-839-s008.zip › Dataset_EV5/README.txt]

Dataset EV5: 
Cytoscape File of the network shown in Figure 5
