# Supplementary material for: An experimentally supported model of the Bacillus subtilis global transcriptional regulatory network
Source: Mol Syst Biol. 2015 Nov 17;11(11):839. doi: 10.15252/msb.20156236 (PMC4670728; doi:10.15252/msb.20156236)
Supplement: Supplementary file 9 — Dataset EV6 [file MSB-11-839-s009.xls]

## Sheet: Analysis by regulon
Table of contents
I. SigB REGULON (lines 498-712)																					Color code
I.A. Recovered from priors																					Predictions:
I.A.1. Differentially expressed in KO experiment (p-value<0.01)																					0	Novel prediction
I.A.2. Partially supported in KO experiment (0.01<p-value<0.1)																					1	Recovered prior (activation)
I.A.3. Not differentially expressed in KO experiment (p-value>0.1)																					-1	Recovered prior (repression)
I.B. Novel																					no pred	Not predicted as target
I.B.1. Differentially expressed in KO experiment (p-value<0.01)																					can't predict auto-regulation	Auto-regulation (can't be predicted)
I.B.2. Partially supported in KO experiment (0.01<p-value<0.1)																					Transcriptional profiling
I.B.3. Not differentially expressed in KO experiment (p-value>0.1):																						Differentially transcribed (ratio >2)
I.C.In prior, but not recovered																						Differentially transcribed (1.75<ratio <2)
I.C.1. Differentially expressed in KO experiment (p-value<0.01)																						Differentially transcribed (ratio <0.5)
I.C.2. Partially supported in KO experiment (0.01<p-value<0.1)																						Differentially transcribed (0.5<ratio<0.57)
I.C.3. Not differentially expressed in KO experiment (p-value>0.1)																					P-values:
I.C.4. Special case (auto-regulation)																						0.01<p-value<0.05
I.D. Differentially expressed but not predicted as target																						0.05<p-value<0.1
I.D.1. Differentially expressed in KO experiment (p-value<0.01)																						0.1<p-value<0.2
																						p-value>0.2
II. SigD REGULON (lines 713-850)																					Motifs:
II.A. Recovered from priors																					yes	Motif is present
II.A.1. Differentially expressed in KO experiment (p-value<0.01)																					no	No motif found
II.A.2. Partially supported in KO experiment (0.01<p-value<0.1)
II.A.3. Not differentially expressed in KO experiment (p-value>0.1)
II.B. Novel
II.B.1. Differentially expressed in KO experiment (p-value<0.01)
II.B.2. Partially supported in KO experiment (0.01<p-value<0.1)
II.B.3. Not differentially expressed in KO experiment (p-value>0.1):
II.C.In prior, but not recovered
II.C.1. Differentially expressed in KO experiment (p-value<0.01)
II.C.2. Partially supported in KO experiment (0.01<p-value<0.1)
II.C.3. Not differentially expressed in KO experiment (p-value>0.1)
II.C.4. Special case (auto-regulation)
III. SigE REGULON (lines 851-1226)
III.A. Recovered from priors
III.A.1. Differentially expressed in KO experiment (p-value<0.01)
III.A.1a.1. Repressed by SpoIIID
III.A.1a.2. Repressed by GerR
III.A.1b. activated by SpoIIID
III.A.1c. not affected by SpoIIID
III.A.2. Partially supported in KO experiment (0.01<p-value<0.1)
III.A.3. Not differentially expressed in KO experiment (p-value>0.1)
III.A.3a. Repressed by SpoIIID or GerR
III.A.3b. activated by SpoIIID
III.A.3c. not affected by SpoIIID
III.B. Novel
III.B.1. Differentially expressed in KO experiment (p-value<0.01)
III.B.1a.1. Repressed by SpoIIID
III.B.1a.2. Repressed by GerR
III.B.1b. activated by SpoIIID
III.B.1c. not affected by SpoIIID
III.B.2. Partially supported in KO experiment (0.01<p-value<0.1)
III.B.2a. Repressed by SpoIIID or GerR
III.B.2b. activated by SpoIIID
III.B.2c. not affected by SpoIIID
III.B.3. Not differentially expressed in KO experiment (p-value>0.1)
III.B.3a. Repressed by SpoIIID or GerR
III.B.3b. activated by SpoIIID
III.B.3c. not affected by SpoIIID
III.C.In prior, but not recovered
III.C.1. Differentially expressed in KO experiment (p-value<0.01)
III.C.2. Partially supported in KO experiment (0.01<p-value<0.1)
III.C.3. Not differentially expressed in KO experiment (p-value>0.1)
III.D. Differentially expressed, but not predicted as target
III.D.1. Differentially expressed in KO experiment (p-value<0.01)
III.D. 1a Repressed by SpoIIID or GerR
III.D. 1b Activated by SpoIIID
III.D. 1c Unaffected by SpoIIID
IV. SigF REGULON (lines 1227-1434)
IV.A. Recovered from priors
IV.A.1. Differentially expressed in KO experiment (p-value<0.01)
IV.A.2. Partially supported in KO experiment (0.01<p-value<0.1)
IV.A.3. Not differentially expressed in KO experiment (p-value>0.1)
IV.B. Novel
IV.B.1. Differentially expressed in KO experiment (p-value<0.01)
IV.B.2. Partially supported in KO experiment (0.01<p-value<0.1)
IV.B.3. Not differentially expressed in KO experiment (p-value>0.1):
IV.B.4 Not supported in sigF KO experiment, but suppported in rsfA KO
IV.C.In prior, but not recovered
IV.C.1. Differentially expressed in KO experiment (p-value<0.01)
IV.C.2. Partially supported in KO experiment (0.01<p-value<0.1)
IV.C.3. Not differentially expressed in KO experiment (p-value>0.1)
IV.D. Differentially expressed but not predicted as target
IV.D.1. Differentially expressed in KO experiment (p-value<0.01)
IV.D.1a. Predicted SigG target
IV.D.1b. Predicted SigE target
IV.D.1c. Other
IV.D.2. Partially supported in KO experiment (0.01<p-value<0.1)
IV.D.2a. Predicted SigG target
IV.D.2b. Predicted SigE target
IV.D.3. Not supported in KO experiment (p-value>0.1)
V. SigG REGULON (lines 1435-1698)
V.A. Recovered from priors
V.A.1. Differentially expressed in KO experiment (p-value<0.01)
V.A.1a. Repressed by SpoVT
V.A.1a.1. Dual regulation by SigF and SigG
V.A.1a.2. Unaffected by SigF
V.A.1b. activated by SpoVT
V.A.1b.1. Dual regulation by SigF and SigG
V.A.1b.2. Unaffected by SigF
V.A.1c. not affected by SpoVT
V.A.1c.1. Dual regulation by SigF and SigG
V.A.1c.2. Unaffected by SigF
V.A.2. Partially supported in KO experiment (0.01<p-value<0.1)
V.A.2a. Repressed by SpoVT
V.A.2a.1. Dual regulation by SigF and SigG
V.A.2a.2. Unaffected by SigF
V.A.2b. activated by SpoVT
V.A.3. Not differentially expressed in KO experiment (p-value>0.1)
V.A.3a. Repressed by SpoVT
V.A.3a.1. Dual regulation by SigF and SigG
V.A.3a.2. Unaffected by SigF
V.A.3b. activated by SpoVT
V.A.3c. not affected by SpoVT
V.B. Novel
V.B.1. Differentially expressed in KO experiment (p-value<0.01)
V.B.1a. Repressed by SpoVT
V.B.1a.1. Dual regulation by SigF and SigG
V.B.1a.2. Unaffected by SigF
V.B.1b. activated by SpoVT
V.B.1b.1. Dual regulation by SigF and SigG
V.B.1b.2. Unaffected by SigF
V.B.1c. not affected by SpoVT
V.B.1c.1. Dual regulation by SigF and SigG
V.B.1c.2. Unaffected by SigF
V.B.2. Partially supported in KO experiment (0.01<p-value<0.1)
V.B.2a. Repressed by SpoVT
V.B.2a.1. Dual regulation by SigF and SigG
V.B.2a.2. Unaffected by SigF
V.B.2b. activated by SpoVT
V.B.2c. not affected by SpoVT
V.B.3. Not differentially expressed in KO experiment (p-value>0.1)
V.B.3a. Repressed by SpoVT
V.B.3a.1. Dual regulation by SigF and SigG
V.B.3a.2. Unaffected by SigF
V.B.3b. activated by SpoVT
V.B.3c. not affected by SpoVT
V.B.3c.1. Dual regulation by SigF and SigG
V.B.3c.2. Unaffected by SigF
V.C.In prior, but not recovered
V.C.1. Differentially expressed in KO experiment (p-value<0.01)
V.C.2. Partially supported in KO experiment (0.01<p-value<0.1)
V.C.3. Not differentially expressed in KO experiment (p-value>0.1)
V.C.3a. Repressed by SpoVT
V.C.3a.1. Dual regulation by SigF and SigG
V.C.3a.2. Unaffected by SigF
V.C.3b. activated by SpoVT
V.C.3c. not affected by SpoVT
V.C.3c.1. Dual regulation by SigF and SigG
V.C.3c.2. Unaffected by SigF
V.C.4 Special case (auto-regulation)
V.D. Differentially expressed but not predicted as target
V.D.1. Differentially expressed in KO experiment (p-value<0.01)
V.D.1a. Dual regulation by SigF and SigG
V.D.1b. Unaffected by SigF
V.D.1b.1. Repressed by SpoVT
V.D.1b.2. Activated by SpoVT
VI. SigH REGULON (lines 1700-1795)
VI.A. Recovered from priors
VI.A.1. Differentially expressed in KO experiment (p-value<0.01)
VI.A.2. Partially supported in KO experiment (0.01<p-value<0.1)
VI.A.3. Not differentially expressed in KO experiment (p-value>0.1)
VI.B. Novel
VI.B.1. Differentially expressed in KO experiment (p-value<0.01)
VI.B.2. Partially supported in KO experiment (0.01<p-value<0.1)
VI.B.3. Not differentially expressed in KO experiment (p-value>0.1):
VI.C.In prior, but not recovered
VI.C.1. Differentially expressed in KO experiment (p-value<0.01)
VI.C.2. Partially supported in KO experiment (0.01<p-value<0.1)
VI.C.3. Not differentially expressed in KO experiment (p-value>0.1)
VI.C.4. Special case (auto-regulation)
VI.D. Differentially expressed but not predicted as target
VI.D.1. Differentially expressed in KO experiment (p-value<0.01)
VII. SigK REGULON (lines 1796-2088)
VII.A. Recovered from priors
VII.A.1. Differentially expressed in KO experiment (p-value<0.01)
VII.A.1a. Repressed by GerE
VII.A.1b.1. activated by GerE
VII.A.1b.2. activated by GerR
VII.A.1c. not affected by GerE
VII.A.2. Partially supported in KO experiment (0.01<p-value<0.1)
VII.A.2a. Repressed by GerE
VII.A.2b. activated by GerE
VII.A.2c. not affected by GerE
VII.A.3. Not differentially expressed in KO experiment (p-value>0.1)
VII.A.3a. Repressed by GerE
VII.A.3b. activated by GerE
VII.A.3c. not affected by GerE
VII.B. Novel
VII.B.1. Differentially expressed in KO experiment (p-value<0.01)
VII.B.1a. Repressed by GerE
VII.B.1b. activated by GerE
VII.B.1c. not affected by GerE
VII.B.2. Partially supported in KO experiment (0.01<p-value<0.1)
VII.B.2a. Repressed by GerE
VII.B.2b. activated by GerE
VII.B.2c. not affected by GerE
VII.B.3. Not differentially expressed in KO experiment (p-value>0.1)
VII.B.3a. Repressed by GerE
VII.B.3b. activated by GerE
VII.B.3c. not affected by GerE
VII.C.In prior, but not recovered
VII.C.1. Differentially expressed in KO experiment (p-value<0.01)
VII.C.2. Partially supported in KO experiment (0.01<p-value<0.1)
VII.C.3. Not differentially expressed in KO experiment (p-value>0.1)
VII.C.3a. Repressed by GerE
VII.C.3b. activated by GerE
VII.C.3c. not affected by GerE
VII.C.4 Special case (auto-regulation)
VII.D. Differentially expressed, but not predicted as target
VII.D.1. Differentially expressed in KO experiment (p-value<0.01)
VII.D. 1a Repressed by GerE
VII.D. 1b Activated by GerE
VII.D. 1c Unaffected by GerE
VII.D.2. Partially supported in KO experiment (0.01<p-value<0.1)
VII.D. 2a Repressed by GerE
VII.D. 2b Activated by GerE
VII.D.3. Not differentially expressed in KO experiment (p-value>0.1)
VII.D. 3a Repressed by GerE
VII.D. 3b Activated by GerE
VII.D. 3c Unaffected by GerE
VII.E. Predicted targets of YsmB
VIII. SigL REGULON (lines 2089-2173)
VIII.A. Recovered from priors
VIII.A.1. Differentially expressed in KO experiment (p-value<0.01)
VIII.A.2. Partially supported in KO experiment (0.01<p-value<0.1)
VIII.A.3. Not differentially expressed in KO experiment (p-value>0.1)
VIII.B. Novel
VIII.C.In prior, but not recovered
VIII.D. Differentially expressed but not predicted as target
VIII.D.1. Differentially expressed in KO experiment (p-value<0.01)
VIII.D.2. Partially supported in KO experiment (0.01<p-value<0.1)
IX. SigM REGULON (lines 2174-2351)
IX.A. Recovered from priors
IX.A.1. Differentially expressed in KO experiment (p-value<0.01)
IX.A.2. Partially supported in KO experiment (0.01<p-value<0.1)
IX.A.3. Not differentially expressed in KO experiment (p-value>0.1)
IX.B. Novel
IX.B.1. Differentially expressed in KO experiment (p-value<0.01)
IX.B.2. Partially supported in KO experiment (0.01<p-value<0.1)
IX.B.3. Not differentially expressed in KO experiment (p-value>0.1):
IX.C.In prior, but not recovered
IX.C.1. Differentially expressed in KO experiment (p-value<0.01)
IX.C.2. Partially supported in KO experiment (0.01<p-value<0.1)
IX.C.3. Not differentially expressed in KO experiment (p-value>0.1)
IX.C.4. Special case (auto-regulation)
IX.D. Differentially expressed but not predicted as target
IX.D.1. Differentially expressed in KO experiment (p-value<0.01)
X. SigW REGULON (lines 2352-2439)
X.A. Recovered from priors
X.A.1. Differentially expressed in KO experiment (p-value<0.01)
X.A.2. Partially supported in KO experiment (0.01<p-value<0.1)
X.A.3. Not differentially expressed in KO experiment (p-value>0.1)
X.B. Novel
X.B.1. Differentially expressed in KO experiment (p-value<0.01)
X.C.In prior, but not recovered
X.C.1. Differentially expressed in KO experiment (p-value<0.01)
X.C.2. Partially supported in KO experiment (0.01<p-value<0.1)
X.C.3. Not differentially expressed in KO experiment (p-value>0.1)
X.C.4. Special case (auto-regulation)
XI. SigX REGULON (lines 2440-2473)
XI.A. Recovered from priors
XI.B. Novel
XI.C.In prior, but not recovered
XI.D. Special case (auto-regulation)
XII. AbrB REGULON (lines 2474-2782)
XIIR. AbrB REGULON-repression
XIIR.A. Recovered from priors
XIIR.A1. Differentially expressed in KO experiment (p-value<0.01)
XIIR.A2. Partially supported in KO experiment (0.01<p-value<0.1)
XIIR.A3. Not differentially expressed in KO experiment (p-value>0.1)
XIIR.B. Novel
XIIR.B.1. Differentially expressed in KO experiment (p-value<0.01)
XIIR.B.2. Partially supported in KO experiment (0.01<p-value<0.1)
XIIR.B.3. Not differentially expressed in KO experiment (p-value>0.1)
XIIR.C.In prior, but not recovered
XIIR.C.1. Differentially expressed in KO experiment (p-value<0.01)
XIIR.C.2. Partially supported in KO experiment (0.01<p-value<0.1)
XIIR.C.3. Not differentially expressed in KO experiment (p-value>0.1)
XIIR.C.4. Special case (auto-regulation)
XIIA.AbrB REGULON-activation
XIIA.A1. Recovered from priors
XIIA.A1. Differentially expressed in KO experiment (p-value<0.01)
XIIA.A2. Partially supported in KO experiment (0.01<p-value<0.1)
XIIA.A3. Not differentially expressed in KO experiment (p-value>0.1)
XIIA.B. Novel
XIIA.B.1. Differentially expressed in KO experiment (p-value<0.01)
XIIA.C.In prior, but not recovered
XIIA.C.1. Differentially expressed in KO experiment (p-value<0.01)
XIIA.C.2. Partially supported in KO experiment (0.01<p-value<0.1)
XIII. CcpA REGULON (lines 2783-3053)
XIIIR. CcpA REGULON-repression
XIIIR.A. Recovered from priors
XIIIR.B. Novel
XIIIR.B.1. Supported by external data
XIIIR.B.2. Not supported by external data
XIIIR.C. In prior, but not recovered
XIIIR.C1 CcpA target according to external data
XIIIR.C2 No support according to external data
XIIIA.CcpA REGULON-activation
XIIIA.A. Recovered from priors
XIIIA.B. Novel
XIIIA.C.In prior, but not recovered
XIIIA.C.1 CcpA target by external validation
XIIIA.C.2 Regulator unknown
XIV. CodY REGULON (lines 3054-3255)
XIVR. CodY REGULON-repression
XIVR.A. Recovered from priors
XIVR.A1. Differentially expressed in KO experiment (p-value<0.01)
XIVR.A2. Partially supported in KO experiment (0.01<p-value<0.1)
XIVR.A2a. Supported by external source
XIVR.A2b. Not supported by external source
XIVR.A3. Not differentially expressed in KO experiment (p-value>0.1)
XIVR.A3a. Supported by external source
XIVR.A3b. Not supported by external source
XIVR.B. Novel
XIVR.B1. Differentially expressed in KO experiment (p-value<0.01)
XIVR.B2. Partially supported in KO experiment (0.01<p-value<0.1)
XIVR.B2a. Supported by external source
XIVR.B2b. Not supported by external source
XIVR.B3. Not differentially expressed in KO experiment (p-value>0.1)
XIVR.B3a. Supported by external source
XIVR.B3b. Not supported by external source
XIVR.C.In prior, but not recovered
XIVR.C1. Differentially expressed in KO experiment (p-value<0.01)
XIVR.C2. Partially supported in KO experiment (0.01<p-value<0.1)
XIVR.C3. Not differentially expressed in KO experiment (p-value>0.1)
XIVR.C.4. Special case (auto-regulation)
XV. ComK REGULON (lines 3256-3418)
XVA. ComK REGULON-activation
XVA.A. Recovered from priors
XVA.A1. Differentially expressed in KO experiment (p-value<0.01)
XVA.A2. Partially supported in KO experiment (0.01<p-value<0.1)
XVA.A3. Not differentially expressed in KO experiment (p-value>0.1)
XVA.B. Novel
XVA.B1. Differentially expressed in KO experiment (p-value<0.01)
XVA.B2. Partially supported in KO experiment (0.01<p-value<0.1)
XVA.B3. Not differentially expressed in KO experiment (p-value>0.1)
XVA.C.In prior, but not recovered
XVA.C1. Differentially expressed in KO experiment (p-value<0.01)
XVA.C2. Partially supported in KO experiment (0.01<p-value<0.1)
XVA.C3. Not differentially expressed in KO experiment (p-value>0.1)
XVA.C.4. Special case (auto-regulation)
XVA.D. Known target, not in prior
XVA.E. Differentially expressed, not predicted
XVI. PhoP REGULON (lines 3419-3489)
XVIA. PhoP REGULON-activation
XVIA.A. Recovered from priors
XVIA.A1. Differentially expressed in KO experiment (p-value<0.01)
XVIA.A2. Partially supported in KO experiment (0.01<p-value<0.1)
XVIA.A3. Not differentially expressed in KO experiment (p-value>0.1)
XVIA.B. Novel
XVIA.C.In prior, but not recovered
XVIA.C1. Differentially expressed in KO experiment (p-value<0.01)
XVIA.C2. Partially supported in KO experiment (0.01<p-value<0.1)
XVIA.C3. Not differentially expressed in KO experiment (p-value>0.1)
XVIA.C3. 1. Supported by external source
XVIA.C3. 2. Not supported by external source
XVIA.C.4. Special case (auto-regulation)
XVII. ScoC REGULON (lines 3490-3552)
XVIIR. ScoC REGULON-repression
XVIIR.A. Recovered from priors
XVIIR.A1. Differentially expressed in KO experiment (p-value<0.01)
XVIIR.A2. Partially supported in KO experiment (0.01<p-value<0.1)
XVIIR.A3. Not differentially expressed in KO experiment (p-value>0.1)
XVIIR.B. Novel
XVIIR.B1. Differentially expressed in KO experiment (p-value<0.01)
XVIIR.B2. Partially supported in KO experiment (0.01<p-value<0.1)
XVIIR.B3. Not differentially expressed in KO experiment (p-value>0.1)
XVIIR.C.In prior, but not recovered
XVIIR.C1. Differentially expressed in KO experiment (p-value<0.01)
XVIIR.C2. Partially supported in KO experiment (0.01<p-value<0.1)
XVIIR.C3. Not differentially expressed in KO experiment (p-value>0.1)
XVIII. SinR REGULON (lines 3553-3607)
XVIIIR. SinR REGULON-repression
XVIIIR.A. Recovered from priors
XVIIIR.A1. Differentially expressed in KO experiment (p-value<0.01)
XVIIIR.A2. Partially supported in KO experiment (0.01<p-value<0.1)
XVIIIR.A3. Not differentially expressed in KO experiment (p-value>0.1)
XVIIIR.B. Novel
XVIIIR.C.In prior, but not recovered
XVIIIR.C1. Differentially expressed in KO experiment (p-value<0.01)
XVIIIR.C2. Partially supported in KO experiment (0.01<p-value<0.1)
XVIIIR.C3. Not differentially expressed in KO experiment (p-value>0.1)
XIX. Spo0A REGULON (lines 3608-3855)
XIXA. Spo0A REGULON-activation
XIXA.A. Recovered from priors
XIXA.A1. Differentially expressed in KO experiment (p-value<0.01)
XIXA.A2. Partially supported in KO experiment (0.01<p-value<0.1)
XIXVA.A3. Not differentially expressed in KO experiment (p-value>0.1)
XIXA.B. Novel
XIXA.B1. Differentially expressed in KO experiment (p-value<0.01)
XIXA.B2. Partially supported in KO experiment (0.01<p-value<0.1)
XIXA.B3. Not differentially expressed in KO experiment (p-value>0.1)
XIXA.C.In prior, but not recovered
XIXA.C1. Differentially expressed in KO experiment (p-value<0.01)
XIXA.C2. Partially supported in KO experiment (0.01<p-value<0.1)
XIXA.C3. Not differentially expressed in KO experiment (p-value>0.1)
XIXA.D. Differentially expressed, but not predicted as target
XIXR. Spo0A REGULON-repression
XIXR.A. Recovered from priors
XIXR.A1. Differentially expressed in KO experiment (p-value<0.01)
XIXR.A2. Partially supported in KO experiment (0.01<p-value<0.1)
XIXRA.A3. Not differentially expressed in KO experiment (p-value>0.1)
XIXR.B. Novel
XIXR.B1. Differentially expressed in KO experiment (p-value<0.01)
XIXR.B2. Partially supported in KO experiment (0.01<p-value<0.1)
XIXR.B3. Not differentially expressed in KO experiment (p-value>0.1)
XIXR.C. In prior, but not recovered
XIXR.C1. Differentially expressed in KO experiment (p-value<0.01)
XIXR.C2. Partially supported in KO experiment (0.01<p-value<0.1)
XIXR.C3. Not differentially expressed in KO experiment (p-value>0.1)
XIXR.C4. Special case (autoregulation)
XX. Spx REGULON (lines 3856-3904)
XXA. Spx REGULON-activation
XXA.A. Recovered from priors
XXA.B. Novel
XXA.B.1 External validation
XXA.B.2 No external validation
XXA. C.In prior, but not recovered (not confirmed by external validation)
XXI. TnrA REGULON (lines 3905-4004)
XXIA. TnrA REGULON-activation
XXIA.A. Recovered from priors
XXIA.B. Novel
XXIA.C. In prior but not recovered
XXIA.C.1 External validation
XXIA.C.2 No external validation
XXIA.D. Special case (auto-regulation)
XXIR. TnrA REGULON-repression
XXIR.A. Recovered from priors
XXIR.B. Novel
XXIR.B1. External validation
XXIR.B2. No external validation
XXIR.C. In prior but not recovered
XXII. WalR REGULON (lines 4005-4051)
XXIIA. WalR REGULON-activation
XXIIA.A. Recovered from priors
XXIIA.A.1 External validation
XXIIA.A.2 No external validation
XXIIA.B. Novel
XXIIA.B.1 External validation
XXIIA.B.2 No external validation
XXIIA.C. In prior but not recovered
XXIIA.C.1 External validation
XXIIA.C.2 No external validation
XXIIR. WalR REGULON-repression
XXIIR.A. Recovered from priors
XXIIR.A.1 External validation
XXIIR.B. Novel
XXIII. Zur REGULON (lines 4052-4073)
XXIIIR. Zur REGULON-repression
XXIIIR.A. Recovered from priors
XXIIIR.B. Novel
XXIIIR.B.1 External validation
XXIIIR.B.2 No external validation
					Color code
					Predictions:
					0	Novel prediction
					1	Recovered prior (activation)
					-1	Recovered prior (repression)
					no pred	Not predicted as target
					can't predict auto-regulation	Auto-regulation (can't be predicted)
					Transcriptional profiling
						Differentially transcribed (ratio >2)
						Differentially transcribed (1.75<ratio <2)
						Differentially transcribed (ratio <0.5)
						Differentially transcribed (0.5<ratio<0.57)
					P-values:
						0.01<p-value<0.05
						0.05<p-value<0.1
						0.1<p-value<0.2
						p-value>0.2
					Motifs:
					yes	Motif is present
					no	No motif found
I. SigB REGULON
I.A. Recovered from priors
I.A.1. Differentially expressed in KO experiment (p-value<0.01)
Operons	Gene name	BSU number	Beta score	Confidence	Prior	SigB1_T5	SigB1_T15	SigB1_T30	SigB2_T5	SigB2_T15	SigB2_T30	SigB3_T5	SigB3_T15	SigB3_T30	p-value	Motif present in promoter sequence (this study)	Other TFs possibly involved in regulation
yaaIH	yaaI	BSU00170	1.025	1020.33	1	2.13962	12.3453	13.2294	72.1328	62.4065	2.84612	12.8556	28.4254	1.51331	5.44343e-06	yes
	yaaH	BSU00160	0.281	5796.45	1	0.79642	6.38539	5.23723	45.7281	48.7335	1.89586	8.5186	25.5893	1.35387	1.73443e-05	yes	SigE
ctc-spoVC	ctc	BSU00520	0.771	1313.65	1	4.3203	7.41097	25.3406	47.6386	45.6814	9.67433	18.0311	18.5154	3.55652	0.000246862	yes
	spoVC	BSU00530	0.467	3376.14	1	2.80462	11.0943	13.9363	51.2095	36.0371	4.6677	7.8158	7.58461	1.74321	0.00196116	yes
cypC	cypC	BSU02100	1.014	589.725	1	4.35359	17.4322	41.9663	83.9989	172.709	71.2512	19.9124	64.5284	11.0141	3.70644e-06	yes
ybyB	ybyB	BSU02110	0.607	2455.18	1	15.8609	14.9962	128.651	31.2576	43.1447	93.2144	12.7267	62.0211	36.2491	7.89558e-06	yes
ycbP	ycbP	BSU02590	0.72	1360.89	1	2.29398	11.5288	24.5311	30.0792	84.6356	16.1352	14.6427	33.2462	4.64266	0.000152568	yes
ycdFG	ycdF	BSU02830	0.792	735.82	1	3.37661	10.8157	21.942	17.7801	30.973	8.67038	25.9963	53.3697	7.23576	3.10597e-05	yes
	ycdG	BSU02840	0.838	919.435	1	1.81925	12.3996	28.5069	42.5257	44.6059	13.8305	16.8174	68.9165	10.7495	1.33118e-05	yes
ydaDEFG	ydaD	BSU04190	0.649	1980.48	1	3.50789	1.87724	36.2561	6.74723	32.1887	14.2924	30.0429	58.7778	16.3686	0.000405631	yes
	ydaE	BSU04200	0.881	987.68	1	4.01545	13.551	122.057	53.6162	120.257	116.247	35.0474	104.601	79.6175	1.06788e-06	yes
	ydaF	BSU04210	no pred	no pred	1	1.259	7.25835	13.5789	28.0731	24.729	1.16468	3.29156	6.03849	0.673886	0.00150185	yes
	ydaG	BSU04220	0.775	838.6	1	16.2331	14.4	87.2214	42.545	70.2071	3.8796	21.0336	30.8961	1.64347	0.000297065	yes
ydaTS	ydaT	BSU04380	1.006	785.165	1	2.43594	8.95539	23.365	28.7967	70.6087	28.2927	7.75248	51.2819	16.6773	4.82014e-05	yes
	ydaS	BSU04370	0.85	542.015	1	2.5147	11.471	60.9596	38.6788	101.717	89.2905	13.7161	70.3049	24.8119	1.39102e-05	yes
gsiB	gsiB	BSU04400	0.68	2364.05	1	15.3274	10.1973	160.862	34.633	63.2408	103.215	36.0675	107.409	59.4701	1.88206e-06	yes
ydbD	ydbD	BSU04430	0.869	1311.12	1	1.63909	18.3865	163.969	54.4188	103.82	129.352	30.0439	88.0837	70.4456	2.58829e-07	yes
ydhK	ydhK	BSU05790	0.423	2710.3	1	2.35995	10.7172	15.8258	25.8474	29.8556	2.57848	5.6767	8.42355	2.68315	0.000964642	yes
opuE	opuE	BSU06660	0.398	3700.2	1	2.19149	12.1286	6.31649	18.1505	18.5935	1.45571	11.8857	4.53723	0.884284	0.0020094	yes
yflT	yflT	BSU07550	0.908	467.74	1	6.06574	9.518	92.6343	34.8508	62.4832	74.266	19.6104	66.441	39.7071	5.41409e-06	yes
yflDBA	yflD	BSU07720	0.67	5800.95	0	1.16208	4.52292	3.9783	7.47265	6.24112	1.52076	4.15589	3.80935	1.1746	0.000603348	no
	yflB	BSU07735	no pred	no pred	0	1.06278	4.96678	3.7033	3.686	3.83301	0.853227	4.45955	1.92564	0.756837	0.00812777	no
	yflA	BSU07750	0.806	1036.25	1	4.21834	16.2571	23.617	55.6501	52.0001	3.37207	37.8111	22.151	1.99279	0.000219016	no
(yfkS)-yfkT	yfkS	BSU07770	no pred	no pred	1	0.597758	1.90042	0.836464	5.21935	3.89227	0.972212	3.46254	1.799	0.788764	0.0290598	no	SigG
	yfkT	BSU07760	0.287	29681.7	1	0.574687	2.11164	1.15909	16.592	15.3798	1.22574	10.675	8.7787	1.24537	0.00175959	no	SigG
yfkM	yfkM	BSU07850	0.912	357.93	1	9.24145	15.9081	72.9899	71.8385	117.404	80.3224	21.7051	92.1603	47.9339	1.19562e-06	yes
yfkJIH	yfkJ	BSU07880	1.055	1084.68	1	10.1473	18.1396	26.7723	33.8644	22.3146	1.78615	30.5796	14.2881	1.87034	0.00013731	yes
	yfkI	BSU07890	1.074	1028.87	1	9.46899	16.5025	26.9295	38.8305	25.5768	1.92677	32.5994	15.0664	2.10241	4.55913e-05	yes
	yfkH	BSU07900	1.094	1020.93	1	8.47928	18.0267	25.6746	22.0794	19.6511	2.13811	27.5665	13.2152	2.09259	9.15172e-05	yes
chaA-yfkD	chaA	BSU07920	0.616	1529.29	1	5.32781	9.42532	16.5598	64.1424	69.6793	6.44029	30.9426	20.3183	6.04994	0.000194373	yes	SigF
	yfkD	BSU07930	0.416	2294.62	1	1.96491	7.26172	7.79286	41.9171	58.3948	3.9078	18.7024	19.0976	4.78877	7.47606e-05	yes	SigG
yfhFED	yfhF	BSU08510	0.886	1206.46	1	3.39654	13.8542	14.8545	57.6392	24.2608	1.08256	12.743	5.88651	1.16176	0.00118581	yes
	yfhE	BSU08500	0.246	18696.8	1	3.22608	4.10122	4.90129	4.13611	9.50249	0.852896	9.89591	5.79358	1.07823	0.0336392	yes	SigE
	yfhD	BSU08490	0.173374	30157.7	1	2.33822	10.832	11.3228	21.252	13.4117	1.09655	8.37468	7.64395	1.0658	0.000748309	yes
yfhK-(yfhLM)	yfhK	BSU08570	0.765	1174.55	1	16.6795	8.15651	15.5169	32.027	21.9326	3.79331	15.3903	15.9207	3.24154	0.00434176	yes
	yfhL	BSU08580	0.579	1382.62	1	0.733864	1.08906	0.977368	2.88146	1.39122	0.760304	1.06102	2.0346	0.84609	0.687286	yes	SigW
	yfhM	BSU08590	0.599	1499.12	1	1.00254	0.773067	1.0292	1.99711	1.29796	0.666712	0.940479	2.3932	0.821783	0.727762	yes	SigW
yhcM	yhcM	BSU09140	0.418	1111.92	1	1.80217	11.6427	35.2386	35.591	56.1071	29.3681	3.04915	64.9585	15.693	2.36524e-05	yes
ygxB	ygxB	BSU09390	0.727	1486.68	1	1.47449	20.1595	50.7466	141.282	177.617	12.5954	33.9015	53.8702	3.34969	3.94219e-06	no
yhdF	yhdF	BSU09450	0.988	1209.05	1	1.82938	10.6931	52.9614	64.3738	101.866	48.4019	23.2788	43.6238	5.51238	2.96545e-05	yes
yhdN-plsC	yhdN	BSU09530	0.776	1130.2	1	5.85879	14.7559	30.9588	55.8322	93.7336	14.9304	15.5026	67.7271	12.9648	1.15063e-05	yes
	plsC	BSU09540	0.122	44331.8	1	1.13112	3.98422	10.7267	16.922	16.755	1.89311	1.25734	4.7145	1.52219	0.00575749	yes
nhaX	nhaX	BSU09690	0.723	1314.48	1	12.2295	13.6096	30.5434	44.3969	94.8097	14.0432	17.802	33.1476	7.52492	0.00110475	yes
yhxD	yhxD	BSU10430	0.826	1142.04	1	1.931	8.99578	26.7696	7.38293	14.125	17.9139	8.77665	13.7196	9.52149	5.39299e-05	yes
yitT-ipi	yitT	BSU11120	0.63	2150.11	1	3.85445	8.49747	31.2675	29.6525	63.3532	9.19122	10.6576	24.0314	4.65248	0.000204744	yes
	ipi	BSU11130	0.251	39024.8	0	1.76555	7.10563	7.77088	32.3955	35.3	5.58079	4.03184	9.20557	3.01546	0.00028982	yes
yjgB	yjgB	BSU12150	1.108	1150.21	1	1.37646	7.20183	24.6526	33.4868	85.1826	24.2055	6.77563	62.1159	5.7071	5.1979e-05	yes
yjgCD	yjgC	BSU12160	0.886	898.455	1	2.0171	20.5879	131.114	116.721	167.301	150.488	57.8664	157.347	98.8975	1.3978e-07	yes
	yjgD	BSU12170	0.72	1317.44	1	2.09727	4.33011	23.2215	7.84983	46.6514	10.4376	39.8916	102.576	32.6804	0.000100054	yes
ykgA-(ykgB)	ykgA	BSU13020	0.886	955.84	1	8.46642	18.158	98.464	72.8576	94.1098	5.90173	34.1321	47.846	9.99682	5.03227e-05	yes
	ykgB	BSU13010	0.391	6640.06	1	0.965931	1.9646	1.65326	5.22431	1.28718	0.641719	4.60495	0.904179	0.858824	0.233798	yes
ohrB-ykzN	ohrB	BSU13160	0.621	2467.99	1	5.28116	2.71217	18.7159	11.7842	33.6551	25.2226	7.10792	48.0731	17.5782	0.000105017	yes
	ykzN	BSU13169	0.879	715.68	0	3.48081	19.8874	29.3786	52.8226	109.778	68.9093	15.8237	87.1872	25.6083	9.85145e-06	yes
guaD	guaD	BSU13170	0.179	41836.6	1	1.01511	1.42681	1.35747	14.6808	16.0893	1.50483	4.49726	29.2501	3.43018	0.0038788	no	SigF
ykzI-(yktC-ykzC)	ykzI	BSU14660	0.579	2635.85	1	5.18813	6.17273	21.0004	33.0239	37.2459	2.75658	6.88022	14.8734	2.76693	0.00445389	yes
	yktC	BSU14670	0.276	40439.1	0	2.15088	6.8775	4.05679	32.2424	6.6887	0.68679	3.85019	3.70768	0.545431	0.0213825	yes
	ykzC	BSU14680	no pred	no pred	0	1.65566	3.97877	2.50633	24.3813	4.72313	0.599172	2.26032	3.70868	0.703975	0.0227017	yes
ymzB	ymzB	BSU17240	0.429	3689.53	1	1.34874	4.82617	14.4149	17.3229	25.0457	4.17985	2.41026	31.1879	2.94783	0.000232682	yes
yoxCB-yoaA	yoxC	BSU18510	0.699	1540.89	1	4.94884	6.3155	16.7157	10.2956	23.4859	3.23255	12.3748	58.4601	5.98013	0.00115926	yes
	yoxB	BSU18520	0.653	1556.72	1	1.7132	7.07723	2.93036	19.7973	14.0085	1.01706	7.79837	5.37139	1.49364	0.00229474	yes
	yoaA	BSU18530	0.525	2408.39	1	1.88732	4.72909	2.72137	23.7052	10.6132	0.812892	4.54398	2.57412	0.820798	0.00247196	yes
yocB	yocB	BSU19150	0.877	690.865	1	3.71137	9.42241	49.9241	59.2117	108.779	139.383	8.65262	78.0903	66.1572	5.76067e-07	yes
yocK	yocK	BSU19240	0.743	1377.38	1	4.19736	11.5994	34.5863	25.9891	36.0649	3.9297	9.8344	46.9896	5.69474	7.30353e-05	yes
bmrU-bmr-(bmrR)	bmrU	BSU24000	0.716	1203.76	1	12.4276	20.401	29.6071	85.52	150.968	9.21531	37.1883	58.1587	6.05279	0.000103613	yes	SigF
	bmr	BSU24010	0.701	525.558	1	0.789382	5.92128	7.12269	26.1787	15.2417	1.56359	7.13471	5.14086	1.06662	0.0132756	yes
	bmrR	BSU24020	0.426	12549.4	1	0.660191	2.01182	1.36047	9.85908	5.71074	1.07989	1.43745	1.24666	0.669224	0.166837	yes
corA	corA	BSU24740	0.727	1220.65	1	3.00566	6.39842	7.26943	15.615	27.5083	1.57618	20.258	13.2684	2.96847	0.0055272	yes
yqhB	yqhB	BSU24750	0.825	770.125	1	3.53931	10.9783	16.1779	55.2109	56.8407	3.08886	17.2225	20.0728	4.10136	2.45474e-05	yes
mgsR-rsbRD	mgsR	BSU24770	0.678	1441.38	1	24.6443	11.9899	81.4973	35.1532	66.3391	9.33834	26.0348	56.93	8.79995	6.85025e-05	yes
	rsbRD	BSU24760	0.614	2653.05	1	4.71206	6.21758	2.83102	21.4068	28.822	2.93606	2.49258	9.43917	1.78433	0.000206262	yes
csbX-bofC	csbX	BSU27760	0.681	2007.06	1	2.60493	8.45972	33.9746	16.9353	49.3357	7.28908	34.8494	18.6405	6.35408	0.000845825	yes
	bofC	BSU27750	0.414	5616.85	1	1.36367	8.34445	12.4478	42.9946	43.8292	4.79281	14.3356	18.0449	4.91123	1.77498e-05	yes
ysnF	ysnF	BSU28340	0.989	651.205	1	1.59115	11.2387	78.5277	64.4755	99.8031	94.2572	22.2469	99.5142	76.5889	2.88187e-07	yes
ytxGHJ	ytxG	BSU29780	0.595	2243.12	1	2.59689	8.65229	17.6537	14.207	15.6534	2.06908	12.0029	3.90268	1.47594	0.0040145	yes
	ytxH	BSU29770	0.691	1450.83	1	3.20477	8.26665	15.936	12.6064	17.5819	2.35315	11.9985	5.5071	1.58793	0.00353419	yes
	ytxJ	BSU29760	0.735	1476.13	1	2.99149	7.27816	12.8162	12.7018	16.1325	2.38209	11.3997	6.09189	1.70052	0.00403785	yes
dps-ytkC	dps	BSU30650	0.561	4157.47	1	11.5899	7.56984	45.9982	8.95421	12.3467	1.61798	16.8675	26.4637	10.3707	0.000440097	yes
	ytkC	BSU30640	no pred	no pred	0	1.23848	4.20495	3.60987	11.1021	4.5687	1.30061	2.20386	4.00832	1.64627	0.00261782	yes	SigK
ytaB	ytaB	BSU30930	0.663	1426.04	1	2.96104	14.1173	9.83156	33.8403	26.2162	1.1332	9.45385	13.1978	2.31937	8.98026e-05	yes
yugU-yuzH	yugU	BSU31280	0.712	1466.04	1	4.4752	9.61412	20.2003	21.9845	32.0113	2.71081	12.5982	6.80918	1.68848	0.0013142	yes
	yuzH	BSU31279	0.725	2259.84	0	2.65436	9.49595	12.575	28.919	29.4271	3.35391	9.16294	7.75556	2.39343	0.00126861	yes
yuzA	yuzA	BSU31380	0.508	1214.82	1	1.17875	1.11644	5.341	6.59091	33.2009	9.79524	2.39608	21.5965	6.51261	0.000519793	yes
yvrE	yvrE	BSU33200	0.807	1395.35	1	3.21739	10.5508	15.1246	44.0938	27.2652	2.82293	15.5168	11.2184	1.50709	0.000495309	yes
yvgO	yvgO	BSU33410	0.68	1140.5	1	1.87318	8.76362	9.13081	50.4765	77.9809	82.0242	3.01555	40.2067	9.8356	2.5838e-05	yes	AbrB
iolW	iolW	BSU33530	0.641	1484.09	1	6.71876	11.0852	21.9227	20.8715	14.2427	2.69569	15.6005	8.96984	4.86167	0.0018296	yes
yvaK-rnr	yvaK	BSU33620	0.703	2493.89	1	1.22785	9.32621	19.5664	24.8553	14.2746	1.73244	11.5713	6.67176	1.62648	0.00300422	yes
	rnr	BSU33610	0.523	2908.93	1	1.4208	6.51343	18.6021	20.8915	18.5607	1.77673	10.8289	8.04432	1.85765	0.00285206	yes
ywtG	ywtG	BSU35830	0.866	841.775	1	1.86298	20.8429	36.1369	72.4848	98.6688	7.9484	33.014	51.1685	9.72966	3.7802e-06	yes
ywsBA	ywsB	BSU35970	0.455	2216.24	1	8.62446	3.98006	15.4648	5.2702	14.3768	3.22857	16.7874	1.06646	9.88719	0.0158908	yes
	ywsA	BSU35980	no pred	no pred	0	2.05262	10.4156	19.1912	10.3644	27.5771	4.90232	2.41082	2.48062	2.55923	0.00639857	yes
ywmF-csbD	ywmF	BSU36680	0.556	3058.78	1	1.34911	4.20829	12.1714	10.6532	9.26065	2.31708	2.87387	5.56569	0.782487	0.000938947	yes
	csbD	BSU36670	0.767	694.675	1	5.29435	4.09039	25.6902	8.21204	27.1088	8.04725	9.38644	20.7023	7.97958	0.00326444	yes
ywmE	ywmE	BSU36720	0.752	919.45	1	2.35976	10.8711	23.9487	30.5988	61.0451	16.8066	6.99811	38.5647	8.52583	4.54784e-05	yes	SigG
ywjC	ywjC	BSU37210	0.687	1479.99	1	5.88495	8.7696	14.287	36.0714	38.8522	2.01823	10.734	24.6464	3.467	0.00084802	yes
ywiE-ywjA	ywiE	BSU37240	0.713	1499.53	1	10.4241	7.37895	9.59247	24.8106	31.2237	1.97905	26.5103	7.89505	3.90802	0.000690226	yes
	ywjA	BSU37230	no pred	no pred	0	1.04657	6.64168	5.21278	10.1584	10.2451	1.03523	9.75333	2.92989	1.31498	0.00926326	yes
ywzA	ywzA	BSU38180	0.819	721.52	1	3.55273	10.3905	29.3649	26.0708	68.4515	35.4005	11.348	48.13	16.8756	1.6517e-05	yes
gspA	gspA	BSU38430	0.811	753.32	1	13.0204	10.2506	75.6383	53.7567	90.0324	87.5448	32.7381	89.4543	36.6834	1.21774e-05	yes
aag-yxzF	aag	BSU38620	0.617	2017.99	1	1.50255	10.7714	20.8712	32.6602	28.6563	3.52514	4.36915	13.0281	3.95968	8.33975e-05	yes
	yxzF	BSU38610	0.831	902.06	1	1.27156	6.37606	11.4775	38.6658	33.305	6.95809	6.99135	28.2394	7.51688	0.000138007	yes
katX	katX	BSU38630	0.592	1066.46	1	1.82669	8.37397	17.3235	23.798	33.5959	21.9857	3.18057	31.185	14.7928	1.67981e-05	yes
yxkO	yxkO	BSU38720	0.746	1372.03	1	1.54098	11.1399	20.3008	18.499	43.2182	18.8259	5.19766	28.8118	13.1189	1.80142e-05	yes
aldY	aldY	BSU38830	0.855	1256.38	1	1.64641	2.98059	9.01822	6.76829	18.695	2.90802	4.59428	28.6213	3.89717	0.00957411	yes
katE-yxiS	katE	BSU39050	1.006	688.965	1	8.63709	13.543	59.1238	52.9845	97.6822	40.3249	52.1044	113.126	29.7453	1.89298e-05	yes
	yxiS	BSU39040	0.788	1597.48	1	3.0249	21.6876	45.9791	146.887	111.181	25.0024	40.2169	41.3795	3.94668	6.40937e-06	yes
csbC	csbC	BSU39810	0.79	961.595	1	10.4763	27.3013	35.8239	66.2562	89.0087	9.31725	44.6575	66.3078	13.4938	6.45247e-06	yes
yxbG	yxbG	BSU39840	0.801	611.86	1	4.23599	13.488	20.9305	48.907	92.3644	13.6434	10.6335	31.1487	6.24656	2.41009e-05	yes
yxnA	yxnA	BSU40000	0.995	803.935	1	3.37884	11.5144	24.9292	27.1081	45.9373	4.89404	8.2054	26.1279	3.59058	6.35686e-05	yes
yxaB	yxaB	BSU40030	0.725	2147.57	1	1.42777	6.98405	11.7211	4.78077	6.78261	0.861108	7.07429	7.87473	0.819698	0.00281403	no
yycD	yycD	BSU40450	0.746	5686.89	1	1.50555	2.30612	4.24736	2.79259	11.4597	2.73764	3.28723	26.7876	11.6166	0.00214901	yes
I.A.2. Partially supported in KO experiment (0.01<p-value<0.1)
nadE	nadE	BSU03130	0.491	3124.59	1	1.75241	4.10161	2.30434	18.3839	11.8835	1.7066	4.83272	2.25839	0.976407	0.0477717	yes	Spo0A		essential gene
yerD	yerD	BSU06590	0.985	1105.54	1	1.21375	1.65932	9.91414	34.9952	38.6206	2.68462	7.51916	9.23392	2.15213	0.0116473	yes
csbB	csbB	BSU08600	0.577	2421.62	1	2.45397	4.94275	2.11056	10.9896	4.54135	0.958838	3.58775	1.67204	1.3787	0.0470636	yes
yjzE	yjzE	BSU11839	0.596	3785.22	1	5.80987	6.69982	13.7311	14.9876	25.2605	1.87614	4.17178	3.76591	3.71586	0.0189578	yes
spo0E	spo0E	BSU13640	0.322	21253.3	1	1.60678	2.88569	2.52671	8.00936	7.06109	1.1691	2.14139	2.23338	0.746747	0.017516	yes	AbrB
ylxP-rbfA-(truB)	ylxP	BSU16640	0.438	13078.7	1	1.48334	2.2872	13.5275	13.7083	23.1035	3.3644	2.2799	5.81614	2.31403	0.0200621	yes
	rbfA	BSU16650	no pred	no pred	0	1.29392	2.22633	8.84215	24.0661	23.0031	2.80822	3.00612	5.24645	2.51495	0.0266048	yes
	truB	BSU16660	no pred	no pred	0	0.962565	2.90097	3.45686	6.39891	4.60159	0.975356	2.51417	1.98289	1.03552	0.128699	yes
ytiAB	ytiA	BSU30700	0.338	11560	1	3.65352	1.46306	7.93379	10.3175	11.8705	1.85391	5.95338	16.5698	1.69709	0.0222059	yes	Zur
	ytiB	BSU30690	no pred	no pred	0	0.711031	3.26289	3.51753	24.9686	9.4042	1.49687	1.66121	2.34807	0.979862	0.0330032	yes
csbA	csbA	BSU35180	0.488	9944.65	1	1.76842	3.10928	2.3681	7.01869	5.54978	1.59514	1.55325	1.64412	1.53967	0.0247426	yes
gtaB	gtaB	BSU35670	0.487	3069.05	1	2.02789	4.48251	5.18016	18.7613	9.89174	1.6355	7.47909	5.0427	1.74861	0.0195737	yes
ywlB	ywlB	BSU36960	0.156	39120	1	2.12011	2.27869	1.98432	2.3667	5.45873	0.919993	3.68135	6.39443	1.21361	0.0282628	no	SigF
I.A.3. Not differentially expressed in KO experiment (p-value>0.1)
ctsR-mcsAB-clpC-radA-disA-yacL-ispDF	ctsR	BSU00830	0.498	5213.78	1	2.00128	2.68761	1.64334	3.8646	1.90375	1.22285	2.09538	1.33618	0.88289	0.337803	yes			CtsR
	mcsA	BSU00840	0.788	957.695	1	2.27173	3.93545	1.63636	5.43325	1.56128	1.24338	2.07111	1.41884	0.988631	0.289402	yes		SigF	CtsR
	mcsB	BSU00850	0.763	822.835	1	1.61866	2.66101	1.69245	5.03662	1.70132	1.3691	2.3234	1.49211	1.16407	0.31805	yes		SigF	CtsR
	clpC	BSU00860	0.708	999.77	1	1.15602	3.46539	1.80649	5.87979	1.73177	1.32809	2.34061	1.44687	1.30879	0.391794	yes		SigF	CtsR
	radA	BSU00870	0.549	2826.82	1	0.511486	2.24353	1.91609	4.31839	1.82542	1.14013	1.57692	2.69086	0.765242	0.321092	yes	SigM		CtsR
	disA	BSU00880	0.586	5967.06	1	0.471859	1.76936	1.53044	3.03939	1.88071	1.0756	1.31701	2.15426	0.805279	0.460141	yes	SigM		CtsR
	yacL	BSU00890	no pred	no pred	0	1.33615	2.17848	1.29217	2.89872	1.62834	1.05836	1.58332	1.51615	0.858032	NA	yes	SigM	SigF
	ispD	BSU00900	no pred	no pred	0	0.801342	1.09264	0.54905	1.96418	0.614643	0.801117	1.35233	1.25867	0.743344	NA	yes	SigM	SigF
	ispF	BSU00910	no pred	no pred	1	0.861001	1.40194	0.573028	1.81595	0.511607	0.857913	1.36042	1.14668	0.71568	0.328269	yes	SigM	SigF
gabD	gabD	BSU03910	0.541	1330.3	1	1.72094	1.20958	1.71408	3.50662	1.88224	1.06613	1.52972	2.70958	1.27206	0.422415	yes	GabR
mhqOP	mhqO	BSU05490	0.387	6261.53	1	1.79074	2.25634	3.1928	3.70814	7.79892	0.914527	2.34412	1.52253	0.958508	0.0577374	yes	MhqR
	mhqP	BSU05500	0.225	26142.9	1	1.1552	1.38306	1.16418	2.05426	2.46425	1.16961	1.51671	1.34984	1.14644	0.384535	yes	MhqR
yflH	yflH	BSU07680	0.291	27367.5	1	1.22902	1.05134	2.05817	2.30481	2.41482	1.04606	1.01604	2.48768	1.03964	0.371966	yes
yjbC-spx	yjbC	BSU11490	0.43	25777.7	1	0.83639	1.27312	0.611144	1.59886	1.05703	0.794197	1.00732	2.4799	0.92227	0.618029	yes	SigM/X
	spx	BSU11500	0.446	3682.03	1	1.02737	0.839803	0.579465	1.58308	1.05282	0.858231	1.04124	1.35871	1.00375	0.553464	yes	SigM/X
ykuT	ykuT	BSU14210	0.375	33389	1	1.36005	1.11764	1.01785	1.65001	3.23376	0.858744	2.07963	1.07383	1.18109	0.269753	yes
ypuD	ypuD	BSU23300	0.317	16653.3	1	1.12699	2.34848	2.68812	3.11748	2.62408	0.805026	0.681759	3.56138	0.672903	0.113535	yes
ypuBC	ypuB	BSU23340	0.211	40926.8	1	1.47482	1.13932	1.74958	3.10698	3.46587	1.25336	2.3822	1.83058	1.11687	0.101494	yes
	ypuC/1	BSU23329	0.255	41678.7	1	2.9366	0.531874	1.2007	1.42182	3.20754	1.10944	2.06826	1.56149	1.28335	0.281087	yes
yqjL	yqjL	BSU23830	0.253417	34382.7	1	0.736715	0.807497	1.08951	0.86362	0.813643	0.980162	0.700231	3.4413	0.930088	0.340811	yes	SigM/X
yraA	yraA	BSU27020	0.487	2810.86	1	0.992335	1.22688	0.888851	0.815193	1.20004	0.884704	0.789548	1.52654	0.788092	0.783191	no	AdhR
ysdB	ysdB	BSU28830	0.415	5524.97	1	0.846125	1.55612	1.87935	3.21982	2.80622	0.976695	1.1172	1.50487	0.679569	0.321053	yes	SigW
trxA	trxA	BSU28500	0.569	4040.51	1	1.51309	2.99308	3.21772	8.82116	8.42917	1.87807	2.61713	3.36335	0.868767	0.0684032	yes			essential gene
ytkL	ytkL	BSU29410	0.431	8410.38	1	1.78939	1.65405	1.13288	2.73653	1.77532	0.886964	1.40047	1.10626	0.825694	0.490966	yes
clpP	clpP	BSU34540	0.464	9815.51	1	1.1804	2.11984	1.47818	3.79784	1.96138	1.14752	1.36096	1.50722	1.0237	0.476389	yes	CtsR
yvyD	yvyD	BSU35310	0.31	17723.5	1	2.21304	2.94218	2.59262	2.68179	2.45915	1.15062	1.72021	0.59005	1.70133	0.445918	yes
yxjJ	yxjJ	BSU38930	0.349	5747.67	1	0.658317	2.36914	2.38546	1.37855	3.13872	0.566422	1.7299	1.48901	0.852931	0.254015	no	DegU
I.B. Novel
I.B.1. Differentially expressed in KO experiment (p-value<0.01)
Operons	Gene name	BSU number	Beta score	Confidence	Prior	SigB1_T5	SigB1_T15	SigB1_T30	SigB2_T5	SigB2_T15	SigB2_T30	SigB3_T5	SigB3_T15	SigB3_T30	p-value	Motif present in promoter sequence (this study)	Motif present in promoter sequence (Nicolas 2012 PMID 22383849, Table S4)	Other TFs possibly involved in regulation
yczO	yczO	BSU04039	0.71	1940.38	0	4.23698	8.3256	26.7198	12.7138	25.5912	3.19454	9.79779	28.1914	5.09886	0.00165052	yes	yes
ydaC	ydaC	BSU04180	0.652	25302.3	0	0.987896	4.40936	9.41646	14.0587	23.3224	2.25804	4.06854	31.0185	3.27146	2.50129e-05	yes	yes
yebEG	yebE	BSU06400	no pred	no pred	0	2.57199	5.4279	3.6567	35.9363	21.4991	1.7217	3.02816	1.32694	1.94839	0.00270749	yes	yes
	yebG	BSU06410	0.212	42054.6	0	1.9514	4.5401	2.41597	23.6659	18.1976	1.80839	2.65826	1.5376	1.58914	0.00271015	yes	yes
yisP	yisP	BSU10810	0.441	30710	0	1.31572	5.13211	6.78954	12.5968	16.4235	2.23167	3.32336	9.64758	2.90152	0.000872359	yes	no
yjlB	yjlB	BSU12270	0.779	1082.17	0	4.90816	13.1683	30.3464	49.5742	46.1381	3.13521	11.0888	14.2391	2.66483	0.000340863	yes	yes
yvbG	yvbG	BSU33850	0.67	1973.88	0	0.855414	2.24752	2.9501	16.6959	8.05998	1.1229	1.64398	2.06951	0.847448	0.00831071	no	yes
yvzE	yvzE	BSU35699	0.291	39984.8	0	1.97359	5.49366	5.12916	15.8227	9.33103	1.52774	7.37938	5.11495	1.55734	0.00768613	no	yes
yyzH	yyzH	BSU40529	0.744	1266.46	0	3.51002	6.9595	20.4543	22.8409	42.0976	2.95334	7.55301	24.4732	3.15862	0.000361465	yes	yes
I.B.2. Partially supported in KO experiment (0.01<p-value<0.1)
menEC	menE	BSU30790	0.277	33397.2	0	1.8064	6.52423	7.09749	6.62053	6.49622	1.0286	6.59488	2.6927	1.04257	0.0345334	yes	no		essential gene
	menC	BSU30780	no pred	no pred	0	1.32146	3.93346	4.28947	8.66798	8.42543	1.15015	5.31532	3.81599	1.25619	0.0137754	yes	yes		essential gene
yydC	yydC	BSU40210	0.278	40529.2	0	1.0755	10.7238	43.2745	3.19345	8.08879	4.01649	1.15602	1.0493	1.28513	0.0244943	yes	no
yyzG	yyzG	BSU40259	0.415	42782.6	0	1.59565	1.28169	2.81539	2.63144	3.98164	2.69389	1.77403	4.49345	2.42165	0.0362736	yes	yes
yybO	yybO	BSU40570	0.442	27803.5	0	1.21923	5.70286	4.69099	12.8183	4.93471	0.903635	4.68615	2.13973	1.4084	0.0221134	yes	yes	SigG
I.B.3. Not differentially expressed in KO experiment (p-value>0.1):
ydjJ	ydjJ	BSU06220	0.686	12105.6	0	0.70119	0.459849	1.18958	4.5042	2.62884	0.899067	1.34836	2.62782	0.785098	0.513243	yes	yes
yqjF	yqjF	BSU23900	0.603	5339.85	0	0.88575	0.349877	1.16786	3.2659	1.0147	0.553123	0.99	2.41927	1.01325	0.596186	yes	yes
Note: yflD, ipi, ykzN, yktC and yuzH are novel predictions (i.e. absent from list of priors), but belong to operons listed in the recovered from priors category
I.C.In prior, but not recovered
Operons	Gene name	BSU number	Beta score	Confidence	Prior	SigB1_T5	SigB1_T15	SigB1_T30	SigB2_T5	SigB2_T15	SigB2_T30	SigB3_T5	SigB3_T15	SigB3_T30	p-value	Motif present in promoter sequence (this study)	Motif (Nicolas 2012 PMID 22383849, Table S4)	Other TFs possibly involved in regulation
I.C.1. Differentially expressed in KO experiment (p-value<0.01)
none
I.C.2. Partially supported in KO experiment (0.01<p-value<0.1)
none
I.C.3. Not differentially expressed in KO experiment (p-value>0.1)
yceCDEFGH	yceC	BSU02890	no pred	no pred	1	0.592638	0.916752	0.711482	0.840028	0.862028	1.06907	1.66369	1.51116	1.67607	0.742911	NA	no	SigM/W/X
	yceD	BSU02900	no pred	no pred	1	0.831513	0.772789	0.673407	0.834085	0.709007	1.02626	1.55794	1.39091	1.37927	0.723746	NA	no	SigM/W/X
	yceE	BSU02910	no pred	no pred	1	0.809579	0.734111	0.593962	0.721633	0.722923	1.04855	1.81499	1.35665	1.557	0.768696	NA	no	SigM/W/X
	yceF	BSU02920	no pred	no pred	1	0.74513	0.725031	0.488664	0.704312	0.583329	0.9371	1.67743	1.05762	1.23691	0.432875	NA	no	SigM/W/X
	yceG	BSU02930	no pred	no pred	1	0.813951	1.00421	0.915925	0.785875	0.499167	0.777852	0.966072	1.17576	0.789719	0.692808	NA	no	SigM/W/X
	yceH	BSU02940	no pred	no pred	1	1.22222	0.821203	0.866299	0.857243	0.643747	0.76042	1.01325	1.3474	0.817695	0.64778	NA	no	SigM/W/X
ydeC	ydeC	BSU05150	no pred	no pred	1	0.845906	1.01325	1.20352	0.830383	1.00855	1.06078	1.09147	0.758436	0.797768	0.580736	NA	no
yqhQP	yqhQ	BSU24490	no pred	no pred	1	1.36375	1.88127	1.4267	3.35191	1.31095	1.07298	2.25969	0.928782	0.883595	0.302812	NA	yes	SigF
	yqhP	BSU24500	no pred	no pred	1	1.53459	1.02911	0.993622	3.02923	1.83072	1.08344	1.87653	1.16001	1.15686	0.314903	NA	yes	SigF
cdd-era	cdd	BSU25300	no pred	no pred	1	0.585547	1.80906	1.00336	0.679688	0.667842	0.82241	0.926915	0.508996	1.34148	0.463603	NA	yes
	era	BSU25290	no pred	no pred	1	0.76639	1.53428	0.930271	0.588279	0.482583	0.878195	0.826826	0.529206	1.3888	0.473817	NA	yes	SigA
phoPR	phoP	BSU29110	no pred	no pred	1	0.833689	1.06954	1.05487	1.55624	0.972792	1.49556	0.713849	0.16049	1.18784	0.417924	NA	no	SigE	CcpA	PhoP
	phoR	BSU29100	no pred	no pred	1	1.48088	0.707908	0.959967	1.13547	1.03927	1.23127	0.774438	0.222402	1.06791	0.496812	NA	no	SigE	CcpA	PhoP
yvgN	yvgN	BSU33400	no pred	no pred	1	1.25474	1.8735	1.62229	0.987832	1.21101	0.805864	0.848399	1.00619	0.850128	0.715963	NA	no
yxjI	yxjI	BSU38940	no pred	no pred	1	0.481975	1.20661	1.1382	0.778097	1.2128	0.848005	0.865481	1.46763	0.792526	0.666712	NA	yes	SigW
I.C.4. Special case (auto-regulation)
rsbVW-sigB-rsbX	rsbV	BSU04710	0.746	1251.84	1	10.3433	10.9181	15.5979	51.6379	35.0071	2.32575	22.8756	2.96547	1.84137	0.000395445	NA
	rsbW	BSU04720	0.773	1210.57	1	19.8632	12.4962	26.0232	61.3679	42.6531	3.74652	32.6451	5.0245	2.7051	9.78324e-05	NA
	sigB	BSU04730	can't predict auto-regulation	can't predict auto-regulation	NA	NA	NA	NA	NA	NA	NA	NA	NA	NA	NA	NA		can't predict auto-regulation
	rsbX	BSU04740	0.761	1298.07	1	NA	NA	NA	NA	NA	NA	NA	NA	NA	NA	NA		can't predict auto-regulation
I.D. Differentially expressed but not predicted as target
I.D.1. Differentially expressed in KO experiment (p-value<0.01)
yckC	yckC	BSU03390	no pred	no pred	0	0.841586	3.32122	2.93393	4.50235	4.60297	1.16738	2.10123	2.85255	0.996737	0.00821455	NA	yes	SigE
yetO	yetO	BSU07250	no pred	no pred	0	1.02124	3.75433	5.92016	18.826	24.5388	2.48275	2.77459	13.2603	2.16879	0.000108067	NA	yes	SigG
cdaS	cdaS	BSU19430	no pred	no pred	0	1.77452	4.03485	5.27898	18.0024	15.1193	0.92037	2.02738	2.05145	1.54661	0.0079275	NA	yes	SigF
II. SigD REGULON
II.A. Recovered from priors
II.A.1. Differentially expressed in KO experiment (p-value<0.01)
Operons	Gene name	BSU number	Beta score	Confidence	Prior	SigD1_ML	SigD1_LL	SigD1_T	SigD1_S	SigD2_ML	SigD2_LL	SigD2_T	SigD2_S	SigD3_LL	SigD3_T	SigD4_LL	SigD4_T			p-value	Motif (this study)	Other TFs possibly involved in regulation
ybdO	ybdO	BSU02050	0.739	779.605	1	1.70832	2.11658	1.7838	1.63793	8.05858	1.67141	5.18123	1.4381	2.1699	4.73325	4.82106	22.6101			6.5936e-05	yes	AbrB
yfmTS	yfmT	BSU07350	0.981	277.52	1	8.54787	6.75705	6.05932	2.26658	33.787	5.87933	8.84718	1.20775	17.4964	16.7167	34.7918	55.0319			1.74178e-06	yes	Spo0A
	yfmS	BSU07360	0.982	281.9	1	6.80849	4.8071	4.6141	2.06783	30.844	8.13321	9.95377	1.81501	18.0402	18.0245	29.8101	76.212			2.08725e-08	yes	Spo0A
lytF	lytF	BSU09370	0.992	412.59	1	3.3286	2.54808	2.5396	1.89812	17.312	4.41556	5.87345	1.20967	8.6853	9.32703	19.1458	35.1051			2.89247e-07	yes
hemAT	hemAT	BSU10380	0.854	1101.26	1	3.10016	2.10934	2.61656	1.94524	27.1797	4.1391	5.22343	1.29898	9.71991	18.1629	32.6098	44.5157			4.17826e-07	yes	Spo0A
cwlQ	cwlQ	BSU11570	0.509	36355.4	1	1.59495	0.918929	1.52993	0.724499	2.79937	3.77505	2.43961	1.43463	1.62895	2.61888	3.88749	10.0393			0.00101672	no
yjcPQ	yjcP	BSU11940	0.66	1448.66	1	1.66673	1.17315	1.52499	0.919497	6.19609	4.08858	2.41901	1.61075	1.81924	3.55158	4.27474	7.60923			0.000704412	yes
	yjcQ	BSU11950	0.62	3242.24	1	1.10014	0.963593	1.08271	0.792159	2.03283	3.89507	1.48253	1.20253	1.79603	4.54425	3.23	8.55391			8.20079e-05	yes
yjfB	yjfB	BSU12120	0.914	682.96	1	1.97815	2.70183	1.99625	1.84008	16.8491	4.40796	6.41624	1.70467	8.2523	9.52754	22.0513	36.474			1.46685e-06	yes
motAB	motA	BSU13690	1.044	333.9	1	12.183	6.34162	7.54714	2.28548	30.0475	9.24793	11.7611	2.12093	17.225	16.5658	30.1097	38.4467			3.53403e-08	yes
	motB	BSU13680	1.038	381.69	1	11.278	4.12261	7.87472	2.19443	28.1622	9.35558	9.77695	2.29101	15.4209	9.56548	22.7198	37.7147			1.57749e-07	yes
mcpC	mcpC	BSU13950	0.98	457.39	1	5.0786	4.14398	5.35856	2.45519	23.9537	7.07388	10.9893	1.84305	14.4012	11.8951	17.2921	39.7079			1.37397e-07	yes
cheV	cheV	BSU14010	0.975	422.85	1	1.85578	0.898704	1.46131	1.18836	9.8881	6.27609	2.19177	1.69545	1.56487	3.33957	7.79969	6.79831			0.000363648	yes
sivC	sivC	BSU15960	0.58	1160.29	1	1.54244	3.738	3.42289	3.50318	27.0186	2.63707	11.531	3.29196	9.46763	20.9442	30.1078	39.0429			1.80535e-07	yes	AbrB
fla-che	flgB	BSU16180	0.638	1497.32	1	1.23656	0.758083	0.980081	0.694797	1.53521	2.16511	1.16598	1.44759	1.34889	2.29456	2.94589	2.17537			0.0283964	no
	flgC	BSU16190	0.676	1372.24	1	1.43023	0.979628	1.40742	0.91065	1.62592	1.72616	1.29121	1.20312	1.55578	2.26954	2.6941	2.59923			0.0211289	no
	fliE	BSU16200	0.685	1440.81	1	1.74246	1.05587	1.86202	0.858988	1.73161	1.63087	1.63478	1.32023	1.8614	2.84805	3.51528	2.81566			0.0127035	no
	fliF	BSU16210	0.738	998.48	1	2.1616	1.76617	2.7251	1.17344	1.99162	1.68535	2.8122	0.89667	2.11042	2.79141	3.47255	2.30556			0.0405587	no
	fliG	BSU16220	0.748	927.165	1	2.51541	2.50458	3.61158	1.50436	2.03438	1.75556	3.20226	1.1602	2.17174	2.95727	3.53352	2.58375			0.0293943	no
	fliH	BSU16230	0.782	758.365	1	2.55007	2.9153	4.42774	1.65116	2.16106	2.08486	3.84585	1.40316	2.6223	4.07272	3.28091	2.45047			0.0065545	no
	fliI	BSU16240	0.794	700.415	1	2.65601	2.60865	4.61986	1.53744	2.05966	2.04159	3.94715	1.53409	2.84018	3.31556	2.97449	2.25365			0.00632139	no
	fliJ	BSU16250	0.808	775.595	1	2.82276	2.68999	4.52723	1.48024	2.35765	2.33644	3.88803	2.16571	2.78616	3.70502	2.70739	2.15531			0.00191699	no
	ylxF	BSU16260	0.807	605.425	1	3.11297	2.84958	5.24329	1.85678	2.46064	2.46947	4.72947	1.78956	2.97237	3.35859	3.10279	2.15241			0.00142804	no
	fliK	BSU16270	0.776	645.54	1	3.03952	2.98218	5.61257	1.84738	3.22802	2.7759	5.04129	1.70873	3.86951	4.11671	3.16389	2.16873			0.00129984	no
	flgD	BSU16280	0.756	658.485	1	2.98072	2.42724	5.4181	1.97473	3.55137	2.70166	5.59008	2.26342	3.57116	4.14844	3.11181	2.013			0.00143425	no
	flgE	BSU16290	0.775	669.27	1	2.64761	2.49533	4.3524	1.80779	3.99715	2.37736	4.62992	1.55946	3.37617	3.44426	2.62947	1.91073			0.0512178	no
	ylzI	BSU16299	0.781	732.24	0	2.67058	2.72357	5.74959	1.97137	4.44833	2.71184	4.47946	2.02467	3.342	4.26571	3.27169	2.0223			0.00216682	no
	fliL	BSU16300	0.783	506.375	1	2.76088	2.70808	5.54176	2.13843	4.26398	2.6681	4.63746	2.54593	3.02355	3.63314	3.1031	1.84648			0.0039607	no
	fliM	BSU16310	0.778	503.425	1	2.56631	3.41556	5.56636	2.74274	4.54657	2.63985	4.49968	1.59649	3.72082	4.07106	3.33516	1.90194			0.0307093	no
	fliY	BSU16320	0.735	700.175	1	2.67379	2.94738	5.87096	2.21067	4.54579	2.4523	4.1766	2.11665	2.84785	3.57083	3.8048	2.27259			0.0209306	no
	cheY	BSU16330	0.674	1238.8	1	2.58452	2.17709	4.4065	1.46229	4.55158	2.13957	3.92462	1.95975	2.19163	2.81918	2.46846	2.48611			0.0251123	no
	fliZ	BSU16340	0.759	650.765	1	2.80815	3.35243	5.97046	2.40625	4.13058	2.19532	4.2599	1.68257	3.8139	5.05654	3.0743	1.71319			0.0222437	no
	fliP	BSU16350	0.743	741.015	1	2.5888	2.65528	4.65533	1.75812	4.19367	2.16308	3.82375	1.31875	3.51088	4.83968	2.91671	1.74084			0.0338675	no
	fliQ	BSU16360	0.705	901.825	1	2.63518	4.004	5.59707	2.24522	4.70545	2.18985	4.39872	1.81399	3.27107	4.69966	2.65737	2.26766			0.00601311	no
	fliR	BSU16370	0.696	1029.32	1	2.69982	4.06835	5.51241	2.25565	5.00647	2.26886	4.34995	1.2838	3.66068	5.74504	2.71065	2.69517			0.0188655	no
	flhB	BSU16380	0.667	1011.85	1	3.06584	4.16788	6.81797	2.5383	5.65673	2.38902	4.86224	1.59412	3.65335	5.55259	2.26199	2.13451			0.00922261	no
	flhA	BSU16390	0.626	1254.61	1	2.86713	2.79281	5.39057	2.2522	6.20969	2.18878	4.5959	1.86706	3.76315	4.64726	2.04316	2.05661			0.0144896	no
	flhF	BSU16400	0.652	1155.76	1	2.94662	2.41071	5.3098	1.79178	6.4608	2.34878	4.19157	1.62187	3.97045	4.97057	2.03125	1.9158			0.00644374	no
	flhG	BSU16410	0.638	1277.07	1	2.70741	3.31472	4.51802	1.9887	6.36022	2.19146	4.16391	1.1629	3.59908	5.15774	2.14192	1.85285			0.0233548	no
	cheB	BSU16420	0.637	1231.65	1	2.87908	2.838	4.36909	2.12925	7.60264	2.47008	4.45221	1.57711	4.30485	4.78258	2.24588	1.90596			0.00334976	no
	cheA	BSU16430	0.656	985.785	1	2.59055	2.79014	4.28884	2.05442	9.38966	2.23559	3.67059	1.80211	4.31823	4.44232	3.19202	1.86241			0.00652736	no
	cheW	BSU16440	0.634	1191.69	1	2.26336	2.74805	3.31489	1.90608	8.37683	2.13681	3.34303	1.66368	3.38387	3.4669	2.66475	2.38179			0.00644674	no
	cheC	BSU16450	0.655	1025.56	1	2.19962	3.56291	3.57403	2.16034	8.80843	2.15201	3.27417	1.41969	4.14782	3.8867	2.87365	2.39463			0.0155947	no
	cheD	BSU16460	0.633	1191.44	1	2.60755	3.16984	4.62671	2.45485	7.87453	2.26454	3.79946	2.46904	4.3879	3.8722	3.00074	2.47584			0.0029637	no
yoaH	yoaH	BSU18610	0.765	1094.66	1	2.85521	0.758865	2.01398	1.17322	13.4658	8.96748	1.49507	1.18124	3.90888	4.43545	12.6357	13.1562			0.000397655	yes
yscB	yscB	BSU28890	0.889	774.815	1	1.5089	0.837828	2.56465	1.41442	17.8821	2.57064	1.77803	1.14578	7.67134	13.9539	32.2678	38.1779			5.77042e-07	yes	AbrB
mcpB-tlpA-mcpA-tlpB	mcpB	BSU31260	0.963	364.78	1	3.37811	2.36949	3.25729	1.41357	20.7058	8.4055	5.26259	1.45677	8.64999	14.7241	27.9848	48.9897			2.97564e-07	yes
	tlpA	BSU31250	0.607	1776.83	1	1.40803	1.80006	1.31831	1.21623	14.6299	1.68367	1.87508	0.922995	3.64793	16.0048	8.72977	32.0516			0.000255649	yes	AbrB
	mcpA	BSU31240	1.02	282.765	1	4.64957	2.81555	4.229	1.59801	24.225	6.70954	6.98601	1.43387	12.4349	20.6157	27.0975	66.7086			5.60939e-08	yes	Spo0A
	tlpB	BSU31230	0.61	1298.6	1	1.55727	1.21968	1.35882	1.16563	6.50853	2.74849	1.56145	0.933627	2.15167	3.20034	12.3672	11.3382			0.000109486	yes
yvyC-fliDST-smiA	yvyC	BSU35350	0.919442	404.88	1	8.03154	5.94695	7.6296	2.99712	26.784	9.58012	13.4465	2.53236	14.4219	12.9604	27.726	54.833			8.3053e-08	yes
	fliD	BSU35340	0.992	255.34	1	12.9054	5.93608	11.9337	3.99805	25.8471	8.18964	16.3592	3.00914	12.3414	12.8945	27.2198	30.7508			2.71317e-06	yes
	fliS	BSU35330	0.997	227.7	1	8.65652	4.99188	9.7604	3.81932	20.6462	6.80053	12.8378	2.43176	11.7966	9.37604	13.0312	29.8387			1.12512e-05	yes
	fliT	BSU35320	0.988	262.595	1	8.67625	5.47568	10.5137	3.64816	20.449	7.50646	12.8868	2.48962	10.1617	7.18878	14.738	25.8479			7.40004e-06	yes
	smiA	BSU35319	0.937	372.255	0	5.22851	4.43533	4.51573	2.06728	14.3292	5.33282	7.91266	1.49874	7.88123	6.31543	9.77167	22.421			3.09745e-06	yes
hag	hag	BSU35360	0.934	927.14	1	72.7555	98.4169	34.1322	27.2892	26.2466	15.5604	47.5155	7.40611	12.274	16.2695	31.9215	42.5821			2.1169e-09	yes
yvyF-flgMNKL-yviE-fliW-csrA	yvyF	BSU35440	0.583	1318.83	1	4.13851	1.50255	2.51691	1.54261	4.59685	7.8447	4.06266	2.5375	3.27688	4.07229	6.42596	10.7527			0.000145853	yes	ComK
	flgM	BSU35430	0.754	892.685	1	7.19815	2.87334	4.91114	2.71464	6.91513	7.71898	6.54745	3.128	4.88874	4.4267	8.34297	13.7861			1.028e-05	yes	ComK
	flgN	BSU35420	0.882	695.535	1	7.04012	3.6938	5.87621	2.89826	8.7175	6.94368	6.77618	2.53805	5.78565	5.74404	10.6164	16.7522			4.532e-06	yes	ComK
	flgK	BSU35410	0.869	761.935	1	6.44473	4.01051	6.06697	3.40187	9.76831	6.55009	7.04029	2.22174	5.19728	4.41139	7.39229	16.875			2.81293e-05	yes	ComK
	flgL	BSU35400	0.888	692.015	1	4.466	3.08487	4.13994	2.98094	9.77493	5.87754	5.45674	2.04382	3.98375	5.35674	9.16176	14.2089			1.35684e-05	yes	ComK
	yviE	BSU35390	0.545	9084.93	0	2.5595	1.88609	2.56696	1.48485	9.57626	4.74153	2.98744	1.6226	3.52716	3.89052	10.9718	10.0578			0.000202417	yes	ComK
	fliW	BSU35380	0.432	3915.72	0	2.71446	2.00175	2.21409	1.66323	3.09376	4.67408	3.03821	1.49974	3.51729	3.50178	4.41899	7.75254			0.000824423	yes	ComK
	csrA	BSU35370	0.382	6758.64	0	2.51078	1.59212	2.70544	1.50049	2.32299	3.28496	3.50034	1.72174	2.94237	2.05995	3.50616	5.26538			0.00293504	yes
lytABC	lytA	BSU35640	0.426	23624.5	1	1.44494	0.785223	1.32159	0.590831	3.75792	4.06808	1.89783	2.23328	1.2388	1.97168	3.13551	3.69711			0.0242532	yes
	lytB	BSU35630	0.619	1145.21	1	3.33403	1.22905	3.04316	1.60776	6.70353	4.95673	2.62602	1.85024	1.66553	2.67034	3.04757	3.9473			0.00788893	yes
	lytC	BSU35620	0.686	1053.85	1	2.47791	1.16307	2.52961	1.65645	7.42923	4.39353	3.10791	1.86588	1.83686	2.45205	2.85945	3.2053			0.00903479	yes
lytD	lytD	BSU35780	0.858	934.605	1	4.15705	1.19457	2.84087	1.34556	13.1806	4.14731	2.88714	1.23024	6.04619	3.48373	12.7184	22.3712			1.81198e-06	yes
pgdS	pgdS	BSU35860	0.895	643.615	1	5.36312	1.76175	3.70413	1.50351	20.4316	5.04122	3.81245	1.18559	9.53177	3.8505	22.6106	25.9492			4.17419e-06	yes
flhOP	flhO	BSU36400	0.881	667.88	1	3.87046	2.2581	2.87218	1.44796	7.10571	4.64977	4.36957	1.56594	4.60119	6.62125	9.43165	15.6962			2.11876e-05	yes
	flhP	BSU36390	0.918	590.055	1	3.63664	2.15465	3.11391	1.69575	5.53959	3.83684	4.24483	1.38587	3.76128	5.63596	7.23079	14.6312			2.07124e-05	yes
epr	epr	BSU38400	0.914	561.66	1	4.65617	2.68982	3.83063	1.58029	21.1127	3.8879	4.00593	1.33606	6.46589	13.9175	28.0012	48.3613			5.4979e-06	yes
yxkC	yxkC	BSU38850	0.773	912.05	1	3.17886	2.36154	4.11255	1.47389	21.2856	4.33321	6.23097	2.13031	9.49501	21.0492	15.098	24.5055			9.9364e-08	yes	TnrA
II.A.2. Partially supported in KO experiment (0.01<p-value<0.1)
tlpC	tlpC	BSU03440	0.74	1202.18	1	1.90497	1.46587	1.51788	1.23074	9.8989	2.54384	1.86878	1.11267	2.18234	0.6106	4.48521	5.20719			0.0102545	yes
none
II.A.3. Not differentially expressed in KO experiment (p-value>0.1)
degR	degR	BSU21940	0.706	2105.93	1	0.66267	0.649117	1.11822	0.855031	4.53129	2.64172	1.22156	1.92596	0.919571	0.909038	1.79624	1.99087			0.599744	yes
dlt	dltA	BSU38500	0.144	37102.8	1	1.56956	0.700945	3.91338	1.74917	1.75577	1.8894	1.37565	1.16154	1.67824	2.42858	0.851909	1.00733			0.265975	no	SigM/X
	dltB	BSU38510	no pred	no pred	1	1.10337	0.546287	3.70732	1.82136	1.58743	1.73708	0.934244	1.45139	1.98373	2.16006	0.679692	1.24099			0.33481	no	SigM/X
	dltC	BSU38520	no pred	no pred	1	1.01949	0.528344	3.36201	1.61236	1.61894	1.55254	0.915851	1.51181	1.47835	2.11836	0.695765	1.22798			0.31326	no	SigM/X
	dltD	BSU38530	no pred	no pred	1	1.10655	0.552186	2.88246	1.59992	1.0941	1.33597	0.918135	1.18455	1.59003	1.64126	0.580165	1.27098			0.42192	no	SigM/X
	dltE	BSU38540	no pred	no pred	1	1.35968	0.636206	2.718	1.30799	1.00956	1.19824	0.99839	0.935326	1.66928	2.20272	0.508963	1.16771			0.388364	no	SigM/X
II.B. Novel
II.B.1. Differentially expressed in KO experiment (p-value<0.01)
Operons	Gene name	BSU number	Beta score	Confidence	Prior	SigD1_ML	SigD1_LL	SigD1_T	SigD1_S	SigD2_ML	SigD2_LL	SigD2_T	SigD2_S	SigD3_LL	SigD3_T	SigD4_LL	SigD4_T			p-value	Motif (this study)	Motif (Nicolas 2012 PMID 22383849, Table S4)	Other TFs possibly involved in regulation
yjcM	yjcM	BSU11910	0.499	13165.7	0	2.11659	1.77785	3.82504	1.76412	11.2261	4.35625	4.7134	2.38878	3.37815	6.6001	8.53096	4.7263			0.000329492	no	no	AbrB
dgcW	dgcW	BSU13420	0.664	1420.29	0	1.62999	2.12713	1.41899	1.29888	6.36131	3.06698	1.84986	0.991515	6.78488	11.714	9.86598	24.8554			6.7224e-05	no	yes
rnhB-ylqGH	rnhB	BSU16060	0.612	1923.19	0	1.7236	1.22238	2.15742	1.39529	4.95275	3.16885	2.48681	1.30434	2.04231	2.33443	2.63136	7.49082			0.0024079	yes	yes
	ylqG	BSU16070	0.632	1918.52	0	1.92458	1.47374	1.99814	1.28576	4.41309	2.33121	2.273	0.757439	2.64191	2.1834	1.96556	9.07132			0.00261007	yes	yes
	ylqH	BSU16080	0.539	2183.44	0	1.47228	1.43541	2.48863	1.42431	3.54302	2.05704	2.26594	1.45	2.25987	1.98896	1.99549	6.53184			0.0034027	yes	yes
cgeDE-yoyG	cgeD	BSU19760	no pred	no pred	0	2.03281	1.29661	1.44866	1.17681	3.90942	2.97993	1.94527	0.95194	5.55766	5.0818	15.1408	13.7302			0.000410067	no	no	SigK
	cgeE	BSU19750	0.361	28326.9	0	2.7177	1.59362	1.7044	1.15559	5.51692	4.20899	2.00732	0.877455	9.42714	4.06485	6.08847	16.588			1.75298e-05	no	yes	SigK
	yoyG	BSU19749	no pred	no pred	0	2.1605	1.07756	1.25054	1.05267	3.70436	3.53643	1.98953	0.934903	3.25269	2.4153	3.18217	8.13481			0.00061051	no	yes	SigK
yqaRS	yqaR	BSU26210	0.353	39798.2	0	0.938982	0.860597	0.996891	0.726518	3.07344	5.77916	2.14962	1.72693	1.30976	2.41325	2.30348	7.68972			0.00304374	yes	yes
	yqaS	BSU26200	0.346	27982.1	0	1.4029	1.75203	1.35417	1.26137	5.25542	4.61922	1.44305	0.861243	4.57976	8.02336	12.7392	19.0584			9.05813e-05	yes	yes
yxkH	yxkH	BSU38800	0.662	1927.52	0	1.53557	0.939605	1.06343	0.997882	7.20559	1.60869	0.996331	0.850192	1.71013	1.93093	7.24323	5.76992			0.00967731	yes	yes
II.B.2. Partially supported in KO experiment (0.01<p-value<0.1)
yabNO	yabN	BSU00580	0.435	2463.1	0	1.58941	1.51872	2.20614	1.00499	3.24884	2.26252	1.5204	1.33496	2.33052	1.13273	1.65105	3.21702			0.039685	no	no
	yabO	BSU00590	0.236	29239.5	0	1.45614	1.09754	2.08317	1.02173	3.00879	2.15954	1.48038	1.3378	2.3163	1.2503	1.75566	2.99673			0.0236875	no	yes
xkdA	xkdA	BSU12500	0.255	30807.5	0	0.917443	0.885787	0.848988	0.802706	1.2955	0.934519	1.08984	1.01008	2.29498	2.37083	2.67636	3.52977			0.0238062	yes	no
ytlR	ytlR	BSU29940	0.233	41612.2	0	1.30656	1.46644	1.5627	1.31405	1.48337	1.77837	1.53839	1.04798	1.90668	1.06405	2.24878	3.03683			0.0209439	no	yes
yvaQ	yvaQ	BSU33690	0.659	2000.92	0	1.3703	0.959274	1.07307	1.17921	2.97711	1.68609	1.22361	0.818222	2.34924	1.88728	3.22423	8.12575			0.0178422	yes	yes
yvbI	yvbI	BSU33870	0.392	12102	0	1.73831	1.42015	1.89094	1.30238	2.65326	1.23476	1.74969	0.988961	1.74765	2.99773	2.70429	1.8519			0.0225728	yes	no
swrAA-minJ	swrAA/1	BSU35230	0.589	2312.84	0	1.54622	1.53812	1.19053	1.04257	1.64264	3.16195	1.77855	1.07139	2.98455	1.54238	1.94993	3.76637			0.0385641	yes	yes
	swrAA/2	BSU35239	0.546	3151.98	0	1.70815	1.25689	1.42403	0.918129	1.5364	4.19973	1.61978	1.23381	2.49262	1.73215	2.52267	4.11714			0.0259518	yes	yes
	minJ	BSU35220	0.332	31122.4	0	1.44137	1.61229	0.987348	1.31745	0.719781	1.76803	1.27186	0.883204	1.25566	1.40134	1.21084	2.43454			0.146724	yes	yes
II.B.3. Not differentially expressed in KO experiment (p-value>0.1):
ybfK	ybfK	BSU02260	0.197	43189.2	0	1.11359	1.57269	1.09275	1.0978	0.962743	0.910546	1.40449	0.870757	1.03318	1.36883	1.83695	1.57836			0.288296	no	no
yjcN	yjcN	BSU11920	0.178	37143.2	0	1.5256	1.39045	1.13822	1.31402	1.01605	2.94406	2.13018	2.07663	0.729817	1.90439	1.81818	1.36686			0.206547	no	no
yobJI	yobJ	BSU18980	no pred	no pred	0	0.903188	0.511058	0.953076	0.754216	2.16991	3.13995	0.889158	2.36574	0.402929	3.55867	0.960101	2.12362			0.0200646	no	no	SigW
	yobI	BSU18970	0.16	39824.4	0	0.839287	0.564338	1.96622	1.55808	2.39308	3.89	1.14689	1.21153	0.929012	1.35418	1.20645	1.24177			0.529524	no	yes
yqbG	yqbG	BSU26120	0.481	5892.1	0	1.08919	1.34918	1.1059	1.07735	2.70498	2.03395	0.838837	0.66143	1.43053	1.67616	3.85511	2.58643			0.0759521	yes	yes
yrvJ	yrvJ	BSU27580	0.253	26621	0	2.10065	0.769358	1.88093	1.11068	4.22345	2.57693	1.25289	1.13482	1.42258	1.22808	2.12781	1.90742			0.147781	yes	yes
yvbJ	yvbJ	BSU33880	0.354	13002.3	0	1.54193	0.942096	2.65076	1.05704	3.6522	1.85633	1.76518	1.2796	0.968964	1.41514	1.98886	1.58693			0.274456	no	no
yvbX	yvbX	BSU34020	0.536	1707.42	0	0.93222	0.72096	1.39693	0.944605	3.50555	1.63687	0.897725	1.32722	1.41153	1.22314	1.89697	3.07255			0.10426	yes	yes
yydD	yydD	BSU40200	0.207	33963.7	0	0.813408	0.616987	1.32072	1.19628	1.15944	1.65272	1.4858	1.85879	0.833032	2.20613	0.860235	2.04069			0.145928	no	no
Note: ylzI, smiA, yviE, fliW and csrA are novel predictions (i.e. absent from list of priors), but belong to operons listed in the recovered from priors category
II.C.In prior, but not recovered
II.C.1. Differentially expressed in KO experiment (p-value<0.01)
none
II.C.2. Partially supported in KO experiment (0.01<p-value<0.1)
II.C.3. Not differentially expressed in KO experiment (p-value>0.1)
Operons	Gene name	BSU number	Beta score	Confidence	Prior	SigD1_ML	SigD1_LL	SigD1_T	SigD1_S	SigD2_ML	SigD2_LL	SigD2_T	SigD2_S	SigD3_LL	SigD3_T	SigD4_LL	SigD4_T			p-value	Motif (this study)	Motif (Nicolas 2012 PMID 22383849, Table S4)	Other TFs possibly involved in regulation
cwlS	cwlS	BSU19410	no pred	no pred	1	1.31301	1.35857	0.468382	0.931471	1.89228	1.61985	1.24221	1.16749	0.438488	0.88037	2.06493	1.63781			0.667779	NA	yes	SigH
nfrA-ywcH	nfrA	BSU38110	no pred	no pred	1	0.85742	0.707939	0.734257	0.836999	0.445326	0.693339	0.854862	1.11523	0.772274	0.563528	1.43898	0.929115			0.333087	NA	yes	Spo0A
	ywcH	BSU38100	no pred	no pred	1	1.44655	1.02943	0.546672	0.763096	0.600922	0.358855	0.731503	0.852515	0.968066	0.650011	0.95155	1.26297			0.744673	NA	yes	Spo0A
II.C.4. Special case (auto-regulation)
sigD-swrB	sigD	BSU16470	can't predict auto-regulation	can't predict auto-regulation	NA	NA	NA	NA	NA	NA	NA	NA	NA	NA	NA	NA	NA			NA
	swrB	BSU16480	0.474	12345.8	1	NA	NA	NA	NA	NA	NA	NA	NA	NA	NA	NA	NA			NA
III. SigE REGULON
III.A. Recovered from priors						SigE-dependency													SpoIIID-dependency						GerR-dependency
III.A.1. Differentially expressed in KO experiment (p-value<0.01)
Operons	Gene name	BSU number	Beta score	Confidence	Prior	SigE1	SigE2	p-value	Motif present in promoter sequence (this study)			Other TFs possibly involved in regulation						Beta score	Confidence	Prior	SpoIIID1	SpoIIID2	p-value		Beta score	Confidence	Prior	GerR1_T5.5	GerR3	p-value
III.A.1a.1. Repressed by SpoIIID
yaaH	yaaH	BSU00160	0.912	290.84	1	9.81053	36.1473	7.77847e-07	yes			SigB		SpoIIID(-)				no pred	no pred	0	0.279692	0.238875	0.0304291		no pred	no pred	0	0.800999	1.33684	0.874259
yabPQ-divIC-yabR	yabP	BSU00600	0.957	3599.31	1	4.31611	10.1736	2.11725e-05	yes					SpoIIID(-)				-0.296	31979.3	-1	0.294045	0.155906	0.00916961		no pred	no pred	0	0.77636	0.927846	0.792264
	yabQ	BSU00610	0.893	4166.17	1	6.76813	16.7126	1.80071e-06	yes					SpoIIID(-)				-0.266	31673.1	-1	0.294947	0.165956	0.0236732		no pred	no pred	0	0.682107	0.875657	0.75785
	divIC	BSU00620	no pred	no pred	0	4.49226	8.39909	NA	yes					SpoIIID(-)				no pred	no pred	0	0.249556	0.183108	NA		no pred	no pred	0	0.608869	0.943364	NA
	yabR	BSU00630	no pred	no pred	0	1.75867	3.73674	NA	yes					SpoIIID(-)				no pred	no pred	0	0.393915	0.257567	NA		no pred	no pred	0	0.814569	1.37301	NA
cwlD	cwlD	BSU01530	0.843	1076.01	1	4.03937	21.5959	9.1964e-07	yes					SpoIIID(-)				no pred	no pred	0	0.305612	0.198884	0.0300632		no pred	no pred	0	0.819101	1.1125	0.984494
pdaB	pdaB	BSU01570	1.161	925.09	1	4.62959	18.1168	2.06708e-05	yes					SpoIIID(-)				no pred	no pred	-1	0.170518	0.0950006	0.00177042		no pred	no pred	0	0.648911	0.8369	0.778366
ycgFG	ycgF	BSU03090	0.95	982.245	1	8.13749	14.8022	2.70504e-08	yes					SpoIIID(-)				-0.396	17078.1	-1	0.199747	0.122376	0.00257482		no pred	no pred	0	0.950799	0.81832	0.853341
	ycgG	BSU03100	0.687	6085.66	1	6.80252	8.71373	4.1914e-08	yes					SpoIIID(-)				no pred	no pred	-1	0.367331	0.101536	0.000308094		no pred	no pred	0	1.02238	1.40234	0.80579
ydcA	ydcA	BSU04610	0.563	19820.3	1	6.56633	10.5527	3.57095e-08	yes					SpoIIID(-)				no pred	no pred	0	0.330735	0.103174	0.00355277		no pred	no pred	0	1.06034	0.867795	0.970296
ydcC-alr	ydcC	BSU04630	1.158	600.23	1	9.67273	42.374	2.21382e-06	yes					SpoIIID(-)				no pred	no pred	0	0.121245	0.116202	0.00143371		no pred	no pred	0	0.689719	0.924865	0.779998
	alr	BSU04640	no pred	no pred	0	4.071	3.49347	5.22412e-05	yes					SpoIIID(-)				no pred	no pred	0	0.500153	0.42609	0.0558084		no pred	no pred	0	1.02088	0.916207	0.85224
phoB-ydhF	phoB	BSU05740	0.738	925.97	1	9.13325	23.7712	2.46082e-09	yes					SpoIIID(-)				no pred	no pred	0	0.390591	0.342797	0.0670382		no pred	no pred	0	0.416355	1.03166	0.51008
	ydhF	BSU05730	0.715	1825.14	1	7.10805	13.381	3.53721e-10	yes					SpoIIID(-)				no pred	no pred	0	0.529304	0.374855	0.0696837		no pred	no pred	0	0.480685	0.98123	0.702327
yhbH	yhbH	BSU08980	0.987	286.15	1	4.75655	27.1061	3.21934e-06	yes					SpoIIID(-)				no pred	no pred	0	0.474444	0.304133	0.0770203		no pred	no pred	0	1.21111	1.49132	0.732329
spoVR	spoVR	BSU09400	1.052	183.37	1	9.37852	38.6368	5.51901e-07	yes					SpoIIID(-)				no pred	no pred	0	0.336013	0.28314	0.0453684		no pred	no pred	0	0.726728	1.16576	0.984395
yhaX-hemZ	yhaX	BSU09830	0.812	627.015	1	5.56086	28.0494	3.25775e-06	yes					SpoIIID(-)				no pred	no pred	0	0.37157	0.300668	0.06084		no pred	no pred	0	0.593365	1.21722	0.830864
	hemZ	BSU09840	no pred	no pred	0	3.53969	2.92231	0.000256306	yes					SpoIIID(-)				no pred	no pred	0	0.378269	0.257943	0.0028452		no pred	no pred	0	0.899138	1.25155	0.995699
yitE	yitE	BSU10960	1.142	915.62	1	5.10554	17.5146	1.66791e-06	yes					SpoIIID(-)				no pred	no pred	-1	0.29796	0.118017	0.0114171		no pred	no pred	0	0.7885	0.66818	0.748727
yjaV-med	yjaV	BSU11290	0.741	788.695	1	3.25516	9.23566	9.74344e-07	yes					SpoIIID(-)				no pred	no pred	0	0.700117	0.504988	0.327788		no pred	no pred	0	0.845739	1.3094	0.870715
	med	BSU11300	no pred	no pred	0	3.68975	6.1026	6.31577e-07	yes			Spo0A		SpoIIID(-)				no pred	no pred	0	0.411946	0.204562	0.00675783		no pred	no pred	0	0.913868	0.879342	0.857421
yjmCD-uxuA-yjmF-exuTR-uxaB-(uxaA)	yjmC	BSU12320	0.891	788.68	1	14.5587	31.6893	3.78965e-07	yes					SpoIIID(-)				no pred	no pred	0	0.269722	0.409087	0.048014		no pred	no pred	0	0.807907	0.737257	0.910504
	yjmD	BSU12330	0.893	748.6	1	14.1816	30.9634	2.02075e-06	yes					SpoIIID(-)				no pred	no pred	0	0.20215	0.286858	0.0116189		no pred	no pred	0	0.719004	0.697324	0.647384
	uxuA	BSU12340	0.851	1041.8	1	14.6202	27.3327	1.36476e-06	yes					SpoIIID(-)				no pred	no pred	0	0.192355	0.308293	0.0120321		no pred	no pred	0	0.731888	0.666019	0.661402
	yjmF	BSU12350	0.979	1037.68	1	15.5854	22.8886	1.69865e-06	yes					SpoIIID(-)				no pred	no pred	0	0.215111	0.266788	0.01083		no pred	no pred	0	0.830618	0.575115	0.713326
	exuT	BSU12360	0.903	991.125	1	14.8988	27.4319	5.3682e-06	yes					SpoIIID(-)				no pred	no pred	0	0.177119	0.221901	0.00619805		no pred	no pred	0	0.625316	0.709218	0.63937
	exuR	BSU12370	0.764	3783.79	1	6.58121	7.9058	3.56505e-06	yes					SpoIIID(-)				no pred	no pred	0	0.328608	0.355661	0.011768		no pred	no pred	0	0.744708	0.98207	0.968248
	uxaB	BSU12380	no pred	no pred	1	1.91949	2.21202	0.000798128	yes			ExuR		SpoIIID(-)				no pred	no pred	0	0.841572	0.682733	0.241304		no pred	no pred	0	0.914289	0.974035	0.973842
	uxaA	BSU12390	no pred	no pred	1	1.21508	1.46535	0.0497579	yes			ExuR		SpoIIID(-)				no pred	no pred	0	0.957846	0.548276	0.227496		no pred	no pred	0	1.11702	0.938039	0.818495
ykvI	ykvI	BSU13710	1.283	899.515	1	13.9431	26.7235	3.22349e-09	yes					SpoIIID(-)				no pred	no pred	0	0.185508	0.0970769	0.00173535		no pred	no pred	0	0.564095	0.829456	0.935119
ykvU-stoA	ykvU	BSU13830	1.264	536.61	1	10.4157	22.8272	2.49304e-07	yes					SpoIIID(-)				no pred	no pred	-1	0.203201	0.111003	0.00225694		no pred	no pred	0	0.79043	0.813128	0.801922
	stoA	BSU13840	0.881	1160.39	1	6.62045	13.5324	1.97816e-08	yes					SpoIIID(-)				-0.275	27046.5	-1	0.302247	0.12298	0.00112793		no pred	no pred	0	0.856202	0.945446	0.961295
ylbJ	ylbJ	BSU15030	1.294	683.2	1	13.7193	29.5483	1.95686e-09	yes					SpoIIID(-)				no pred	no pred	1	0.147507	0.101281	0.000913289		no pred	no pred	0	0.719079	0.836591	0.741789
spoVD	spoVD	BSU15170	1.239	533.11	1	10.0764	28.3957	8.06952e-08	yes					SpoIIID(-)				no pred	no pred	-1	0.190498	0.135478	0.00232885		no pred	no pred	0	0.702687	0.79597	0.89203
spoVE-murGB-divIB	spoVE	BSU15210	0.31	31978.9	1	3.48108	3.13893	0.00297059	yes					SpoIIID(-)				-0.161	43113.1	-1	0.248069	0.177154	0.00805369		no pred	no pred	0	0.716556	0.808419	0.512154
	murG	BSU15220	0.4	8378	1	4.13152	3.08544	0.000242056	yes					SpoIIID(-)				no pred	no pred	-1	0.336786	0.207186	0.00552531		no pred	no pred	0	1.01694	0.839191	0.861723
	murB	BSU15230	0.41	7886.21	1	2.84939	2.7706	0.00199639	yes			SigM/X		SpoIIID(-)				no pred	no pred	0	0.425416	0.192366	0.00488971		no pred	no pred	0	1.09672	0.984657	0.961322
	divIB	BSU15240	no pred	no pred	0	2.53924	1.98236	0.00693579	yes			SigM/X		SpoIIID(-)				no pred	no pred	0	0.465717	0.285542	0.00663599		no pred	no pred	0	1.00308	1.06844	0.968044
yngJIHGFE	yngJ	BSU18260	1.03	376.05	1	10.1006	26.4069	6.33301e-07	yes					SpoIIID(-)				no pred	no pred	0	0.440496	0.302109	0.0761877		no pred	no pred	0	0.722314	1.2199	0.993038
	yngI	BSU18250	0.874	284.825	1	10.7052	31.0054	9.37528e-07	yes					SpoIIID(-)				no pred	no pred	0	0.399042	0.276585	0.0619196		no pred	no pred	0	0.787742	1.16822	0.932155
	yngH	BSU18240	0.933	233.355	1	10.9019	31.4232	1.96859e-07	yes					SpoIIID(-)				no pred	no pred	0	0.4005	0.274748	0.0612139		no pred	no pred	0	0.777255	1.10929	0.973196
	yngHB	BSU18239	0.894	336.1	0	9.4953	29.1571	1.27917e-06	yes					SpoIIID(-)				no pred	no pred	0	0.385572	0.25245	0.0536462		no pred	no pred	0	0.776861	1.10767	0.981486
	yngG	BSU18230	0.92	249.905	1	12.6684	31.2458	1.98114e-07	yes					SpoIIID(-)				no pred	no pred	0	0.373405	0.23507	0.044302		no pred	no pred	0	0.813913	1.15976	0.980741
	yngF	BSU18220	0.849	411.78	1	14.3208	33.2795	5.82056e-08	yes					SpoIIID(-)				no pred	no pred	0	0.356286	0.247047	0.040165		no pred	no pred	0	0.831934	1.17099	0.852731
	yngE	BSU18210	0.862	368.15	1	10.9456	12.7073	2.10828e-09	yes					SpoIIID(-)				no pred	no pred	0	0.461572	0.167408	0.0114392		no pred	no pred	0	0.900229	1.24397	0.935894
ypjB	ypjB	BSU22520	0.936	3031.39	1	4.82071	10.0127	3.89331e-08	yes					SpoIIID(-)				-0.326	35221.8	-1	0.233631	0.160576	0.000515241		no pred	no pred	0	0.608044	0.989843	0.815347
spoIVA	spoIVA	BSU22800	1.193	800.275	1	7.76031	35.2844	1.90657e-05	yes					SpoIIID(-)				no pred	no pred	-1	0.372323	0.321524	0.0577628		no pred	no pred	0	0.662486	0.860238	0.800405
dacB-spmAB	dacB	BSU23190	1.459	759.395	1	7.05504	35.7814	1.51269e-07	yes					SpoIIID(-)				no pred	no pred	0	0.142373	0.0874446	0.000500752		no pred	no pred	0	0.769214	0.932937	0.915141
	spmA	BSU23180	1.326	690.94	1	7.35192	22.3229	6.06369e-07	yes					SpoIIID(-)				no pred	no pred	0	0.192599	0.109421	0.00123443		no pred	no pred	0	0.765751	1.03585	0.970852
	spmB	BSU23170	1.265	719.415	1	7.48317	17.7833	9.62409e-09	yes					SpoIIID(-)				-0.177	40767.1	0	0.259326	0.086092	0.000117815		no pred	no pred	0	0.839471	0.932711	0.889743
spoIIIA	spoIIIAA	BSU24430	1.372	544.325	1	11.3316	37.7816	2.52294e-07	yes					SpoIIID(-)				no pred	no pred	-1	0.158734	0.117988	0.00129934		no pred	no pred	-1	0.249941	0.496435	0.249883	GerR(-)
	spoIIIAB	BSU24420	1.363	555.8	1	13.0937	38.7755	1.58825e-07	yes					SpoIIID(-)				no pred	no pred	-1	0.134302	0.10034	0.000958884		no pred	no pred	-1	0.309398	0.482879	0.271231	GerR(-)
	spoIIIAC	BSU24410	1.352	611.15	1	13.498	41.3937	9.65896e-08	yes					SpoIIID(-)				no pred	no pred	-1	0.123877	0.0861794	0.000645792		no pred	no pred	-1	0.352872	0.536028	0.375535	GerR(-)
	spoIIIAD	BSU24400	1.334	661.43	1	12.0693	29.5013	1.14783e-07	yes					SpoIIID(-)				no pred	no pred	-1	0.121246	0.0865303	0.000319168		no pred	no pred	-1	0.343547	0.495124	0.226498	GerR(-)
	spoIIIAE	BSU24390	1.327	611.59	1	15.8136	36.0119	1.68081e-08	yes					SpoIIID(-)				no pred	no pred	-1	0.115638	0.084786	0.000609221		no pred	no pred	-1	0.389557	0.508305	0.272048	GerR(-)
	spoIIIAF	BSU24380	1.35	529.835	1	9.97926	34.8821	4.82981e-07	yes					SpoIIID(-)				no pred	no pred	-1	0.15549	0.0971187	0.00112172		no pred	no pred	-1	0.518507	0.756031	0.654235	GerR(-)
	spoIIIAG	BSU24370	1.355	491.125	1	11.4704	44.327	9.81193e-08	yes					SpoIIID(-)				no pred	no pred	-1	0.176447	0.108742	0.00213692		no pred	no pred	-1	0.624505	0.700212	0.762759	GerR(-)
	spoIIIAH	BSU24360	1.362	759.65	1	6.10771	34.1921	6.67395e-06	yes					SpoIIID(-)				no pred	no pred	-1	0.220874	0.110957	0.0035069		no pred	no pred	-1	0.645151	0.848285	0.82356	GerR(-)
yqfZ-ispG	yqfZ	BSU25060	0.968	1294.62	1	7.39633	20.4578	5.13298e-09	yes					SpoIIID(-)				-0.498	6745.19	-1	0.121283	0.0498361	7.4482e-05		no pred	no pred	0	0.754353	0.893261	0.877951
	ispG	BSU25070	no pred	no pred	1	3.433	9.16605	2.55185e-05	yes					SpoIIID(-)				-0.255	23313.7	-1	0.230306	0.0939135	0.00146282		no pred	no pred	0	0.938254	1.08978	0.94682
yqfCD	yqfC	BSU25360	1.061	960.67	1	6.70348	12.474	6.17409e-08	yes					SpoIIID(-)				no pred	no pred	-1	0.373768	0.217636	0.0109951		no pred	no pred	0	1.00981	1.08888	0.884667
	yqfD	BSU25350	1.139	1001.71	1	5.70673	25.9068	9.96814e-07	yes					SpoIIID(-)				-0.144	43047.9	-1	0.204383	0.132465	0.00266098		no pred	no pred	0	0.887346	0.888498	0.909172
pbpI-yrrS	pbpI	BSU27310	0.642	15334.2	1	5.69456	5.52803	0.000659579	yes					SpoIIID(-)				no pred	no pred	0	0.163041	0.118744	0.00190529		no pred	no pred	0	0.831348	0.738458	0.830972
	yrrS	BSU27300	no pred	no pred	0	3.52811	4.61419	NA	yes					SpoIIID(-)				no pred	no pred	0	0.202505	0.13308	NA		no pred	no pred	0	0.859607	1.07592	NA
spoVB	spoVB	BSU27670	1.301	882.46	1	15.6163	22.4281	2.04831e-09	no					SpoIIID(-)				no pred	no pred	-1	0.178406	0.10588	0.00029978		no pred	no pred	0	0.856044	0.876956	0.846245
spoIVF	spoIVFA	BSU27980	1.311	440.025	1	10.0007	40.2233	4.67031e-07	yes					SpoIIID(-)				-0.185	37510.7	-1	0.150365	0.0998963	0.00155846		no pred	no pred	0	0.665425	0.700353	0.763678
	spoIVFB	BSU27970	1.312	479.805	1	11.4705	33.2874	5.83049e-07	yes					SpoIIID(-)				-0.258	30566.7	-1	0.126397	0.0857662	0.000693265		no pred	no pred	0	0.652547	0.781855	0.711593
gerM	gerM	BSU28380	1.284	524.125	1	7.52375	37.9518	6.76826e-06	no					SpoIIID(-)				no pred	no pred	-1	0.203312	0.142648	0.00454552		no pred	no pred	0	0.606962	1.01039	0.880299
ytxC	ytxC	BSU28960	1.204	1836.94	1	4.19809	9.13799	3.19016e-05	yes					SpoIIID(-)				-0.344	30479.1	0	0.28292	0.251555	0.0199477		no pred	no pred	0	0.623654	1.03128	0.666746
ytvI	ytvI	BSU29160	1.247	1098.16	1	10.5328	32.762	8.14621e-07	yes					SpoIIID(-)				no pred	no pred	0	0.147354	0.0948348	0.000928424		no pred	no pred	0	0.648453	0.72376	0.651375
ytrHI	ytrH	BSU29239	1.124	888.83	1	8.14756	23.2274	8.07794e-10	yes					SpoIIID(-)				no pred	no pred	0	0.195752	0.0716098	0.000573759		no pred	no pred	0	0.725527	0.709994	0.862631
	ytrI	BSU29240	1.017	1082.92	1	10.0058	21.6988	7.37501e-10	yes					SpoIIID(-)				no pred	no pred	0	0.203052	0.0779149	0.000297065		no pred	no pred	0	0.75319	0.784641	0.627848
yutH-hom-thrC-thrB	yutH	BSU32270	0.874	454.195	1	8.23057	16.4349	5.38954e-08	yes					SpoIIID(-)				no pred	no pred	0	0.488824	0.46537	0.223648		no pred	no pred	0	1.18108	1.65863	0.623155
	hom	BSU32260	no pred	no pred	0	3.5103	3.10009	0.000929404	yes					SpoIIID(-)				no pred	no pred	0	0.44977	0.446129	0.162231		no pred	no pred	0	0.882326	1.61052	0.95779
	thrC	BSU32250	no pred	no pred	0	3.33247	3.089	0.00133245	yes					SpoIIID(-)				no pred	no pred	0	0.379911	0.289213	0.0515685		no pred	no pred	0	0.839125	1.60439	0.98653
	thrB	BSU32240	no pred	no pred	0	2.27679	3.1027	0.031957	yes					SpoIIID(-)				no pred	no pred	0	0.359636	0.14116	0.00424978		no pred	no pred	0	1.00982	1.37765	0.980543
fisB	fisB	BSU32350	0.924	1298.14	1	4.44557	7.44476	2.33263e-08	yes					SpoIIID(-)				no pred	no pred	0	0.476754	0.170818	0.0127115		no pred	no pred	0	1.22546	1.26987	0.671435
spoIID	spoIID	BSU36750	1.094	1414.61	1	7.41072	33.9382	2.32272e-06	yes					SpoIIID(-)				no pred	no pred	-1	0.201972	0.115084	0.00223989		no pred	no pred	0	0.584955	0.831352	0.685949
ywcBA	ywcB	BSU38230	0.797	766.92	1	12.5789	35.0422	1.24786e-08	yes					SpoIIID(-)				no pred	no pred	0	0.346385	0.383398	0.073931		no pred	no pred	0	0.77319	0.87652	0.904331
	ywcA	BSU38240	0.808	671.095	1	12.5266	25.6573	2.08055e-07	yes					SpoIIID(-)				no pred	no pred	0	0.412124	0.246867	0.0461933		no pred	no pred	0	0.75707	0.897983	0.921249
yxjC-scoAB-yxjF	yxjC	BSU39000	0.998	851.415	1	15.2544	39.6357	2.58998e-07	yes					SpoIIID(-)				no pred	no pred	0	0.259959	0.278913	0.023366		no pred	no pred	0	0.774219	0.673444	0.800357
	scoA	BSU38990	0.998	347.83	1	12.3979	30.3127	9.06502e-07	yes					SpoIIID(-)				no pred	no pred	0	0.326039	0.275041	0.0380011		no pred	no pred	0	0.936263	0.687273	0.835655
	scoB	BSU38980	0.995	349.82	1	8.68995	23.221	8.25981e-06	yes					SpoIIID(-)				no pred	no pred	0	0.375919	0.28905	0.0464137		no pred	no pred	0	0.896447	0.773724	0.80818
	yxjF	BSU38970	1.076	541.68	1	11.1215	22.5784	8.19942e-07	yes					SpoIIID(-)				no pred	no pred	0	0.344779	0.254722	0.0329646		no pred	no pred	0	0.864112	0.708905	0.871186
yyaD	yyaD	BSU40940	0.98	3186.89	1	12.354	16.5976	1.84607e-09	yes					SpoIIID(-)				no pred	no pred	0	0.193729	0.0599669	0.000152258		no pred	no pred	0	0.834431	0.859285	0.892328
III.A.1a.2. Repressed by GerR
spoIIM	spoIIM	BSU23530	1.293	1042.58	1	6.53756	3.81967	0.000112912	yes					GerR(-)				no pred	no pred	0	0.963928	1.05482	0.641317		no pred	no pred	-1	0.164932	0.534915	0.144062	GerR(-)
yqhV	yqhV	BSU24440	1.343	805.265	1	19.1959	10.7193	1.46343e-09	yes					GerR(-)				no pred	no pred	0	0.645072	0.904145	0.878109		no pred	no pred	-1	0.116329	0.426881	0.11638	GerR(-)
III.A.1b. activated by SpoIIID
cwlJ	cwlJ	BSU02600	1.008	1125.04	1	3.616	5.5794	1.48629e-07	yes					SpoIIID(+)				no pred	no pred	0	3.81274	3.05544	0.0019741		no pred	no pred	0	1.92151	2.44972	0.369666
yheCD	yheC	BSU09780	1.17	624.47	1	10.8422	16.3222	1.89604e-08	no					SpoIIID(+)				no pred	no pred	0	4.2063	7.70725	0.000429		no pred	no pred	0	0.824913	1.49916	0.857495
	yheD	BSU09770	1.014	554.845	1	7.43145	11.263	3.39424e-08	no					SpoIIID(+)				no pred	no pred	0	3.16148	5.6843	0.00297794		no pred	no pred	0	0.839874	1.42112	0.867139
asnO	asnO	BSU10790	1.059	781.345	1	1.46397	2.22742	0.0042366	yes					SpoIIID(+)				0.171	37020.3	1	3.51542	7.66275	2.89439e-05		no pred	no pred	0	0.948641	1.16435	0.865105
cotT	cotT	BSU12090	0.15	36000.8	1	3.29101	2.49369	4.57949e-05	yes					SpoIIID(+)				0.216	14197.6	1	9.67235	3.24005	0.000144586		no pred	no pred	0	1.4409	3.47622	0.864968
spoVK	spoVK	BSU17420	0.878	553.47	1	2.86669	3.1698	7.83139e-06	yes					SpoIIID(+)				no pred	no pred	1	2.57439	2.70209	0.0016752		no pred	no pred	0	0.778883	1.46069	0.794327
spoIVCB(sigK)	spoIVCB	BSU25760	0.772	533.61	1	2.61215	3.38003	1.28778e-05	yes					SpoIIID(+)				0.313	3903.34	1	6.44314	5.6411	2.1568e-05		no pred	no pred	0	1.13179	2.19535	0.629445
ysnD	ysnD	BSU28320	0.419	1627.64	1	5.55155	5.11663	5.47511e-09	yes					SpoIIID(+)				no pred	no pred	0	4.64135	2.72878	0.000375696		no pred	no pred	0	1.25307	3.58564	0.459085
III.A.1c. not affected by SpoIIID
yckC	yckC	BSU03390	0.461	13736.2	1	2.16609	2.60989	0.000344625	yes			SigB						no pred	no pred	0	1.5176	1.0317	0.668896		no pred	no pred	0	0.978432	1.33205	0.780762
ydhD	ydhD	BSU05710	1.071	326.215	1	4.5321	8.16317	8.42379e-07	yes									no pred	no pred	0	1.27978	1.05962	0.682512		no pred	no pred	0	1.07917	1.31041	0.635863
yeaA-ydjPO	yeaA	BSU06290	0.811	477.23	1	8.6691	7.57922	1.42735e-07	yes									no pred	no pred	0	0.676771	0.876258	0.871		no pred	no pred	0	0.701907	1.17987	0.892586
	ydjP	BSU06280	0.826	561.02	1	6.16199	6.53011	2.78621e-05	yes									no pred	no pred	0	0.651099	0.823942	0.768407		no pred	no pred	0	0.619119	1.14563	0.627289
	ydjO	BSU06270	0.491	29133.5	0	3.81705	4.65349	0.000104064	yes									no pred	no pred	0	0.713833	0.746517	0.689325		no pred	no pred	0	0.650617	1.51028	0.874964
cotJ-yesJ	cotJA	BSU06890	1.223	705.055	1	13.1892	38.572	1.69168e-07	yes									no pred	no pred	0	1.14317	1.8609	0.515873		no pred	no pred	0	1.0175	1.1346	0.961706
	cotJB	BSU06900	1.176	624.53	1	11.2626	38.7152	1.73761e-06	yes									no pred	no pred	0	1.18824	1.88896	0.503035		no pred	no pred	0	0.992474	1.22166	0.948021
	cotJC	BSU06910	1.184	574.995	1	13.4541	41.3729	2.35381e-07	yes									no pred	no pred	0	1.12113	1.92611	0.487563		no pred	no pred	0	0.998155	1.17614	0.914996
	yesJ	BSU06920	0.962	738.55	1	8.32451	17.8859	2.17731e-06	yes									no pred	no pred	0	0.895606	1.3221	0.813413		no pred	no pred	0	1.04548	0.85717	0.860173
prkA	prkA	BSU08970	1.13	488.065	1	7.31521	39.7884	2.52512e-05	yes									no pred	no pred	0	0.414756	0.636033	0.2002		no pred	no pred	0	0.7055	1.2369	0.883491
yhcO	yhcO	BSU09165	0.161	39266.3	1	3.73234	2.27628	0.00062004	yes			SigK						no pred	no pred	0	0.893991	0.3522	0.141607		no pred	no pred	0	1.66856	1.30116	0.55944
sbcE-yhaML	sbcE	BSU09920	no pred	no pred	0	3.67143	3.52613	2.17396e-05	NA									no pred	no pred	0	0.875861	1.11677	0.913984		no pred	no pred	0	1.10664	0.937728	0.999118
	yhaM	BSU09930	no pred	no pred	0	2.08575	2.19546	NA	NA									no pred	no pred	0	1.00836	0.852662	NA		no pred	no pred	0	1.03773	1.66728	0.88079
yhaL	yhaL	BSU09940	1.248	1500.12	1	2.63075	6.78122	3.89278e-05	yes									no pred	no pred	0	0.608514	0.159782	0.0134574		no pred	no pred	0	0.925583	1.00055	NA
yhxC	yhxC	BSU10400	0.923	820.2	1	3.48537	5.38235	1.05773e-05	yes									no pred	no pred	0	1.11649	1.20685	0.732968		no pred	no pred	0	1.14428	1.07037	0.891502
yhjRQ	yhjR	BSU10610	0.638	1327.26	1	5.82457	5.61702	1.81551e-09	yes			SigK						no pred	no pred	0	1.46786	0.5199	0.742262		no pred	no pred	0	1.09234	1.40434	0.672456
	yhjQ	BSU10600	no pred	no pred	0	4.54445	3.49514	8.11095e-08	yes			SigK						no pred	no pred	0	0.921002	0.458924	0.490234		no pred	no pred	0	1.2255	1.6156	0.595442
yisY	yisY	BSU10900	0.677	5289.16	1	2.12157	3.82571	5.11076e-05	yes									no pred	no pred	0	1.525	1.0298	0.543297		no pred	no pred	0	1.33759	1.09039	0.706823
cotO	cotO	BSU11730	1.089	612.88	1	11.0029	40.9509	7.26412e-09	yes									no pred	no pred	0	0.670281	0.555934	0.49474		no pred	no pred	0	1.06355	1.18164	0.907888
yknT	yknT	BSU14250	1.132	485.945	1	5.62733	13.1528	1.33069e-08	yes									no pred	no pred	-1	1.85595	1.24462	0.210672		no pred	no pred	0	0.917174	1.41308	0.82526
gerR	gerR	BSU15090	1.083	442.805	1	3.84599	15.8053	2.15472e-06	yes									no pred	no pred	-1	1.1931	1.04342	0.844946		NA	NA	NA	NA	NA	NA
spoVM	spoVM	BSU15810	1.028	683.235	1	3.40825	8.07786	1.04552e-06	yes									no pred	no pred	0	1.07234	0.738505	0.829396		no pred	no pred	0	0.966073	1.64166	0.745113
cotE	cotE	BSU17030	1.158	909.765	1	3.03074	23.035	4.7299e-05	yes									no pred	no pred	0	1.50857	1.60952	0.387167		no pred	no pred	0	0.82798	2.08736	0.55903
yncD	yncD	BSU17640	0.919	291.07	1	3.57734	7.48966	3.48398e-07	yes									no pred	no pred	0	0.931702	0.756328	0.841874		no pred	no pred	0	1.06269	1.20762	0.760976
yoaW	yoaW	BSU18780	0.351	16116.4	1	2.10914	1.69429	0.000217224	yes			AbrB						no pred	no pred	0	1.5828	1.89236	0.95442		no pred	no pred	0	0.472773	0.804552	0.644209
sqhC-sodF	sqhC	BSU19320	0.853	304.795	1	8.42066	11.0557	2.18535e-07	no									no pred	no pred	0	0.813842	1.1701	0.965625		no pred	no pred	0	0.88282	1.31514	0.905878
	sodF	BSU19330	0.9	203.295	1	6.60611	11.0833	2.02586e-06	no									no pred	no pred	0	0.79373	1.17217	0.530171		no pred	no pred	0	0.978452	1.2188	0.819676
yodTSRQP-kamA-yokU-yozE	yodT	BSU19740	1.044	363.125	1	13.1863	19.9718	7.51222e-09	yes									no pred	no pred	0	0.658282	0.68468	0.530171		no pred	no pred	0	0.551966	1.0418	0.850823
	yodS	BSU19730	1.055	336.16	1	11.135	19.5583	4.45952e-07	yes									no pred	no pred	0	0.614689	0.678745	0.463224		no pred	no pred	0	0.577757	0.999462	0.798424
	yodR	BSU19720	0.986	231.77	1	11.0672	17.9761	8.44001e-08	yes									no pred	no pred	0	0.615952	0.672107	0.529449		no pred	no pred	0	0.66043	1.03093	0.94131
	yodQ	BSU19710	0.982	89.84	1	9.88501	26.5567	1.28056e-06	yes									no pred	no pred	0	0.657034	0.813503	0.708458		no pred	no pred	0	0.617833	0.905865	0.871302
	yodP	BSU19700	0.976	90.285	1	9.7387	27.0049	1.25114e-07	yes									no pred	no pred	0	0.677873	0.856045	0.692942		no pred	no pred	0	0.608882	1.18085	0.876018
	kamA	BSU19690	0.985	96.12	1	11.3746	29.8622	2.83645e-07	yes									no pred	no pred	0	0.807919	0.859894	0.86238		no pred	no pred	0	0.650251	1.30817	0.89972
	yokU	BSU19689	0.98	147.805	1	8.84296	24.8088	5.48557e-08	yes									no pred	no pred	0	0.791388	0.697437	0.536122		no pred	no pred	0	0.722552	1.11866	0.991532
	yozE	BSU19680	0.366	38239.2	0	6.9323	9.61635	2.76552e-09	yes									no pred	no pred	0	0.788307	0.846132	0.613488		no pred	no pred	0	0.770962	1.11163	0.883398
mmg-yqiQ	mmgA	BSU24170	0.943	258.19	1	13.0948	37.4057	3.74811e-08	yes									no pred	no pred	0	0.606707	0.670018	0.455435		no pred	no pred	0	0.866015	0.893856	0.916268
	mmgB	BSU24160	0.917	272.34	1	13.3799	37.3515	2.58865e-07	yes									no pred	no pred	0	0.568431	0.770135	0.555441		no pred	no pred	0	0.880602	1.03825	0.934112
	mmgC	BSU24150	0.937	232.92	1	9.67767	35.749	6.95149e-06	yes									no pred	no pred	0	0.597033	0.980804	0.654446		no pred	no pred	0	0.830405	0.946798	0.974911
	mmgD	BSU24140	0.942	273.17	1	11.1581	20.1114	1.22989e-06	yes									no pred	no pred	0	0.591815	0.830846	0.720223		no pred	no pred	0	0.822101	1.16292	0.900838
	mmgE	BSU24130	0.975	351.675	1	11.0119	35.2128	9.32804e-08	yes									no pred	no pred	0	0.605694	0.784482	0.607729		no pred	no pred	0	0.835528	1.13395	0.986358
	yqiQ	BSU24120	0.839	776.665	1	12.6752	29.065	6.53689e-09	yes									no pred	no pred	0	0.632376	0.605291	0.392648		no pred	no pred	0	0.886951	1.14903	0.993782
nucB	nucB	BSU25750	0.75	1567.4	1	4.82257	5.11522	1.25721e-06	yes									no pred	no pred	0	0.824407	0.308448	0.171019		no pred	no pred	0	1.173	0.945391	0.930024
glnQHMP	glnQ	BSU27430	1.014	298.705	1	9.9482	33.4477	6.50569e-09	yes			TnrA						no pred	no pred	0	0.477193	0.662889	0.445189		no pred	no pred	0	0.688617	0.930469	0.856762
	glnH	BSU27440	1.022	296.61	1	11.7434	40.7347	3.84012e-09	yes			TnrA						no pred	no pred	0	0.490734	0.620133	0.414357		no pred	no pred	0	0.657172	1.04196	0.984893
	glnM	BSU27450	0.988	327.12	1	17.7165	29.6985	2.39704e-09	yes			TnrA						no pred	no pred	0	0.560944	0.707499	0.557625		no pred	no pred	0	0.780258	1.09218	0.93042
	glnP	BSU27460	0.974	366	1	12.1407	21.2392	4.32335e-09	yes			TnrA						no pred	no pred	0	0.624568	0.662342	0.474875		no pred	no pred	0	0.84023	1.12686	0.949605
safA-coxA	safA	BSU27840	0.409	1245.09	1	5.82908	9.01836	5.63833e-05	yes									no pred	no pred	0	1.14941	2.53113	0.313801		no pred	no pred	0	0.7822	2.16076	0.638598
	coxA	BSU27830	no pred	no pred	0	3.56153	6.06034	1.10311e-06	yes			SigG						no pred	no pred	0	1.37487	1.37171	0.47784		no pred	no pred	0	0.824465	1.84012	0.820427
spoVID-ysxE	spoVID	BSU28110	1.072	703.3	1	8.75515	44.8911	4.23669e-06	yes									no pred	no pred	0	0.586639	0.782698	0.68702		no pred	no pred	0	0.87408	1.95513	0.653292
	ysxE	BSU28100	1.019	374.43	1	6.7453	26.7796	2.11293e-06	yes									no pred	no pred	0	0.664385	0.708127	0.485001		no pred	no pred	0	0.925082	1.64122	0.64609
glg	glgB	BSU30980	0.845	1288.11	1	3.38075	3.51661	0.000661429	yes									no pred	no pred	0	1.03941	2.30641	0.378132		no pred	no pred	0	0.944006	1.12676	0.996893
	glgC	BSU30970	0.763	1272.59	1	3.16621	2.99734	0.00565206	yes									no pred	no pred	0	1.02666	2.33595	0.468278		no pred	no pred	0	0.921959	1.3898	0.852263
	glgD	BSU30960	0.771	1298.23	1	3.32686	2.77492	0.0120981	yes									no pred	no pred	0	1.00642	2.37249	0.408482		no pred	no pred	0	0.969563	1.4315	0.928085
	glgA	BSU30950	0.752	1684.23	1	2.56543	2.49424	0.0244243	yes									no pred	no pred	0	0.911262	2.63958	0.474969		no pred	no pred	0	0.893811	1.14179	0.985222
	glgP	BSU30940	0.728	1343.02	1	2.92324	2.68407	0.00596004	yes									no pred	no pred	0	0.798877	1.54982	0.932074		no pred	no pred	0	0.920945	1.18656	0.818296
yuzC	yuzC	BSU31730	1.108	809.395	1	13.3202	26.6251	2.01542e-10	yes									no pred	no pred	0	0.847743	0.78572	0.528752		no pred	no pred	0	0.863655	1.0728	0.962896
ctpB	ctpB	BSU35240	0.738	1109.35	1	3.1778	2.1793	0.00123958	yes									no pred	no pred	0	0.647149	0.870171	0.603904		no pred	no pred	0	0.52825	0.866952	0.666894
usd-spoIIID-mbl	usd	BSU36430	1.262	745.07	1	5.12427	26.0374	5.64664e-08	yes									no pred	no pred	0	1.33549	3.07577	0.296022		no pred	no pred	0	0.643404	1.29322	0.987205
	spoIIID	BSU36420	1.251	902.725	1	NA	NA	NA	yes									NA	NA	NA	NA	NA	NA		no pred	no pred	0	0.643194	1.53213	0.994216
	mbl	BSU36410	0.583	2881.14	1	NA	NA	NA	yes									NA	NA	NA	NA	NA	NA		no pred	no pred	0	0.790571	1.13737	0.839599
gerQ	gerQ	BSU37920	1.272	687.11	1	5.62076	25.8767	1.67925e-06	yes									no pred	no pred	0	1.61419	1.63802	0.395859		no pred	no pred	0	0.973404	2.14321	0.634663
cotF	cotF	BSU40530	0.16	33331.8	1	2.90645	2.12323	4.82889e-05	yes			SigK						no pred	no pred	1	6.68967	0.903544	0.0283127		no pred	no pred	0	1.01114	4.36694	0.494121
yybI	yybI	BSU40630	0.87	605.08	1	3.91607	6.46408	4.68828e-07	yes									no pred	no pred	0	1.376	2.23559	0.0867628		no pred	no pred	0	0.847788	1.07309	0.825627
III.A.2. Partially supported in KO experiment (0.01<p-value<0.1)
none
III.A.3. Not differentially expressed in KO experiment (p-value>0.1)
III.A.3a. Repressed by SpoIIID or GerR
bofA	bofA	BSU00230	1.042	1130.89	1	1.12702	11.4972	0.0981367	yes					SpoIIID(-)				-0.424	7641.43	-1	0.246439	0.121163	0.00370218		no pred	no pred	0	0.9378	0.713986	0.698825
spoIIP-yqxA	spoIIP	BSU25530	0.662	4960.92	1	1.7501	0.703518	0.739814	yes			SigF		GerR(-)				no pred	no pred	0	0.767025	0.956957	0.801031		no pred	no pred	-1	0.317273	0.834265	0.502925	GerR(-)
	yqxA	BSU25520	0.48	41236.9	0	1.024	0.903734	0.37686	yes			SigF		GerR(-)				no pred	no pred	0	0.806617	0.884883	0.647192		no pred	no pred	0	0.321578	0.564301	0.226874	GerR(-)
yteV	yteV	BSU30080	0.592	11362.2	1	0.973812	1.74248	0.0640541	yes					GerR(-)				no pred	no pred	0	0.991791	0.758186	0.651245		no pred	no pred	0	0.082533	0.382218	0.0539956	GerR(-)
III.A.3b. activated by SpoIIID
spoIVCA	spoIVCA	BSU25770	0.828	1562.27	1	2.92252	1.10158	0.534491	yes					SpoIIID(+)				0.149	43587.8	1	5.62643	20.9198	2.22566e-05		no pred	no pred	0	0.567771	1.0942	0.883289
III.A.3c. not affected by SpoIIID
yjcA	yjcA	BSU11790	0.669	1318.63	1	0.517709	2.51597	0.869233	yes									no pred	no pred	0	1.11675	0.524611	0.813371		no pred	no pred	0	1.56721	0.466721	0.907888
III.B. Novel
III.B.1. Differentially expressed in KO experiment (p-value<0.01)
Operons	Gene name	BSU number	Beta score	Confidence	Prior	SigE1	SigE2	p-value	Motif present in promoter sequence (this study)	Motif (Eichenberger 2004 (PMID 15383836, Table S2)	Motif (Nicolas 2012 PMID 22383849, Table S4)	Other TFs possibly involved in regulation									SpoIIID1	SpoIIID2	p-value				GerR1_T5.5	GerR3		p-value
III.B.1a.1. Repressed by SpoIIID
yhzF	yhzF	BSU10009	0.742	8078.59	0	9.46172	16.7928	3.93908e-09	yes	NA	yes			SpoIIID(-)				no pred	no pred	0	0.286053	0.111548	0.00371345		no pred	no pred	0	1.01927	0.900215	0.991151
yhfN	yhfN	BSU10290	0.326	37243.3	0	7.8531	7.51897	1.09988e-07	yes	yes	no			SpoIIID(-)				no pred	no pred	0	0.2018	0.174432	0.00722731		no pred	no pred	0	0.619347	0.967956	0.683741
yjbE	yjbE	BSU11510	0.936	1187.35	0	7.46826	24.6881	1.34926e-08	yes	yes	yes			SpoIIID(-)				no pred	no pred	0	0.180614	0.0860716	0.00101852		no pred	no pred	0	0.768019	1.02729	0.846547
ylaK	ylaK	BSU14810	0.969	76.99	0	7.66598	25.6013	4.12084e-06	yes	yes	yes			SpoIIID(-)				no pred	no pred	0	0.288539	0.285635	0.0344059		no pred	no pred	0	0.87013	1.14781	0.99769
ylaM	ylaM	BSU14830	0.972	540.675	0	6.2282	17.3467	2.612e-05	yes	yes	no			SpoIIID(-)				no pred	no pred	0	0.307952	0.302427	0.0348744		no pred	no pred	0	0.790153	0.992299	0.877325
yloB	yloB	BSU15650	1.193	623.65	0	11.727	36.9752	5.17255e-07	yes	yes	yes			SpoIIID(-)				no pred	no pred	0	0.165457	0.110756	0.00244231		no pred	no pred	0	0.849629	0.79077	0.850401
ylxY-mlpA	ylxY	BSU16700	no pred	no pred	0	5.24814	7.72257	1.66944e-06	NA	yes	no			SpoIIID(-)				no pred	no pred	0	0.182397	0.115339	0.000959211		no pred	no pred	0	1.01106	0.995383	0.968055
	mlpA	BSU16710	no pred	no pred	0	3.99616	9.98479	1.76296e-06	NA	yes	yes			SpoIIID(-)				-0.116	43565.7	0	0.309196	0.166269	0.0119358		no pred	no pred	0	0.822368	0.984681	0.858827
ymxH	ymxH	BSU16720	0.964	230.8	0	2.57709	14.3431	1.03664e-05	yes	no	yes			SpoIIID(-)				no pred	no pred	0	0.520873	0.247244	0.0418627		no pred	no pred	0	0.919995	1.51982	0.758555
yobN	yobN	BSU19020	0.671	20728.9	0	7.22961	9.95429	8.78938e-09	yes	yes	yes			SpoIIID(-)				no pred	no pred	0	0.338917	0.210874	0.0035712		no pred	no pred	0	0.447411	0.919315	0.745656
ypiA	ypiA	BSU22590	0.235	40807.3	0	6.23459	16.6548	7.07827e-06	yes	yes	yes			SpoIIID(-)				no pred	no pred	0	0.204532	0.220338	0.00891789		no pred	no pred	0	0.815855	0.986037	0.875372
yqeW	yqeW	BSU25420	0.835	19211.4	0	7.74144	12.2318	4.53878e-09	yes	yes	yes			SpoIIID(-)				no pred	no pred	0	0.222086	0.0980415	0.000125503		no pred	no pred	0	0.747041	0.852773	0.728521
yrzE	yrzE	BSU27690	1.107	482.455	0	5.35373	24.1236	2.9867e-06	yes	yes	yes			SpoIIID(-)				no pred	no pred	0	0.306643	0.181289	0.0109361		no pred	no pred	0	0.689595	1.05469	0.874491
ywlBCDEFG	ywlB	BSU36960	no pred	no pred	0	2.07677	4.21621	0.00488906	yes	yes	no			SpoIIID(-)				no pred	no pred	0	0.447666	0.140063	0.00198989		no pred	no pred	0	0.752286	0.815882	0.756811
	ywlC	BSU36950	no pred	no pred	0	3.52719	1.90573	0.000441055	yes	yes	no			SpoIIID(-)				no pred	no pred	0	0.626604	0.290398	0.0221537		no pred	no pred	0	0.875227	0.722784	0.62636
	ywlD	BSU36940	0.392	40823.7	0	6.30111	12.9445	6.12475e-07	yes	yes	yes			SpoIIID(-)				no pred	no pred	0	0.272551	0.0960759	0.00122213		no pred	no pred	0	0.903292	0.830859	0.829478
	ywlE	BSU36930	no pred	no pred	0	8.10659	6.61412	9.08815e-07	yes	yes	yes			SpoIIID(-)				no pred	no pred	0	0.187248	0.134261	0.000116302		no pred	no pred	0	1.1806	1.14479	0.800625
	ywlF	BSU36920	no pred	no pred	0	1.63541	2.43473	NA	yes	yes	yes			SpoIIID(-)				no pred	no pred	0	0.592738	0.24736	NA		no pred	no pred	0	1.05425	0.697069	NA
	ywlG	BSU36910	no pred	no pred	0	2.32617	2.40403	NA	yes	yes	yes			SpoIIID(-)				no pred	no pred	0	0.455099	0.255795	NA		no pred	no pred	0	1.09273	1.02942	NA
citH	citH	BSU39060	0.802	2381.59	0	14.2624	28.6733	1.98696e-08	yes	yes	yes			SpoIIID(-)				no pred	no pred	0	0.397641	0.368956	0.121439		no pred	no pred	0	0.4721	0.818761	0.663872
III.B.1a.2. Repressed by GerR
yrdD-cypA	yrdD/1	BSU26748	0.713	9030.74	0	6.46681	6.6395	1.13124e-09	yes	NA	yes			GerR(-)				no pred	no pred	0	1.74726	2.94575	0.00716147		no pred	no pred	0	0.440527	0.419482	0.332136	GerR(-)
	yrdD/2	BSU26749	0.594	11822.5	0	5.66994	3.2294	2.68566e-07	yes	NA	yes			GerR(-)				no pred	no pred	0	1.53525	2.8498	0.0110194		no pred	no pred	0	0.55774	0.553156	0.458466	GerR(-)
	cypA	BSU26740	0.82	8538.11	0	8.36245	8.8263	6.55881e-10	yes	yes	yes			GerR(-)				no pred	no pred	0	1.73896	2.34567	0.0367815		no pred	no pred	0	0.403146	0.373861	0.324129	GerR(-)
III.B.1b. activated by SpoIIID
yjdHG	yjdH	BSU12050	0.826	528.995	0	5.42986	18.7209	4.32414e-08	yes	yes	yes							no pred	no pred	0	1.70961	1.92023	0.0687247		no pred	no pred	0	0.693405	1.51431	0.881522
	yjdG	BSU12040	0.313	40884.4	0	2.67205	3.1025	0.000149648	yes	yes	yes			SpoIIID(+)				no pred	no pred	0	1.90045	3.3991	0.0188974		no pred	no pred	0	0.584554	1.24979	0.880406
yjfA	yjfA	BSU12110	0.795	6193.2	0	3.67005	11.5786	4.17413e-07	yes	yes	yes			SpoIIID(+)				no pred	no pred	0	2.62881	2.94289	0.0232726		no pred	no pred	0	1.02724	1.32867	0.809996
yknUV	yknU	BSU14320	0.576	4407.99	0	4.75372	3.25848	1.02004e-05	yes	yes	yes			SpoIIID(+)				no pred	no pred	0	1.87181	4.44596	0.00630479		no pred	no pred	0	0.933868	0.996908	0.980031
	yknV	BSU14330	0.534	8431.74	0	4.49331	3.8448	1.77517e-06	yes	yes	yes			SpoIIID(+)				no pred	no pred	0	1.8661	4.58557	0.0075799		no pred	no pred	0	0.929777	0.818926	0.888714
proHJ	proH	BSU18480	0.346	40401.8	0	4.88634	5.46377	1.87991e-07	yes	yes	yes			SpoIIID(+)				no pred	no pred	0	1.88878	3.37116	0.0133		no pred	no pred	0	0.771116	0.957724	0.890474
	proJ	BSU18470	no pred	no pred	0	5.6613	4.66766	4.31756e-07	yes	yes	yes			SpoIIID(+)				no pred	no pred	0	1.80122	4.32099	0.00525527		no pred	no pred	0	0.861398	0.922799	0.902971
yqfT	yqfT	BSU25120	0.675	1827.69	0	1.58798	3.72838	0.000319725	yes	yes	yes			SpoIIID(+)				no pred	no pred	0	3.90959	3.65256	0.000161212		no pred	no pred	0	1.21248	2.9185	0.452426
III.B.1c. not affected by SpoIIID
alkA	alkA	BSU01800	0.211	42853.9	0	2.81949	2.9555	0.000208181	yes	yes	no							no pred	no pred	0	0.831843	0.542453	0.296168		no pred	no pred	0	0.543214	0.998031	0.66644
ydbI	ydbI	BSU04480	0.403	40198.5	0	7.66063	8.72493	7.53136e-06	yes	yes	no							no pred	no pred	0	0.513916	0.548571	0.279621		no pred	no pred	0	0.880768	1.20684	0.985295
lplD	lplD	BSU07130	0.516	20217.3	0	4.88682	6.36011	1.18043e-06	yes	yes	yes							no pred	no pred	0	0.855428	0.874361	0.793815		no pred	no pred	0	1.04173	0.945112	0.938008
yfmA	yfmA	BSU07540	0.535	19275.1	0	6.37584	2.21542	8.13051e-05	yes	no	no							no pred	no pred	0	0.8486	0.579254	0.708658		no pred	no pred	0	1.38026	1.14112	0.716393
yflJ	yflJ	BSU07660	0.615	16250.8	0	2.4582	4.95513	1.93961e-05	yes	no	yes							no pred	no pred	0	1.38879	0.919967	0.608037		no pred	no pred	0	0.976975	1.15522	0.862847
yhbB-cspR	yhbB	BSU08920	0.932	241.565	0	5.83331	6.28043	1.13999e-07	yes	yes	yes							no pred	no pred	0	1.4797	1.4695	0.365736		no pred	no pred	0	1.05221	1.57857	0.684717
	cspR	BSU08930	no pred	no pred	0	2.01935	3.12415	0.00126198	yes	yes	yes							no pred	no pred	0	1.38846	1.58211	0.221661		no pred	no pred	0	0.991802	1.35479	0.917898
yizD	yizD	BSU11549	0.442	25499.5	0	2.90184	4.98585	1.33134e-06	yes	NA	yes							no pred	no pred	0	0.852551	0.203728	0.04942		no pred	no pred	0	1.80374	0.870953	0.689508
cotYZ	cotY	BSU11750	0.178	38136.5	0	5.80711	8.92416	2.16534e-08	yes	yes	yes	SigK		GerR(+)				no pred	no pred	0	2.63817	0.567201	0.608572		no pred	no pred	1	24.5774	59.0588	0.00244917	GerR(+)
	cotZ	BSU11740	0.147	41842.4	0	3.29761	5.81204	8.1289e-08	yes	yes	yes	SigK		GerR(+)				no pred	no pred	0	2.53045	0.563749	0.778425		no pred	no pred	1	17.6414	32.0489	0.00682996	GerR(+)
spoIISA	spoIISA	BSU12830	0.154	42468.3	0	2.83452	2.98927	0.000128259	yes	no	yes							no pred	no pred	0	1.24684	0.956299	0.915747		no pred	no pred	0	1.04812	1.26188	0.852482
ykoP	ykoP	BSU13360	0.2	39112.1	0	6.22565	2.42254	4.6439e-07	yes	yes	no	SigK						no pred	no pred	0	0.943541	0.638549	0.698934		no pred	no pred	0	1.47175	1.83333	0.60481
ykpC	ykpC	BSU14460	0.427	31276.6	0	1.71506	1.56616	0.00487229	yes	no	yes							no pred	no pred	0	1.44182	1.20912	0.452983		no pred	no pred	0	1.34328	0.968893	0.833336
ymaF-miaA	ymaF	BSU17320	0.964	132.78	0	5.42951	13.2852	4.78033e-09	yes	yes	yes							no pred	no pred	0	1.37612	1.13021	0.65995		no pred	no pred	0	1.16243	1.47782	0.651581
	miaA	BSU17330	no pred	no pred	0	2.55705	2.86493	0.000784447	yes	yes	yes	SigF						no pred	no pred	0	1.26851	1.32725	0.498169		no pred	no pred	0	1.17273	1.10834	0.849002
yndA	yndA	BSU17720	0.967	152.815	0	7.19452	17.5934	2.60987e-08	yes	yes	yes							no pred	no pred	0	0.827933	0.974628	0.768838		no pred	no pred	0	0.902241	1.05847	0.941404
ynzB	ynzB	BSU17740	0.637	11786.2	0	8.66948	4.51621	1.01211e-07	yes	yes	yes							no pred	no pred	0	0.912014	0.950656	0.939034		no pred	no pred	0	0.999365	0.9981	0.972454
yoaQ	yoaQ	BSU18700	0.658	9834.6	0	1.99582	3.17721	9.7804e-07	yes	yes	yes							no pred	no pred	0	1.42996	2.30481	0.254079		no pred	no pred	0	1.15431	1.10473	0.873533
yobW	yobW	BSU19110	0.879	541.685	0	7.26959	12.0438	1.68947e-09	yes	yes	yes							no pred	no pred	0	0.89543	0.428255	0.522343		no pred	no pred	0	1.20391	0.915535	0.855352
yocM-yoyB-yocL	yocM	BSU19260	0.301	39788	0	2.9171	4.70487	8.32302e-06	yes	yes	yes							no pred	no pred	0	0.805777	0.555938	0.305351		no pred	no pred	0	1.12551	1.35596	0.802827
	yoyB	BSU19259	0.701	8355	0	3.46514	5.57989	6.22928e-07	yes	yes	yes							no pred	no pred	0	1.2896	1.86029	0.287341		no pred	no pred	0	1.07627	0.797162	0.862558
	yocL	BSU19250	0.284	42861.3	0	4.53949	6.18932	5.46653e-07	yes	yes	yes							no pred	no pred	0	0.646528	0.629332	0.397612		no pred	no pred	0	1.17564	0.916803	0.98486
yozN-yocN	yozN	BSU19270	0.858	815.21	0	4.338	20.7816	7.33207e-08	yes	yes	yes							no pred	no pred	0	1.31945	0.960419	0.878099		no pred	no pred	0	0.968411	2.37481	0.561611
	yocN	BSU19280	0.871	373.765	0	5.4342	20.244	1.17058e-07	yes	yes	yes							no pred	no pred	0	1.28169	0.915543	0.889437		no pred	no pred	0	1.09091	2.19063	0.593257
yozD	yozD	BSU19660	0.923	323.77	0	2.12965	3.76683	0.000104012	yes	yes	yes	SigK/GerE						no pred	no pred	0	1.03539	0.955619	0.982062		no pred	no pred	0	0.866701	1.36129	0.971233
yoyF	yoyF	BSU19669	0.85	4295.36	0	3.09814	5.51727	1.23091e-06	yes	NA	yes	SigK/GerE						no pred	no pred	0	0.780591	0.446606	0.210429		no pred	no pred	0	0.894127	0.905437	0.867049
ypeP	ypeP	BSU21970	0.269	40812.8	0	2.76898	4.60276	2.34715e-06	yes	no	no							no pred	no pred	0	0.914994	0.849816	0.855649		no pred	no pred	0	1.10908	1.37924	0.776102
yppG	yppG	BSU22250	0.225	40343.5	0	1.57331	2.92924	0.000226815	yes	no	no	SigK						no pred	no pred	0	1.45872	0.639502	0.998965		no pred	no pred	0	1.04087	1.67977	0.662906
ypuI	ypuI	BSU23200	0.377	39779.5	0	3.40368	6.3804	6.45618e-07	yes	no	no							no pred	no pred	0	1.00565	0.556649	0.636623		no pred	no pred	0	0.656298	1.23451	0.915877
yqhO	yqhO	BSU24510	0.789	4042.78	0	5.39091	4.15858	5.45531e-07	yes	yes	yes							no pred	no pred	0	1.32174	0.931563	0.936337		no pred	no pred	0	1.04172	1.06351	0.92512
yqgTU	yqgT	BSU24830	no pred	no pred	0	2.2666	3.25998	0.00179361	yes	yes	yes							no pred	no pred	0	0.918879	0.974011	0.892625		no pred	no pred	0	1.38553	1.24016	0.753787
	yqgU	BSU24820	0.212	43717.9	0	1.88499	2.67049	0.00250124	yes	yes	yes							no pred	no pred	0	1.02879	1.34706	0.636938		no pred	no pred	0	1.18071	1.42149	0.73083
comER	comER	BSU25600	0.912	275.215	0	5.41975	13.1674	4.78918e-06	yes	yes	yes							no pred	no pred	0	1.37921	1.5354	0.530311		no pred	no pred	0	0.999144	1.75611	0.743916
yrbD	yrbD	BSU27810	0.709	14358.4	0	6.05395	12.8147	8.58375e-08	yes	yes	yes							no pred	no pred	0	0.731262	0.564745	0.430243		no pred	no pred	0	0.782509	1.52342	0.872916
yugT	yugT	BSU31290	0.931	7114.2	0	6.47127	13.2516	2.73407e-09	yes	yes	yes							no pred	no pred	0	0.824433	0.863917	0.83697		no pred	no pred	0	1.02098	1.35909	0.797527
kapD	kapD	BSU31470	0.402	17088.4	0	4.10157	3.88659	4.06071e-07	yes	yes	yes							no pred	no pred	0	0.625761	0.535572	0.208091		no pred	no pred	0	0.556991	0.65135	0.584039
fadM	fadM	BSU32850	0.176	39855	0	3.72609	4.08163	1.0766e-06	yes	no	no	SigF/SigK						no pred	no pred	0	1.19801	0.766421	0.937443		no pred	no pred	0	1.37813	1.73864	0.537252
ywnG	ywnG	BSU36570	0.361	40456.4	0	3.59828	4.324	7.56883e-06	no	no	no							no pred	no pred	0	0.687021	0.582875	0.276876		no pred	no pred	0	0.866108	0.934793	0.889936
sps	spsA	BSU37910	no pred	no pred	0	1.12777	1.83291	0.0342615	yes	yes	no	SigK						no pred	no pred	0	2.21065	1.64385	0.079223		no pred	no pred	0	0.933548	1.52528	0.796613
	spsB	BSU37900	no pred	no pred	0	1.70846	2.20972	0.00127419	yes	yes	no	SigK						no pred	no pred	0	2.15334	1.84798	0.0402687		no pred	no pred	0	0.919809	1.31221	0.818319
	spsC	BSU37890	no pred	no pred	0	1.61135	2.54288	0.000859322	yes	yes	no	SigK						no pred	no pred	0	2.62583	1.48974	0.00979841		no pred	no pred	0	0.939212	1.40016	0.776992
	spsD	BSU37880	no pred	no pred	0	2.72097	2.2858	0.000620131	yes	yes	no	SigK						no pred	no pred	0	2.75968	1.79841	0.00211948		no pred	no pred	0	0.927913	1.56405	0.751486
	spsE	BSU37870	no pred	no pred	0	2.82988	2.15175	0.000197728	yes	yes	no	SigK						no pred	no pred	0	2.58232	1.40408	0.0171051		no pred	no pred	0	0.909875	1.47541	0.798859
	spsF	BSU37860	no pred	no pred	0	2.79999	2.35431	9.97995e-05	yes	yes	no	SigK						no pred	no pred	0	2.90723	1.65975	0.00444649		no pred	no pred	0	0.925682	1.5471	0.759402
	spsG	BSU37850	no pred	no pred	0	3.09789	2.29055	9.44018e-05	yes	yes	no	SigK						no pred	no pred	0	2.30202	1.94058	0.00345259		no pred	no pred	0	1.03151	1.09109	0.844942
	spsI	BSU37840	no pred	no pred	0	2.16873	2.21076	0.000344948	yes	yes	no	SigK						no pred	no pred	0	2.44898	1.67792	0.00864729		no pred	no pred	0	1.05486	1.02728	0.902899
	spsJ	BSU37830	0.233	40300	0	10.2666	16.3613	1.44842e-08	yes	yes	no	SigK						no pred	no pred	0	1.34636	1.0075	0.520678		no pred	no pred	0	1.00725	1.64216	0.76238
	spsK	BSU37820	0.244	40217.7	0	7.49322	15.8308	8.9694e-08	yes	yes	no	SigK						no pred	no pred	0	1.31264	1.23755	0.357733		no pred	no pred	0	1.02272	1.55597	0.792284
	spsL	BSU37810	0.235	40259.2	0	6.24081	9.17284	1.31028e-08	yes	yes	no	SigK						no pred	no pred	0	1.37194	0.870118	0.558724		no pred	no pred	0	1.15653	1.54042	0.725006
yycNOP	yycN	BSU40290	0.59	9281.57	0	6.38924	7.55555	5.06569e-09	yes	yes	yes							no pred	no pred	0	1.33133	0.910043	0.833681		no pred	no pred	0	0.831232	0.987688	0.992586
	yycO	BSU40280	no pred	no pred	0	3.65709	4.79225	1.29582e-06	yes	yes	yes	SigK						no pred	no pred	0	0.961247	0.978647	0.929784		no pred	no pred	0	0.89552	1.35349	0.88722
	yycP	BSU40270	no pred	no pred	0	3.20448	3.54992	3.64435e-06	yes	yes	yes	SigK						no pred	no pred	0	0.982927	1.00784	0.91193		no pred	no pred	0	0.98456	1.10648	0.857938
III.B.2. Partially supported in KO experiment (0.01<p-value<0.1)
III.B.2a. repressed by SpoIIID
none
III.B.2b. activated by SpoIIID
none
III.B.2c. not affected by SpoIIID
spoVS	spoVS	BSU16980	0.381	13653.6	0	1.71423	3.8861	0.0107234	yes	yes	yes	SigH						no pred	no pred	0	0.876221	0.522357	0.497771		no pred	no pred	0	1.15335	1.10207	0.959155
nadA	nadA	BSU27850	0.199	40215	0	3.21364	2.6768	0.0113713	yes	yes	no							no pred	no pred	0	1.25983	2.53616	0.37533		no pred	no pred	0	1.07256	1.70227	0.744776
yutG	yutG	BSU32280	0.493	30528.3	0	2.15449	1.69489	0.0388898	yes	no	yes	SigF						no pred	no pred	0	1.19402	1.05161	0.75612		no pred	no pred	0	1.48108	1.38889	0.598719
III.B.3. Not differentially expressed in KO experiment (p-value>0.1)
III.B.3a. Repressed by SpoIIID or GerR
none
III.B.3b. activated by SpoIIID
mpr-ybfJ	mpr	BSU02240	0.3	30034	0	1.38883	3.4893	0.155185	yes	yes	yes			SpoIIID(+)				0.126	41143.1	0	3.69195	7.51939	0.00531543		no pred	no pred	0	2.05806	0.892842	0.65119
	ybfJ	BSU02250	no pred	no pred	0	1.78435	2.86297	0.00119453	yes	yes	yes			SpoIIID(+)				no pred	no pred	0	4.80635	7.24844	0.00013861		no pred	no pred	0	2.4479	1.31215	0.630602
III.B.3c. not affected by SpoIIID
yisN	yisN	BSU10780	0.444	30167.1	0	1.41548	1.15202	0.645816	yes	no	yes	SigF						no pred	no pred	0	1.31217	1.76	0.397258		no pred	no pred	0	0.804068	0.866681	0.823384
sinI	sinI	BSU24600	0.328	30360.1	0	0.925521	1.4087	0.914714	yes	no	yes	Spo0A						no pred	no pred	0	1.06528	0.925714	0.997149		no pred	no pred	0	0.758806	1.21348	0.891101
spoIIB	spoIIB	BSU28060	0.316	42170.3	0	0.907854	1.61629	0.746957	yes	no	no	Spo0A						no pred	no pred	0	0.666093	0.391218	0.176001		no pred	no pred	0	0.880736	1.00741	0.919776
yuzI	yuzI	BSU31319	0.505	30017.6	0	1.11108	2.70291	0.232443	yes	no	yes							no pred	no pred	0	0.913166	0.39602	0.708555		no pred	no pred	0	0.937952	0.622487	0.723849
ywcI-sacT	ywcI	BSU38080	0.238	34973.6	0	0.672405	0.634738	0.00266308	yes	no	no	Spo0A	sign					no pred	no pred	0	1.42327	1.90248	0.367103		no pred	no pred	0	0.151066	0.617729	0.32103
	sacT	BSU38070	0.245	41436.7	0	0.393361	0.817672	0.0020369	yes	no	no	Spo0A	sign					no pred	no pred	0	1.4973	2.37956	0.299153		no pred	no pred	0	0.154932	0.689235	0.351065
Note: ydjO , yngHB, yozE and yqxA are novel predictions, but belong to operons listed in the recovered from priors category
III.C.In prior, but not recovered
III.C.1. Differentially expressed in KO experiment (p-value<0.01)
Operons	Gene name	BSU number	Beta score	Confidence	Prior	SigE1	SigE2	Supported	Motif present in promoter sequence (this study)	Motif (Eichenberger 2004 (PMID 15383836, Table S2)	Motif (Nicolas 2012 PMID 22383849, Table S4)	Other TFs possibly involved in regulation									SpoIIID1	SpoIIID2	p-value					GerR1_T5.5	GerR3
yfnED	yfnE	BSU07300	no pred	no pred	1	2.04882	1.77675	0.000712129	NA	yes	no	SigK						no pred	no pred	0	1.58662	0.931824	0.607999		no pred	no pred	0	0.716175	0.774156	0.969476
	yfnD	BSU07310	no pred	no pred	1	1.86206	1.5967	0.00383	NA	yes	no	SigK						no pred	no pred	0	1.28905	0.644359	0.843185		no pred	no pred	0	0.769455	0.793884	0.960382
yitCD	yitC	BSU10940	no pred	no pred	1	1.03985	1.4246	0.192584	NA	yes	no	SigK						no pred	no pred	0	2.00548	0.809348	0.444859		no pred	no pred	0	1.74762	1.59403	0.569393
	yitD	BSU10950	no pred	no pred	1	1.42046	2.48511	0.000255753	NA	yes	no	SigK						no pred	no pred	0	1.36077	0.599578	0.631296		no pred	no pred	0	2.02488	2.33928	0.318939	GerR(+)
phoPR	phoP	BSU29110	no pred	no pred	1	2.16739	3.25908	0.001991	NA	yes	no	PhoP						no pred	no pred	0	0.519678	0.539991	0.175017		no pred	no pred	0	0.710445	1.01802	0.777045
	phoR	BSU29100	no pred	no pred	1	3.0782	5.17417	6.73876e-05	NA	yes	no	PhoP						no pred	no pred	0	0.535209	0.48828	0.164585		no pred	no pred	0	0.620718	1.03711	0.726449
III.C.2. Partially supported in KO experiment (0.01<p-value<0.1)
ypqA	ypqA	BSU22240	no pred	no pred	1	1.27261	1.60405	0.0153604	NA	yes	no	SigK						no pred	no pred	0	1.604	0.831343	0.716239		no pred	no pred	0	1.70649	1.51612	0.459027
III.C.3. Not differentially expressed in KO experiment (p-value>0.1)
ctaA	ctaA	BSU14870	no pred	no pred	1	0.937654	1.34319	0.646135	NA	no	no	ResD						no pred	no pred	0	1.24769	1.11223	0.533789		no pred	no pred	0	1.61039	1.3115	0.620093
III.D. Differentially expressed, but not predicted as target
III.D.1. Differentially expressed in KO experiment (p-value<0.01)
III.D. 1a Repressed by SpoIIID or GerR
yclF	yclF	BSU03670	no pred	no pred	0	6.96417	9.86235	3.2419e-08	NA	yes	no	CodY	ScoC		SpoIIID(-)			no pred	no pred	0	0.543271	0.40351	0.144947		no pred	no pred	0	0.778057	1.2374	0.961837
yheE	yheE	BSU09760	no pred	no pred	0	5.90129	4.15517	9.78513e-07	NA	no	no				SpoIIID(-)			no pred	no pred	0	0.49835	0.228701	0.00414854		no pred	no pred	0	1.58269	1.0553	0.57483
app	appD	BSU11360	no pred	no pred	0	2.51953	2.14146	0.0123689	NA	no	no	ScoC			SpoIIID(-)			no pred	no pred	0	0.502094	0.441311	0.19516		no pred	no pred	0	0.707389	1.3337	0.946317
	appF	BSU11370	no pred	no pred	0	2.82789	2.47814	0.015999	NA	no	no	ScoC			SpoIIID(-)			no pred	no pred	0	0.472151	0.453588	0.143434		no pred	no pred	0	0.70455	1.33783	0.957307
	appA/1	BSU11381	no pred	no pred	0	2.94917	4.23208	0.00103283	NA	no	no	ScoC			SpoIIID(-)			no pred	no pred	0	0.527889	0.632949	0.377196		no pred	no pred	0	0.831748	1.30932	0.994408
	appA/2	BSU11382	no pred	no pred	0	2.47859	4.46795	0.0035375	NA	no	no	ScoC			SpoIIID(-)			no pred	no pred	0	0.491267	0.441592	0.209761		no pred	no pred	0	0.798207	1.60242	0.926131
	appB	BSU11390	no pred	no pred	0	2.52604	2.47699	0.0144187	NA	no	no	ScoC			SpoIIID(-)			no pred	no pred	0	0.33012	0.34301	0.0485213		no pred	no pred	0	0.83137	1.12002	0.928001
	appC	BSU11400	no pred	no pred	0	1.7619	2.16795	0.0710581	NA	no	no	ScoC			SpoIIID(-)			no pred	no pred	0	0.424566	0.360323	0.022327		no pred	no pred	0	0.89005	1.1485	0.965887
queDEF	queD	BSU13730	no pred	no pred	0	3.86111	2.63111	1.3478e-05	NA	no	no				SpoIIID(-)			no pred	no pred	0	0.509314	0.308825	0.000758693		no pred	no pred	0	0.882481	0.763257	0.580007
	queE	BSU13740	no pred	no pred	0	10.6412	2.92859	6.45928e-06	NA	no	no				SpoIIID(-)			no pred	no pred	0	0.43965	0.172673	0.000159019		no pred	no pred	0	0.887472	1.01983	0.909866
	queF	BSU13750	no pred	no pred	0	2.23345	2.34213	0.000569477	NA	no	no				SpoIIID(-)			no pred	no pred	0	0.558322	0.581905	0.00985386		no pred	no pred	0	0.655994	0.812229	0.570107
patA	patA	BSU14000	no pred	no pred	0	4.78144	12.7644	NA	NA	yes	yes				SpoIIID(-)			no pred	no pred	0	0.279013	0.230785	NA		no pred	no pred	0	0.568521	1.04838	NA
ylbKL	ylbK	BSU15040	no pred	no pred	0	2.7869	2.55538	0.00209884	NA	yes	no	SigK			SpoIIID(-)			no pred	no pred	0	0.533195	0.304218	0.021103		no pred	no pred	0	1.02397	0.689426	0.768838
	ylbL	BSU15050	no pred	no pred	0	3.01516	3.39897	0.000135115	NA	yes	no	SigK			SpoIIID(-)			no pred	no pred	0	0.529615	0.309154	0.0234837		no pred	no pred	0	0.885391	0.94554	0.877429
ypbEFG	ypbE	BSU23000	no pred	no pred	0	2.34178	2.97995	NA	NA	no	no				SpoIIID(-)			no pred	no pred	0	0.369981	0.194455	NA		no pred	no pred	0	1.38918	1.24222	NA
	ypbF	BSU22990	no pred	no pred	0	3.67307	7.14221	4.47348e-06	NA	yes	no				SpoIIID(-)			no pred	no pred	0	0.277753	0.0784826	0.00100889		no pred	no pred	0	0.916888	0.861661	0.788683
	ypbG	BSU22980	no pred	no pred	0	5.22153	4.83216	7.67182e-07	NA	no	no	SigM			SpoIIID(-)			no pred	no pred	0	0.369981	0.194455	0.00188766		no pred	no pred	0	1.15843	1.15186	0.630619
ytvA	ytvA	BSU30340	no pred	no pred	0	4.39227	5.15799	7.35372e-06	NA	yes	no				SpoIIID(-)			no pred	no pred	0	0.406345	0.166815	0.00385757		no pred	no pred	0	0.945467	1.10953	0.871489
III.D. 1b Activated by SpoIIID
ycgL	ycgL	BSU03190	no pred	no pred	0	3.13404	4.11281	1.69584e-05	NA	yes	yes				SpoIIID(+)			no pred	no pred	0	2.27605	2.48473	0.0356338		no pred	no pred	0	0.948301	0.969395	0.971199
cotB	cotB	BSU36050	no pred	no pred	0	2.21632	2.12166	0.000252951	NA	yes	no	SigK			SpoIIID(+)			no pred	no pred	0	2.97887	2.3562	0.00259111		no pred	no pred	0	1.34497	2.45857	0.43897
cotH	cotH	BSU36060	no pred	no pred	0	3.63138	2.94562	6.11307e-07	NA	yes	no	SigK			SpoIIID(+)			no pred	no pred	0	3.15609	2.95355	0.000306991		no pred	no pred	0	1.27422	1.72736	0.56335
III.D. 1c Unaffected by SpoIIID
murP-amiE-nagZ-ybbC	murP	BSU01680	no pred	no pred	0	3.70145	2.43937	0.00287797	NA	yes	no	Spo0A	MurR					no pred	no pred	0	0.75975	1.05392	0.664021		no pred	no pred	0	1.41075	1.51113	0.6764
	amiE	BSU01670	no pred	no pred	0	3.24239	2.85117	0.002838	NA	yes	no	Spo0A	MurR					no pred	no pred	0	0.795141	1.21465	0.923323		no pred	no pred	0	1.32123	1.33544	0.729876
	nagZ	BSU01660	no pred	no pred	0	2.96215	2.97071	0.000884449	NA	yes	no	Spo0A	MurR					no pred	no pred	0	0.899232	1.14835	0.974275		no pred	no pred	0	1.26832	1.24243	0.762951
	ybbC	BSU01650	no pred	no pred	0	2.20572	4.07676	0.000237765	NA	yes	no	Spo0A	MurR					no pred	no pred	0	0.922057	0.983708	0.954621		no pred	no pred	0	1.38682	1.57386	0.621148
kht	khtS	BSU09870	no pred	no pred	0	9.14479	9.36792	4.7117e-09	NA	yes	no							no pred	no pred	0	1.06752	0.771242	0.854088		no pred	no pred	0	0.625884	1.47865	0.971607
	khtT	BSU09860	no pred	no pred	0	8.42217	9.50457	4.02213e-08	NA	yes	no							no pred	no pred	0	0.815674	0.774152	0.62408		no pred	no pred	0	0.493394	1.4281	0.857322
	khtU	BSU09850	no pred	no pred	0	7.69964	9.46748	1.19684e-07	NA	yes	no							no pred	no pred	0	0.844698	0.743916	0.632291		no pred	no pred	0	0.464979	1.13452	0.723896
yhjE-sipV	yhjE	BSU10480	no pred	no pred	0	5.37467	3.66272	2.39906e-05	NA	no	yes							no pred	no pred	0	0.660377	0.423277	0.225722		no pred	no pred	0	0.779176	1.31601	0.996844
	sipV	BSU10490	no pred	no pred	0	2.51487	2.26778	0.000211596	NA	no	yes							no pred	no pred	0	0.697854	0.367603	0.0904623		no pred	no pred	0	1.23536	1.19619	0.791672
cotX	cotX	BSU11760	no pred	no pred	0	2.93206	3.63727	2.29213e-06	NA	yes	no	SigK			GerR(+)			no pred	no pred	0	5.6536	1.30848	0.0138798		no pred	no pred	0	7.49705	10.7755	0.0709597	GerR(+)
cotVW	cotV	BSU11780	no pred	no pred	0	2.86069	2.82824	1.58905e-05	NA	yes	no	SigK			GerR(+)			no pred	no pred	0	4.22975	1.29231	0.0299577		no pred	no pred	0	5.13987	4.69279	0.181521	GerR(+)
	cotW	BSU11770	no pred	no pred	0	2.24984	2.66125	2.06162e-05	NA	yes	no	SigK			GerR(+)			no pred	no pred	0	7.65204	1.47696	0.00884546		no pred	no pred	0	6.05251	9.14734	0.0987853	GerR(+)
yjcZ	yjcZ	BSU11809	no pred	no pred	0	12.2482	2.89357	7.86816e-06	NA	no	no	SigK	GerE		GerR(+)			no pred	no pred	0	2.62636	1.34468	0.0282138		no pred	no pred	0	2.25708	2.54359	0.38225	GerR(+)
ylmC	ylmC	BSU15360	no pred	no pred	0	2.30665	3.89248	0.000364487	NA	yes	yes							no pred	no pred	0	0.671781	0.319012	0.0909404		no pred	no pred	0	1.09546	0.934879	0.98386
yptA	yptA	BSU22160	no pred	no pred	0	3.6675	2.26828	0.00164466	NA	yes	yes	SigF						no pred	no pred	0	1.05564	1.12528	0.884001		no pred	no pred	0	1.43522	1.42829	0.575598
ypjD-dapB-mgsA-bsh-cca-birA	ypjD	BSU22500	no pred	no pred	0	4.44388	3.71382	6.58098e-06	NA	yes	no							no pred	no pred	0	0.527831	0.612348	0.111564		no pred	no pred	0	0.89177	1.07929	0.978926
	dapB	BSU22490	no pred	no pred	0	3.64838	2.4906	0.000165028	NA	yes	no							no pred	no pred	0	0.751898	0.921649	0.311292		no pred	no pred	0	0.844391	1.01951	0.787818
	mgsA	BSU22480	no pred	no pred	0	5.26181	2.89977	8.3394e-05	NA	yes	no							no pred	no pred	0	0.693173	1.06705	0.409185		no pred	no pred	0	0.91443	1.03038	0.910491
	bshB1	BSU22470	no pred	no pred	0	8.92776	2.88812	9.49139e-06	NA	yes	no							no pred	no pred	0	0.67007	1.06492	0.469591		no pred	no pred	0	0.964184	0.90213	0.832565
	bshA	BSU22460	no pred	no pred	0	3.41578	2.45044	0.000279032	NA	yes	no							no pred	no pred	0	0.728528	1.19446	0.56439		no pred	no pred	0	0.86665	0.948878	0.829641
	cca	BSU22450	no pred	no pred	0	3.45601	3.04947	0.000206906	NA	yes	no							no pred	no pred	0	0.709055	1.1433	0.616073		no pred	no pred	0	1.00654	0.850504	0.853348
	birA	BSU22440	no pred	no pred	0	3.68701	2.6059	3.49138e-05	NA	yes	no							no pred	no pred	0	0.77774	1.1075	0.503844		no pred	no pred	0	0.904718	1.01879	0.899861
yqfQ	yqfQ	BSU25150	no pred	no pred	0	6.11706	4.59601	2.85281e-08	NA	no	no	SigK						no pred	no pred	0	2.21924	0.461148	0.762846		no pred	no pred	0	1.71649	3.27201	0.977835
yqeC	yqeC	BSU25730	no pred	no pred	0	5.17921	3.02831	5.27926e-06	NA	no	no	SigG						no pred	no pred	0	0.606197	0.41151	0.160418		no pred	no pred	0	0.906859	1.07737	0.949226
yrzN	yrzN	BSU26559	no pred	no pred	0	1.85709	2.12227	0.00248719	NA	no	no	SigK						no pred	no pred	0	1.801	0.802139	0.277892		no pred	no pred	0	1.147	1.52945	0.798343
msmE-amyDC-melA	msmE	BSU30270	no pred	no pred	0	3.25782	3.64916	2.28864e-05	NA	no	no	CcpA						no pred	no pred	0	0.976671	1.19978	0.792743		no pred	no pred	0	0.76197	0.981628	0.846028
	amyD	BSU30280	no pred	no pred	0	3.26952	3.48842	5.86884e-05	NA	no	no							no pred	no pred	0	0.953867	1.42048	0.688597		no pred	no pred	0	0.749616	0.980826	0.821996
	amyC	BSU30290	no pred	no pred	0	4.20146	4.3034	1.76926e-06	NA	no	no							no pred	no pred	0	0.88644	0.779067	0.770707		no pred	no pred	0	1.01554	1.04946	0.955515
	melA	BSU30300	no pred	no pred	0	2.6862	4.77308	1.34741e-05	NA	no	no							no pred	no pred	0	0.902728	0.93816	0.713804		no pred	no pred	0	0.966784	1.38637	0.820393
ytvB	ytvB	BSU30330	no pred	no pred	0	2.22855	1.89532	0.00833538	NA	yes	no	SigK						no pred	no pred	0	1.17756	0.863135	0.995508		no pred	no pred	0	1.19972	1.35961	0.80639
pucH	pucH	BSU32410	no pred	no pred	0	3.86044	3.44731	1.23894e-05	NA	yes	no	PucR						no pred	no pred	0	1.00068	0.547523	0.338446		no pred	no pred	0	0.949899	0.794326	0.883528
cotR	cotR	BSU34530	no pred	no pred	0	3.2193	3.79642	7.30408e-07	NA	yes	no	SigK	GerE					no pred	no pred	0	0.70055	0.369914	0.0805707		no pred	no pred	0	1.52226	1.49515	0.626715
ywqHIJKL	ywqH	BSU36210	no pred	no pred	0	4.77907	4.11928	7.0721e-06	NA	no	no							no pred	no pred	0	1.02256	0.935142	0.964907		no pred	no pred	0	0.874598	1.2882	0.997017
	ywqI	BSU36200	no pred	no pred	0	4.62646	5.23636	7.72226e-06	NA	no	no							no pred	no pred	0	0.999182	1.12499	0.843586		no pred	no pred	0	0.778604	1.27756	0.959626
	ywqJ	BSU36190	no pred	no pred	0	3.90478	4.35981	3.67666e-05	NA	no	no							no pred	no pred	0	0.914625	1.0402	0.880095		no pred	no pred	0	0.860351	1.05273	0.887591
	ywqK	BSU36180	no pred	no pred	0	4.24045	3.69135	3.93219e-06	NA	no	no							no pred	no pred	0	0.814459	1.30502	0.994132		no pred	no pred	0	0.709494	1.34192	0.951867
	ywqL	BSU36170	no pred	no pred	0	3.57555	3.5551	1.01345e-05	NA	no	no							no pred	no pred	0	1.09408	1.05185	0.947152		no pred	no pred	0	0.749888	0.870933	0.746285
thrZ	thrZ	BSU37560	no pred	no pred	0	5.69431	7.58445	4.68848e-09	NA	no	no							no pred	no pred	0	0.927006	0.976518	0.694615		no pred	no pred	0	4.11849	0.943089	0.245191
yxiM-deaD-yxiO	yxiM	BSU39120	no pred	no pred	0	7.62163	3.54224	2.18654e-06	NA	yes	no							no pred	no pred	0	1.04298	0.814258	0.987846		no pred	no pred	0	0.612168	0.505546	0.453969
	deaD	BSU39110	no pred	no pred	0	2.03911	2.4293	0.000755119	NA	yes	no							no pred	no pred	0	1.01926	0.823795	0.965311		no pred	no pred	0	0.661062	0.752513	0.611247
	yxiO	BSU39100	no pred	no pred	0	3.59685	4.11748	3.2064e-05	NA	yes	no							no pred	no pred	0	0.636167	0.473068	0.255279		no pred	no pred	0	1.11068	1.45698	0.729582
IV. SigF REGULON
IV.A. Recovered from priors			SigF-dependency																RsfA-dependency
IV.A.1. Differentially expressed in KO experiment (p-value<0.01)
Operons	Gene name	BSU number	Beta score	Confidence	Prior	sigFT2	sigFT2.5	sigFT3	sigFT2_2	sigFT2.5_2	sigFT3_2	p-value		Other TFs possibly involved in regulation							rsfA_T4	rsfA3_T4	DT
gin	gin	BSU00240	0.552	4396.79	1	7.80812	3.5971	2.071	9.05076	2.52693	1.63317	5.41205e-07						no pred	no pred	0	0.917329	0.81469	no
fin	fin	BSU00540	0.443	10933.4	1	2.22029	3.41636	2.70583	4.7232	3.82607	2.58032	0.000225728						no pred	no pred	0	0.543439	0.629835	no
yabST	yabS	BSU00650	0.406	13305.5	0	1.5972	2.16114	2.18385	1.76909	2.15552	2.31548	0.00398863						no pred	no pred	0	1.14999	1.25511	no
	yabT	BSU00660	0.804	4171.43	1	2.41296	3.61664	4.2032	2.8669	3.24442	2.73198	0.000159333						no pred	no pred	0	1.10502	1.16301	no
mcsA-mcsB-clpC	mcsA	BSU00840	0.211	36672.1	1	1.27702	2.10985	2.17514	2.16695	2.73418	1.49653	0.00352063		SigB				no pred	no pred	0	0.847214	1.24097	no
	mcsB	BSU00850	0.26	27988.2	1	1.35704	1.81337	1.87958	1.88855	2.28894	1.55171	0.0108653		SigB				no pred	no pred	0	0.98038	1.37097	no
	clpC	BSU00860	0.237	37840.8	1	1.30432	1.82507	1.69732	1.73797	2.22396	2.51699	0.0140878		SigB				no pred	no pred	0	1.006	1.14819	no
yckD	yckD	BSU03400	0.283	21630.4	1	1.62587	4.1445	2.08451	5.43506	4.72594	3.76209	0.00138426		SigG				no pred	no pred	0	0.823781	0.590387	no
yhcM	yhcM	BSU09140	0.223	40700.8	1	8.00212	15.8101	20.8631	24.2955	9.59784	18.8108	2.89705e-09						no pred	no pred	0	0.853887	0.794441	no
yhfM	yhfM	BSU10280	0.758	1010.5	1	10.1139	15.7933	8.21581	13.5386	3.31225	3.35262	7.38218e-08						no pred	no pred	0	1.07307	0.721835	no
yhfW-hemAT	yhfW	BSU10390	0.813	641.76	1	32.8405	26.9903	28.8072	37.0514	19.9131	19.0878	1.57004e-09						no pred	no pred	0	0.901753	0.928047	no
	hemAT	BSU10380	no pred	no pred	0	4.00055	4.54427	3.96002	4.30744	1.50892	2.84155	0.00028446		SigD				no pred	no pred	0	1.52712	0.965555	no
yjbA	yjbA	BSU11410	0.63	975.885	1	29.5343	27.734	21.3584	31.9159	31.9523	19.5918	6.00559e-10						no pred	no pred	0	1.15777	0.913318	no
ylbBC	ylbB	BSU14950	0.63	2224.31	1	3.25104	5.65373	6.37948	5.15861	4.09204	3.76678	9.82278e-06						no pred	no pred	0	1.03063	1.37859	no
	ylbC	BSU14960	0.734	2467	1	3.38694	5.22241	6.21073	4.7092	6.08024	3.29586	1.21194e-05						no pred	no pred	0	1.08855	1.12325	no
sigG	sigG	BSU15330	0.474	13137.4	1	NA	NA	NA	NA	NA	NA	NA						no pred	no pred	0	0.794255	0.83066	no
sspN-tlp	sspN	BSU18020	0.237	37214.3	1	18.94	30.981	27.6256	30.353	27.6146	14.9408	3.63553e-10						no pred	no pred	0	1.0222	1.22508	no
	tlp	BSU18030	0.189	39836.7	1	21.3738	27.0776	24.5549	26.2507	20.3258	16.4738	9.50245e-10						no pred	no pred	0	1.12014	1.15571	no
yphA-seaA-ypzH	yphA	BSU22860	0.88	757.355	1	10.0721	19.5808	12.9379	13.4699	20.1619	13.3613	1.77169e-08						no pred	no pred	0	0.585867	1.38161	no
	seaA	BSU22850	0.822	818.69	1	8.52576	11.0467	10.3178	13.3217	16.2321	11.4026	3.1423e-08						no pred	no pred	0	0.413298	1.33982	(yes)
	ypzH	BSU22849	0.761	1149.43	0	6.97683	7.66043	5.44295	8.75035	10.4117	4.71854	4.54218e-07						no pred	no pred	0	0.655748	1.19644	no
ypfB	ypfB	BSU22900	0.42	21033.3	1	4.3181	6.86169	8.08449	4.44149	6.21958	3.15635	2.72012e-05						no pred	no pred	0	0.479203	0.867377	(yes)
dacF	dacF	BSU23480	0.772	732.22	1	16.4731	17.5157	9.6984	73.2675	32.8069	86.6934	9.35786e-09						no pred	no pred	0	0.866804	0.956745	no
spoIVB	spoIVB	BSU24230	0.203	39466.3	1	19.3348	30.0373	30.1066	63.089	36.1721	34.4767	3.62998e-10						no pred	no pred	0	1.32396	2.02742	(yes)
yqhQP	yqhQ	BSU24490	0.373	11463.4	1	2.47222	3.19276	2.52142	2.81893	3.37235	3.39191	8.32742e-05		SigB				no pred	no pred	0	0.417055	0.707981	(yes)
	yqhP	BSU24500	0.247	28759.2	1	3.26749	3.67119	3.04563	3.45851	2.53966	2.00065	0.00030998		SigB				no pred	no pred	0	1.03258	0.724588	no
yqhHG	yqhH	BSU24580	0.861	417.36	1	41.0187	29.7038	39.7602	54.3743	157.707	68.28	3.27094e-12						no pred	no pred	0	0.329325	0.454614	yes
	yqhG	BSU24590	0.985	1314.29	1	11.4299	27.2029	13.394	28.7315	24.7399	18.3195	7.81308e-10						no pred	no pred	0	0.385778	0.365235	yes
yqzG	yqzG	BSU24650	0.588	2031.07	1	3.71412	7.35746	5.16275	11.8232	5.03654	4.9302	1.57168e-05		ComK				no pred	no pred	0	0.802556	0.804809	no
gpr-spoIIP-yqxA	gpr	BSU25540	0.711	966	1	33.4262	51.7292	46.4685	52.5996	46.4515	53.3358	5.97945e-11						no pred	no pred	0	0.546313	1.01779	no
	spoIIP	BSU25530	0.215	42161.2	1	8.16127	15.6819	15.1681	12.6507	8.52891	10.6201	6.16921e-09						no pred	no pred	0	0.866469	0.745679	no
	yqxA	BSU25520	0.409	39252.5	0	6.6999	11.4925	8.30897	18.6439	9.35763	5.20023	1.62114e-06						no pred	no pred	0	0.856064	0.543184	no
(arsR-)yqcK-arsBC	arsR	BSU25810	no pred	no pred	1	1.16182	1.69284	1.45031	0.783199	1.85391	0.686028	0.287573		ArsR				no pred	no pred	0	0.72682	0.97986	no
	yqcK	BSU25800	0.672	1267.36	1	3.26799	5.95489	4.03337	3.84681	6.58261	3.79776	3.36592e-05						no pred	no pred	0	0.588038	1.269	no
	arsB	BSU25790	0.702	643.17	1	3.03077	4.16091	3.67986	2.86232	2.70775	3.23597	0.000233049						no pred	no pred	0	1.23189	1.18191	no
	arsC	BSU25780	0.494	12407.4	1	3.35375	4.37499	4.52939	3.20697	1.83212	2.48196	0.000797444						no pred	no pred	0	1.39394	1.52051	no
pbpI-yrrS	pbpI	BSU27310	0.43	23054.6	1	11.6037	16.8581	22.8907	16.2292	14.2351	12.2993	2.05698e-09						no pred	no pred	0	1.3259	0.839239	no
	yrrS	BSU27300	no pred	no pred	0	2.71846	3.54184	3.33816	2.44606	2.56734	2.3066	NA						no pred	no pred	0	1.2291	1.01882	no
bofC-ruvA	bofC	BSU27750	0.678	3037.74	1	3.1075	6.21837	4.20964	4.7133	4.21556	3.80536	4.83708e-05						no pred	no pred	0	0.960784	1.63183	no
	ruvA	BSU27740	no pred	no pred	0	2.14769	3.15768	3.67377	1.86157	4.46012	2.55413	0.000341495						no pred	no pred	0	0.974026	1.34467	no
lonB	lonB	BSU28210	0.967	458.45	1	38.0756	51.8111	23.9032	234.836	114.919	122.898	3.03558e-11						no pred	no pred	0	1.00134	0.940439	no
ytfIJ	ytfI	BSU29510	0.895	535.615	1	59.4435	46.8906	31.1702	182.897	98.9156	178.117	1.14827e-11						no pred	no pred	0	0.730977	1.00253	no
	ytfJ	BSU29500	0.759	1014.14	1	83.2464	73.842	43.2644	175.905	86.9069	173.333	6.02629e-13						no pred	no pred	0	0.62335	1.18774	no
yuiC	yuiC	BSU32070	0.496	12504.7	1	1.96779	2.08509	1.7269	2.13506	2.7703	2.75622	0.00307765						no pred	no pred	0	0.790185	1.08485	no
tua	tuaA/1	BSU35609	no pred	no pred	0	6.08212	3.96328	3.49593	5.17548	2.97417	1.54456	7.79413e-06		PhoP				no pred	no pred	0	1.15802	1.37774	no
	tuaA/2	BSU35610	no pred	no pred	0	2.75168	2.99318	2.26905	4.41989	2.10642	1.28299	0.000403082		PhoP				no pred	no pred	0	1.29125	1.34516	no
	tuaB	BSU35600	no pred	no pred	0	6.71987	4.93937	4.4828	5.1902	3.80414	2.20921	6.48697e-05		PhoP				no pred	no pred	0	0.773922	1.20004	no
	tuaC	BSU35590	0.299	37544.4	0	7.46421	5.24785	6.52052	9.35131	5.74703	2.74215	3.24121e-07		PhoP				no pred	no pred	0	1.23658	0.90904	no
	tuaD	BSU35580	0.452	25366	0	8.0515	6.24655	6.26873	8.54574	4.54007	2.82148	4.41046e-07		PhoP				no pred	no pred	0	1.05349	1.00535	no
	tuaE	BSU35570	0.635	18201.2	0	4.82412	5.09998	4.81741	4.63795	3.51897	2.64012	5.14362e-05		PhoP				no pred	no pred	0	0.860468	1.28874	no
	tuaF	BSU35560	0.958	1791.92	1	13.3508	15.0236	11.7696	21.3389	12.9367	6.47179	7.29066e-09		PhoP				no pred	no pred	0	0.598705	0.984822	no
	tuaG	BSU35550	1.078	1681.58	1	14.308	13.1833	10.1044	19.8168	14.1241	7.30574	5.99752e-09		PhoP				no pred	no pred	0	0.77865	0.716799	no
	tuaH	BSU35540	1.059	1605.37	1	11.9447	11.3097	7.50915	10.2399	7.52192	5.81596	7.50255e-08		PhoP				no pred	no pred	0	1.03315	0.883333	no
spoIIQ-ywnJ	spoIIQ	BSU36550	0.704	891.1	1	62.8809	47.3497	28.0715	97.0419	42.2715	50.5615	5.93303e-13						no pred	no pred	0	1.26157	0.762128	no
	ywnJ	BSU36540	1.038	2058.68	1	24.4948	35.2176	24.9519	27.6847	30.3978	37.3765	2.49e-10						no pred	no pred	0	1.03812	0.459404	(yes)
spoIIR-ywlB	spoIIR	BSU36970	0.822	876.875	1	10.1892	10.6438	7.52228	11.0448	7.10167	5.00851	2.60884e-08						-0.597	1259.64	-1	0.288113	0.100456	yes
	ywlB	BSU36960	0.536	13424.8	0	4.92206	5.81613	3.95682	6.62796	2.28751	2.9068	1.02011e-05						no pred	no pred	0	0.963169	0.50042	(yes)
pbpG	pbpG	BSU37510	0.896	432.505	1	49.0126	36.9176	43.9629	107.282	29.5389	62.9053	6.15148e-11						no pred	no pred	0	0.455952	0.422115	yes
rsfA	rsfA	BSU37620	0.787	830.305	1	171.26	72.5483	80.4781	215.946	102.568	263.671	5.27356e-14						NA	NA	NA	NA	NA	NA
katX	katX	BSU38630	0.597	1088.87	1	15.2668	26.8841	16.2486	27.4686	10.618	16.9917	1.09103e-08						0.163	40610.2	1	1.62585	1.1823	no
yyaC	yyaC	BSU40950	0.865	475.01	1	43.0848	25.1759	23.4097	87.4418	45.2815	62.8151	3.63694e-11						no pred	no pred	0	0.786942	0.726647	no
IV.A.2. Partially supported in KO experiment (0.01<p-value<0.1)
none
IV.A.3. Not differentially expressed in KO experiment (p-value>0.1)
none
IV.B. Novel
IV.B.1. Differentially expressed in KO experiment (p-value<0.01)
Operons	Gene name	BSU number	Beta score	Confidence	Prior	sigFT2	sigFT2.5	sigFT3	sigFT2_2	sigFT2.5_2	sigFT3_2	p-value	Motif (Nicolas 2012 PMID 22383849, Table S4)	Other TFs possibly involved in regulation							rsfA_T4	rsfA3_T4	DT
ydhU	ydhU/1	BSU05890	no pred	no pred	0	3.93226	9.93252	6.77478	16.98	4.66939	6.77136	8.54981e-06	yes	SigG				no pred	no pred	0	0.750313	0.981845	no
	ydhU/2	BSU05899	0.268	28575.3	0	8.3021	15.2395	8.28197	30.6565	19.3167	39.0594	6.32004e-08	yes	SigG				no pred	no pred	0	0.518942	0.688974	no
yetF	yetF	BSU07140	0.636	9071.09	0	5.78385	12.5901	10.0688	15.4887	6.91833	16.3601	3.43086e-07	yes					no pred	no pred	0	0.892944	1.0145	no
yfhED	yfhE	BSU08500	0.517	14921.1	0	11.6693	18.8136	16.6151	7.62938	2.59451	5.44097	4.85996e-07	yes	SigB				no pred	no pred	0	1.3767	0.952392	no
	yfhD	BSU08490	0.209	39183.2	0	15.4956	23.2763	20.5429	27.293	11.0547	13.8274	3.22998e-10	yes					no pred	no pred	0	1.38488	0.840157	no
ygzC	ygzC	BSU08779	0.254	38285.9	0	1.61007	3.80229	1.95435	4.54203	2.3378	2.1076	0.00456702	yes					no pred	no pred	0	1.28946	0.689185	no
yhfN	yhfN	BSU10290	0.595	9897.36	0	2.70528	5.02801	3.3391	2.54416	3.71513	4.29741	0.00031609	no					no pred	no pred	0	1.14327	1.09464	no
ykuS	ykuS	BSU14200	0.427	21814.9	0	2.53356	3.75848	2.56509	3.79355	3.75644	4.62461	0.000815987	yes	SigG				no pred	no pred	0	1.17032	0.863338	no
codY	codY	BSU16170	0.24	42348.2	0	1.98276	2.50512	1.58911	2.5295	2.71003	2.10955	0.00111053	yes					no pred	no pred	0	1.10795	0.967458	no
tepA-ylzJ	tepA	BSU16790	no pred	no pred	0	3.41859	4.99012	5.39766	3.48501	3.30492	3.67264	1.84207e-05	yes	SigG				no pred	no pred	0	0.515726	0.843448	no
	ylzJ	BSU16799	0.15	43544.2	0	2.11101	4.11368	5.88974	3.3053	3.93416	2.63942	0.000272412	yes	SigG				no pred	no pred	0	0.679233	1.00618	no
ynzL	ynzL	BSU18019	0.644	14528.6	0	22.4385	38.4915	38.8202	38.7017	36.5941	16.273	7.29169e-10	yes					no pred	no pred	0	0.977604	0.709267	no
cdaS	cdaS	BSU19430	0.353	21774.6	0	2.7798	6.0256	4.68239	4.41934	4.65823	4.45392	1.67779e-05	no	SigB				no pred	no pred	0	0.787664	0.916561	no
cgeDE-yoyG	cgeD	BSU19760	0.226	40641.6	0	3.80033	7.08104	8.26879	5.06289	4.98094	7.00438	2.34295e-07	yes	SigK				no pred	no pred	0	0.908397	1.17849	no
	cgeE	BSU19750	no pred	no pred	0	2.26529	2.88985	3.03591	2.08321	4.3925	3.06413	0.00194979	yes	SigK				no pred	no pred	0	0.81996	1.0407	no
	yoyG	BSU19749	no pred	no pred	0	2.78297	2.82673	3.24165	1.52651	2.50156	1.68673	0.00573278	yes	SigK				no pred	no pred	0	1.79593	0.989406	no
yqzK-ripX	yqzK	BSU23519	0.791	3600.06	0	3.2381	4.12385	4.75175	3.89058	4.61536	2.6968	9.18869e-05	yes					no pred	no pred	0	0.718089	0.929564	no
	ripX	BSU23510	no pred	no pred	0	1.74513	2.51577	2.72543	1.84554	2.23703	1.52572	0.00650906	yes					no pred	no pred	0	0.797698	0.80769	no
yqhR	yqhR	BSU24480	0.26	31424.5	0	5.07317	10.4211	9.32275	11.4982	12.517	9.79268	9.23563e-08	yes					no pred	no pred	0	0.745244	1.11935	no
yrzK	yrzK	BSU27570	0.383	18298.9	0	7.71755	10.8453	11.4495	10.6238	4.45554	10.482	5.07029e-07	yes					no pred	no pred	0	0.475943	0.519333	(yes)
ythAB-ytzL	ythA	BSU30710	no pred	no pred	0	1.87647	8.30717	5.99306	4.18203	9.65537	11.2871	5.26499e-07	yes	SigG				no pred	no pred	0	0.501733	1.22051	no
	ythB	BSU30720	no pred	no pred	0	2.21329	5.12483	5.24163	3.53674	9.65754	7.00672	8.26002e-06	yes	SigG				no pred	no pred	0	0.578775	1.03267	no
	ytzL	BSU30739	0.152	40680.9	0	20.5035	21.7502	16.421	23.0087	8.31033	17.1284	2.33303e-10	yes					no pred	no pred	0	1.1679	0.852554	no
mstX-yugO	mstX	BSU31321	no pred	no pred	0	3.684	6.99023	4.62823	6.87585	3.01529	3.21554	3.69304e-05	no					no pred	no pred	0	1.608	1.20804	no
	yugO	BSU31322	0.637	11528.1	0	10.0283	14.1173	10.6315	22.3278	15.3847	18.7923	1.24524e-08	no					no pred	no pred	0	0.724734	0.871851	no
yufS	yufS	BSU31590	0.324	40484.2	0	13.9451	12.8987	13.2727	20.9184	12.4535	11.6514	2.82747e-09	yes					no pred	no pred	0	1.37073	1.20888	no
yutG	yutG	BSU32280	0.24	41549.1	0	9.64668	15.9608	7.46163	24.5105	11.9999	11.308	7.20709e-08	yes					no pred	no pred	0	0.822992	0.784395	no
yuzM-yusN	yuzM	BSU32859	0.18	40541.6	0	8.51238	12.8799	12.855	18.9003	17.7366	24.1254	2.10614e-08	yes					no pred	no pred	0	0.744427	1.3567	no
	yusN	BSU32860	no pred	no pred	0	5.22748	8.85473	9.35241	26.6677	7.90288	14.7692	1.42726e-08	yes					no pred	no pred	0	0.819442	1.2699	no
yusW	yusW	BSU32950	0.27	41883	0	4.64339	6.46319	8.84758	5.20381	5.83613	4.99687	3.53754e-06	yes					no pred	no pred	0	0.882781	0.875108	no
yvaK-rnr-smpB-yvaG	yvaK	BSU33620	0.229	36210.8	0	2.09938	2.96417	3.22099	3.41949	3.45919	2.50649	0.000236771	no					no pred	no pred	0	0.821189	1.1949	no
	rnr	BSU33610	0.296	28673.4	0	2.35608	3.40063	3.0592	3.64489	3.05275	3.7809	6.81162e-05	no	SigB				no pred	no pred	0	0.727495	1.05304	no
	smpB	BSU33600	no pred	no pred	0	1.85792	2.08965	2.37802	2.11191	1.41815	1.67977	0.0177931	no					no pred	no pred	0	0.921033	1.07331	no
	yvaG	BSU33590	0.294	31865.5	0	2.83395	5.11024	3.54923	3.94404	3.00592	3.45503	4.39065e-05	no					no pred	no pred	0	1.47431	0.887445	no
cydABCD-yxkO	cydA	BSU38760	no pred	no pred	0	1.11692	1.40301	1.42267	1.30071	4.74431	1.22591	0.105339	no	CcpA	ResD			no pred	no pred	0	1.03102	0.705429	no
	cydB	BSU38750	0.227	40754.9	0	47.3548	82.0774	81.3748	65.6203	50.7673	33.0721	4.583e-13	no	CcpA	ResD			no pred	no pred	0	0.631557	0.828862	no
	cydC	BSU38740	0.263	40203.7	0	16.2972	38.2626	18.064	47.7321	31.4924	17.9489	8.2848e-10	no	CcpA	ResD			no pred	no pred	0	0.660047	0.756401	no
	cydD	BSU38730	0.259	41089.4	0	16.2972	38.2626	18.064	47.7321	31.4924	17.9489	7.14349e-09	no	CcpA	ResD			no pred	no pred	0	0.865614	0.706496	no
	yxkO	BSU38720	no pred	no pred	0	1.66551	3.76129	2.09967	1.99537	2.78263	2.52225	0.00587756	no	SigB				no pred	no pred	0	1.2038	0.817992	no
IV.B.2. Partially supported in KO experiment (0.01<p-value<0.1)
miaA	miaA	BSU17330	0.321	37271	0	1.50862	2.03264	1.73929	2.07307	2.62791	1.70487	0.0384391	yes	SigE				no pred	no pred	0	1.17273	1.10834	no
IV.B.3. Not differentially expressed in KO experiment (p-value>0.1):
ypeP	ypeP	BSU21970	0.33	42324.4	0	1.20111	0.928558	1.09478	1.00536	0.605084	0.589313	0.336676	yes	SigE				no pred	no pred	0	0.545348	0.594526	no
yptA	yptA	BSU22160	0.333	38569.1	0	1.46478	0.997381	0.76773	1.14295	0.953845	0.581897	0.216504	yes	SigE				no pred	no pred	0	0.811442	0.875522	no
IV.B.4 Not supported in sigF KO experiment, but suppported in rsfA KO
ywcI-sacT	ywcI	BSU38080	no pred	no pred	0	1.62031	1.28862	0.909354	0.623501	0.737291	0.564446	0.0757681	no	Spo0A				no pred	no pred	0	2.41927	2.59725	yes	RsfA (+)
	sacT	BSU38070	no pred	no pred	0	1.42815	1.13965	0.568499	0.923075	0.967922	0.683522	0.0361928	no	Spo0A				no pred	no pred	0	3.01234	2.73495	yes	RsfA (+)
Note: yabS, ypzH, yqxA, ywlB and tuaCDE are novel predictions, but belong to operons listed in the recovered from priors category
IV.C.In prior, but not recovered
IV.C.1. Differentially expressed in KO experiment (p-value<0.01)
Operons	Gene name	BSU number	Beta score	Confidence	Prior	sigFT2	sigFT2.5	sigFT3	sigFT2_2	sigFT2.5_2	sigFT3_2	p-value		Other TFs possibly involved in regulation							rsfA_T4	rsfA3_T4	DT
spoVT	spoVT	BSU00560	no pred	no pred	1	2.10113	2.59538	1.54929	3.79698	3.58297	2.2403	0.000646628		SigG				no pred	no pred	0	0.563924	0.890136	no
gerD	gerD	BSU01550	no pred	no pred	1	1.75534	3.79115	0.879466	5.35198	3.28215	6.23349	0.000629377		SigG				no pred	no pred	0	0.754413	1.00131	no
yhcN	yhcN	BSU09150	no pred	no pred	1	1.93968	8.44574	5.32461	3.66914	3.86427	5.4428	7.10052e-06		SigG				no pred	no pred	0	0.597621	0.731143	no
gerA	gerAA	BSU33050	no pred	no pred	1	2.07527	2.93066	1.58116	5.98729	3.5611	2.18093	0.00101472		SigG				no pred	no pred	0	0.699512	0.89073	no
	gerAB	BSU33060	no pred	no pred	1	2.31187	2.29563	0.776298	4.9972	3.63226	2.7923	0.00078165		SigG				no pred	no pred	0	0.681864	1.27053	no
	gerAC	BSU33070	no pred	no pred	1	1.72966	2.39227	0.728548	5.14011	1.9282	2.06447	0.0052227		SigG				no pred	no pred	0	0.86824	1.00807	no
IV.C.2. Partially supported in KO experiment (0.01<p-value<0.1)
none
IV.C.3. Not differentially expressed in KO experiment (p-value>0.1)
ksgA	ksgA	BSU00420	no pred	no pred	1	1.38998	1.04083	0.95815	1.34336	1.54059	1.05314	0.246003	yes					no pred	no pred	0	0.850573	1.24502	no
mutTA	mutTA	BSU30630	no pred	no pred	1	1.42982	1.75026	1.57463	1.22101	1.43048	1.04535	0.306373						no pred	no pred	0	1.13262	0.691043	no
IV.D. Differentially expressed but not predicted as target
IV.D.1. Differentially expressed in KO experiment (p-value<0.01)
IV.D.1a. Predicted SigG target
ycgI	ycgI	BSU03120	no pred	no pred	0	1.26545	2.09738	2.25461	1.85525	2.49712	2.20998	0.00844049		SigG				no pred	no pred	0	0.593144	0.733701	no
gerK	gerKA	BSU03700	no pred	no pred	0	3.12475	5.38385	6.66017	2.58935	4.43559	3.43282	4.16703e-05		SigG				no pred	no pred	0	0.427017	0.95932	no
	gerKC	BSU03710	no pred	no pred	0	2.29211	2.91904	4.83676	4.06744	6.4699	3.20856	0.000142547		SigG				no pred	no pred	0	0.657934	0.872043	no
	gerKB	BSU03720	no pred	no pred	0	1.50587	2.98388	3.0393	1.80506	3.22262	2.92042	0.00284455		SigG				no pred	no pred	0	0.554871	1.18246	no
glcU-gdh	glcU	BSU03920	no pred	no pred	0	2.30421	6.57111	4.99844	3.51309	4.76893	4.3687	8.45133e-05		SigG				no pred	no pred	0	0.514635	1.157	no
	gdh	BSU03930	no pred	no pred	0	1.55803	4.25373	2.82011	2.71368	3.83181	2.99426	0.00102863		SigG				no pred	no pred	0	0.75691	1.47004	no
ydfR-ydzR	ydfR	BSU05530	no pred	no pred	0	1.92124	3.08025	2.39553	2.47896	1.54149	1.72945	0.0019221		SigG				no pred	no pred	0	1.10805	0.958617	no
	ydzR	BSU05529	no pred	no pred	0	1.92115	3.26789	1.77084	2.95094	3.58733	1.79811	0.000403755		SigG				no pred	no pred	0	0.809328	1.03789	no
yezF	yezF	BSU06559	no pred	no pred	0	2.26658	4.0158	2.18608	4.42762	4.18814	2.55663	0.00335137		SigG				no pred	no pred	0	0.865431	0.83075	no
chaA-yfkD	chaA	BSU07920	no pred	no pred	0	1.41665	3.27635	3.39547	1.46484	2.81951	3.28504	0.000942074		SigG				no pred	no pred	0	0.734	1.59379	no
	yfkD	BSU07930	no pred	no pred	0	1.45098	3.70066	4.23201	2.0885	2.78659	3.17635	0.000985341		SigG				no pred	no pred	0	0.582029	1.29418	no
sspE	sspE	BSU08660	no pred	no pred	0	2.31429	3.49271	3.02547	5.55904	1.40562	5.44438	3.41278e-05		SigG				no pred	no pred	0	0.496652	0.435598	yes	RsfA(-)
yhcBC	yhcB	BSU09020	no pred	no pred	0	2.21423	3.52952	3.16451	3.64463	3.45411	2.43155	0.001581		SigG				no pred	no pred	0	0.84396	1.18805	no
	yhcC	BSU09030	no pred	no pred	0	1.91735	2.59646	1.69831	3.81499	2.54863	2.17164	0.00236938		SigG				no pred	no pred	0	1.36249	0.963789	no
yhcV	yhcV	BSU09230	no pred	no pred	0	3.97622	10.13	6.59011	13.3508	10.1739	11.5345	1.36798e-06		SigG				no pred	no pred	0	0.974645	1.01106	no
yhdC	yhdC	BSU09360	no pred	no pred	0	1.94529	3.51734	3.51716	2.47168	2.51789	2.31467	0.0028352		SigG				no pred	no pred	0	0.549882	1.13904	no
sspB	sspB	BSU09750	no pred	no pred	0	2.12423	8.26478	4.60465	21.3442	29.7968	7.17779	7.97826e-06		SigG				no pred	no pred	0	0.587857	0.448677	no
ylyA	ylyA	BSU15440	no pred	no pred	0	1.70446	3.00138	2.68368	3.10535	2.2162	2.39203	0.00462951		SigG				no pred	no pred	0	1.01638	0.811986	no
ymfJ	ymfJ	BSU16880	no pred	no pred	0	2.56972	4.51578	3.03056	3.88006	5.91396	4.17042	8.33523e-05		SigG				no pred	no pred	0	0.691464	0.938824	no
sspOP	sspO	BSU17990	no pred	no pred	0	1.71409	2.64866	3.54726	2.00191	1.72019	2.86031	0.000319909		SigG				no pred	no pred	0	0.929196	0.523979	no
	sspP	BSU17980	no pred	no pred	0	1.40794	1.80025	4.61544	2.86098	1.6183	1.97112	0.000521199		SigG				no pred	no pred	0	1.09135	0.470631	no
yoaR-yozF	yoaR	BSU18720	no pred	no pred	0	1.01173	2.00286	1.91045	2.05001	4.14058	1.94202	0.00253938		SigG				no pred	no pred	0	0.636707	0.941301	no
	yozF	BSU18710	no pred	no pred	0	1.2743	2.22425	1.96282	1.35573	2.53136	2.88912	0.0515063		SigG				no pred	no pred	0	0.799508	1.017	no
bpsA-(bspB)	bpsA	BSU22050	no pred	no pred	0	1.77901	2.96063	2.4844	1.64045	3.22991	2.73266	0.00126933		SigG				no pred	no pred	0	0.664811	1.02584	no
	bpsB	BSU22040	no pred	no pred	0	1.1656	2.34905	1.32734	2.58183	2.45052	2.72264	0.0103361		SigG				no pred	no pred	0	0.836238	0.904571	no
yppC	yppC	BSU22300	no pred	no pred	0	2.62221	2.81336	1.97884	3.60218	3.79385	3.45597	0.00154293		SigG				no pred	no pred	0	0.667248	0.950707	no
ypzI	ypzI	BSU22869	no pred	no pred	0	2.5052	2.60684	2.81613	5.26572	1.57357	2.27106	0.0002334		SigG				no pred	no pred	0	0.864315	0.67281	no
sleB-(ypeB)	sleB	BSU22930	no pred	no pred	0	1.74326	2.80051	4.34206	2.27452	1.57718	2.018	0.000530289		SigG				no pred	no pred	0	0.672334	1.14497	no
	ypeB	BSU22920	no pred	no pred	0	1.02351	1.96767	2.88851	1.07944	1.40509	1.28884	0.0151257		SigG				no pred	no pred	0	0.756202	1.06695	no
yqjBC	yqjB	BSU23940	no pred	no pred	0	2.02019	2.4326	2.37358	2.46707	2.02434	1.83822	0.00469183		SigG				no pred	no pred	0	1.08979	1.29839	no
	yqjC	BSU23930	no pred	no pred	0	1.84374	2.8179	3.22381	2.34963	3.33184	1.77503	0.00166506		SigG				no pred	no pred	0	0.514094	1.06348	no
yrzRQ	yrzR	BSU27469	no pred	no pred	0	7.63624	10.3713	10.7208	13.9465	4.36052	9.0912	2.29582e-08		SigG				no pred	no pred	0	1.27022	1.90336	no
	yrzQ	BSU27468	no pred	no pred	0	5.76192	13.9604	10.3969	12.0636	2.39711	4.22992	4.24522e-06		SigG				no pred	no pred	0	1.96426	1.6952	no
sspI	sspI	BSU28660	no pred	no pred	0	2.04873	3.89057	2.71905	4.13329	3.89358	2.82844	0.00104214		SigG				no pred	no pred	0	1.21059	0.721205	no
sspA	sspA	BSU29570	no pred	no pred	0	1.93077	5.67546	3.27721	8.07524	4.16261	2.06289	0.000435781		SigG				no pred	no pred	0	0.609469	0.582014	no
ytzH	ytzH	BSU29910	no pred	no pred	0	1.55009	2.0777	0.508109	20.6395	8.4527	7.11842	0.00131817		SigG				no pred	no pred	0	0.592288	0.664793	no
ytzC	ytzC	BSU30470	no pred	no pred	0	2.10714	2.95293	2.36747	3.08711	3.21223	1.76596	0.00787495		SigG				no pred	no pred	0	2.23616	0.927967	no
yteA	yteA	BSU30840	no pred	no pred	0	1.99159	4.31864	1.79875	5.09339	3.1387	2.91478	0.000773829		SigG				no pred	no pred	0	0.994654	1.41142	no
yumB	yumB	BSU32100	no pred	no pred	0	2.62132	3.99715	3.04289	2.72197	2.87822	2.99098	0.000950317		SigG	SigB			no pred	no pred	0	0.751371	1.17156	no
yurZ	yurZ	BSU32720	no pred	no pred	0	2.79581	4.66237	2.48206	4.16366	4.57145	2.89228	0.000116703		SigG				no pred	no pred	0	0.628397	0.964615	no
yvaC	yvaC	BSU33550	no pred	no pred	0	3.68587	7.10035	3.61028	6.48244	8.11111	4.99456	2.27497e-05		SigG				no pred	no pred	0	0.797651	1.25882	no
yveA	yveA	BSU34470	no pred	no pred	0	2.28026	8.36968	7.05375	4.30358	8.36947	12.2233	3.98813e-07		SigG				no pred	no pred	0	0.704287	1.08824	no
yvdQ	yvdQ	BSU34510	no pred	no pred	0	2.39274	4.43503	3.16911	2.23869	3.66591	2.69845	0.000414932		SigG				no pred	no pred	0	0.759416	1.07237	no
ctpB	ctpB	BSU35240	no pred	no pred	0	0.90069	4.20053	3.76217	1.49794	4.02651	2.61544	0.000916261		SigG				no pred	no pred	0	0.559881	0.831625	no
ywjED	ywjE	BSU37190	no pred	no pred	0	1.55915	5.15552	3.15001	4.04327	4.02139	5.63352	3.61586e-05		SigG				no pred	no pred	0	0.588136	1.01082	no
	ywjD	BSU37200	no pred	no pred	0	1.63432	3.61824	3.03618	3.1286	4.25923	4.1589	0.00137212		SigG				no pred	no pred	0	0.8734	0.864535	no
ywaF	ywaF	BSU38440	no pred	no pred	0	1.91048	3.68338	2.5192	2.18418	1.98809	1.63044	0.00316231		SigG				no pred	no pred	0	1.02254	1.29976	no
yyxA	yyxA	BSU40360	no pred	no pred	0	1.97133	2.51491	1.95341	2.13352	3.4583	2.4865	0.00190189		SigG				no pred	no pred	0	0.810322	1.0387	no
IV.D.1b. Predicted SigE target
yisN	yisN	BSU10780	no pred	no pred	0	5.89938	9.85072	8.26191	14.2032	4.38783	13.0968	8.7306e-08						no pred	no pred	0	1.23674	1.21392	no
IV.D.1c. Other
yacL-ispDF	yacL	BSU00890	no pred	no pred	0	2.18981	3.17682	2.00019	2.69415	4.59047	2.2218	NA		SigM				no pred	no pred	0	0.775839	1.07917	no
	ispD	BSU00900	no pred	no pred	0	1.82914	2.50081	1.73691	3.30069	4.25261	2.41754	NA		SigM				no pred	no pred	0	0.810549	1.03857	no
	ispF	BSU00910	no pred	no pred	0	2.23083	2.73492	2.54358	2.6993	3.87472	1.90982	0.000607081		SigM				no pred	no pred	0	0.892708	1.02991	no
ynfE	ynfE	BSU18140	no pred	no pred	0	2.20898	4.13524	2.24914	5.77423	2.29126	1.81169	0.000278593						no pred	no pred	0	1.38269	0.96219	no
ytcIJ	ytcI	BSU29560	no pred	no pred	0	2.30473	3.07825	3.81529	2.55583	3.46028	3.00037	9.09705e-05						no pred	no pred	0	1.17458	1.02535	no
	ytcJ	BSU29550	no pred	no pred	0	2.47782	3.01633	2.55336	2.24961	2.49284	2.59995	0.00200161						no pred	no pred	0	1.21085	1.06068	no
yvsG	yvsG	BSU33350	no pred	no pred	0	2.88705	2.64558	2.95388	2.48835	3.38733	2.77395	0.00137833						no pred	no pred	0	0.996446	0.700043	no
IV.D.2. Partially supported in KO experiment (0.01<p-value<0.1)
IV.D.2a. Predicted SigG target
ydfS	ydfS	BSU05540	no pred	no pred	0	1.53383	2.13511	1.73901	2.43206	2.5995	1.56153	0.0124496		SigG				no pred	no pred	0	0.879917	0.896044	no
yugS	yugS	BSU31300	no pred	no pred	0	1.47346	2.20063	1.77012	1.96007	2.96673	1.80185	0.0238829		SigG				no pred	no pred	0	1.11058	1.42944	no
ywkB	ywkB	BSU37040	no pred	no pred	0	1.39691	2.20818	1.13275	2.31291	2.23965	1.04261	0.0219451		SigG				no pred	no pred	0	0.945512	0.976071	no
IV.D.2b. Predicted SigE target
none
IV.D.3. Not supported in KO experiment (p-value>0.1)
yuzL	yuzL	BSU32849	no pred	no pred	0	1.82163	2.47113	2.73181	2.0331	2.04273	1.90862	0.256404		SigG				no pred	no pred	0	0.977744	1.24539	no
V. SigG REGULON
V.A. Recovered from priors
V.A.1. Differentially expressed in KO experiment (p-value<0.01)
V.A.1a. Repressed by SpoVT						SigG-dependency												SpoVT-dependency
V.A.1a.1. Dual regulation by SigF and SigG
Operons	Gene name	BSU number	Beta score	Confidence	Prior	SigG1	SigG3	SigG4	SigG5	p-value	Motif (this study)	Other TFs possibly involved in regulation						Beta score	Confidence 2	Prior	SpoVT1	SpoVT2	p-value
gerD	gerD	BSU01550	0.795	1098.46	1	2.78868	1.85863	2.89132	2.62717	0.00129186	yes	SigF				SpoVT(-)		no pred	no pred	1	0.5458	0.308624	9.91964e-06
yckD	yckD	BSU03400	0.523	2719.72	1	3.99063	4.16868	5.87272	6.34454	7.80302e-07	no	SigF				SpoVT(-)		no pred	no pred	0	0.15797	0.131419	3.02133e-11
gerK	gerKA	BSU03700	0.995	703.155	1	3.66021	2.55407	4.23831	8.20845	7.64386e-07	yes	SigF				SpoVT(-)		-0.168	42721	-1	0.129908	0.0944959	3.46201e-12
	gerKC	BSU03710	1.085	915.065	1	2.41945	2.09355	4.49966	8.99122	2.44856e-06	yes	SigF				SpoVT(-)		no pred	no pred	-1	0.157251	0.13891	5.37459e-12
	gerKB	BSU03720	0.934	1798.07	1	1.51773	2.47869	2.55719	6.56735	0.000101985	yes	SigF				SpoVT(-)		-0.231	35554.9	-1	0.202144	0.275316	9.53195e-09
glcU-gdh	glcU	BSU03920	0.963	119.88	1	34.3625	3.98124	21.9573	26.9952	1.39917e-09	yes	SigF				SpoVT(-)		no pred	no pred	-1	0.236327	0.151303	3.60022e-09
	gdh	BSU03930	0.999	150.11	1	18.7386	3.38149	17.7489	17.9757	1.23853e-09	yes	SigF				SpoVT(-)		no pred	no pred	-1	0.212379	0.154754	4.02354e-11
ydfR-ydzR	ydfR	BSU05530	0.928	478.385	1	3.46874	1.85355	3.56364	4.58473	1.34715e-05	no	SigF				SpoVT(-)		no pred	no pred	0	0.319251	0.236151	1.50595e-08
	ydzR	BSU05529	0.523	6570.81	0	2.83393	2.91955	7.62468	8.42659	6.36004e-07	no	SigF				SpoVT(-)		no pred	no pred	0	0.268737	0.253666	6.356e-09
ydfS	ydfS	BSU05540	0.844	1467.5	1	1.50686	1.66575	2.35304	3.83966	0.000516779	yes	SigF				SpoVT(-)		no pred	no pred	0	0.290063	0.291781	9.68556e-09
chaA-yfkD	chaA	BSU07920	0.293	19484.6	1	1.32393	1.07914	0.972639	1.37742	0.63605	yes	SigF	SigB			SpoVT(-)		no pred	no pred	0	0.368229	0.322443	7.55248e-08
	yfkD	BSU07930	0.776	1016.9	1	5.07922	2.90112	3.67362	3.95688	1.18553e-05	yes	SigF	SigB			SpoVT(-)		no pred	no pred	0	0.409005	0.260518	8.28562e-08
sspE	sspE	BSU08660	0.729	15861.6	1	78.9144	21.102	7.10954	7.66554	6.95416e-06	no	SigF				SpoVT(-)		no pred	no pred	-1	0.437766	0.56344	0.000117
yhcM	yhcM	BSU09140	0.725	845.49	1	7.24287	2.83552	3.07769	3.05606	6.19403e-05	yes	SigF				SpoVT(-)		no pred	no pred	0	0.42727	0.270283	8.67043e-08
yhcN	yhcN	BSU09150	0.907	503.155	1	15.235	11.5536	13.7013	13.5288	8.97421e-09	yes	SigF				SpoVT(-)		no pred	no pred	0	0.29772	0.476727	8.38741e-07
yoaR-yozF	yoaR	BSU18720	0.936	284.6	1	4.2129	2.17569	3.82094	5.77893	1.94557e-06	no	SigF				SpoVT(-)		no pred	no pred	0	0.370157	0.21877	2.96243e-08
	yozF	BSU18710	0.797	695.705	0	3.20978	3.35463	3.60307	4.75642	6.63093e-05	no	SigF				SpoVT(-)		no pred	no pred	0	0.41349	0.246938	3.0027e-07
sleB-ypeB	sleB	BSU22930	0.978	316.625	1	20.4944	4.78475	17.0661	16.6905	3.214e-09	yes	SigF				SpoVT(-)		no pred	no pred	0	0.275054	0.163741	1.84725e-09
	ypeB	BSU22920	0.891	393.05	1	12.8413	4.31407	10.996	15.8832	2.74911e-09	yes	SigF				SpoVT(-)		no pred	no pred	0	0.232245	0.137724	2.41173e-10
sspI	sspI	BSU28660	0.867	393.155	1	3.21199	1.96899	3.14128	4.21233	0.00016622	yes	SigF				SpoVT(-)		no pred	no pred	0	0.310385	0.201796	7.30771e-09
sspA	sspA	BSU29570	0.66	18387.6	1	60.2908	13.9024	11.7536	9.03112	3.98609e-08	yes	SigF				SpoVT(-)		no pred	no pred	1	0.43448	0.653439	0.000204484
yuzM-yusN	yuzM	BSU32859	0.768	572.32	0	10.0844	4.22493	5.37167	5.50308	7.94722e-06	yes	SigF				SpoVT(-)		no pred	no pred	0	0.17594	0.0981057	2.24134e-11
	yusN	BSU32860	0.846	347.545	1	5.64089	3.92982	5.88052	7.38258	2.6041e-07	yes	SigF				SpoVT(-)		no pred	no pred	0	0.133785	0.131545	1.83664e-11
gerA	gerAA	BSU33050	0.938	1324.22	1	3.1578	2.38231	3.60023	5.33918	5.34134e-06	no	SigF				SpoVT(-)		-0.168	41820.8	-1	0.171784	0.0870932	6.46949e-11
	gerAB	BSU33060	0.876	1557.59	1	2.46667	1.97311	2.96262	4.10648	4.26666e-05	no	SigF				SpoVT(-)		-0.179	40695.5	-1	0.145418	0.0982851	8.45768e-12
	gerAC	BSU33070	0.902	1982.71	1	2.29463	2.97478	3.80302	4.67177	2.36834e-05	no	SigF				SpoVT(-)		-0.192	38629.1	-1	0.16858	0.140572	5.78182e-12
yvdQ	yvdQ	BSU34510	0.966	113.45	1	12.258	6.49168	9.61475	10.5953	1.51657e-08	yes	SigF				SpoVT(-)		no pred	no pred	0	0.364994	0.169826	5.34662e-09
ctpB	ctpB	BSU35240	0.27	33606.4	1	4.56239	2.77458	3.54032	6.71083	1.55072e-06	yes	SigF				SpoVT(-)		no pred	no pred	0	0.240034	0.189262	1.04762e-10
yyxA	yyxA	BSU40360	0.351	20502.1	1	1.95833	1.76627	2.02138	2.55061	0.00207898	no	SigF				SpoVT(-)		no pred	no pred	0	0.274604	0.450505	4.49287e-06
V.A.1a.2. Unaffected by SigF
csgA-ybxH	csgA	BSU02070	0.847	796.385	1	4.23902	4.23144	6.8163	9.51454	1.33271e-06	yes					SpoVT(-)		no pred	no pred	-1	0.292371	0.136728	3.02767e-09
	ybxH	BSU02080	0.907	933.48	1	2.63504	2.0985	7.13346	6.71012	2.45232e-06	yes					SpoVT(-)		no pred	no pred	-1	0.276772	0.296824	3.32138e-08
yfkQRS-(yfkT)	yfkQ	BSU07790	0.79	1696.97	1	2.94867	1.91515	3.89777	5.62179	0.000138291	no					SpoVT(-)		no pred	no pred	0	0.34925	0.170263	3.66327e-08
	yfkR	BSU07780	0.824	1627.91	1	3.27977	2.07722	4.48851	4.31889	6.18288e-05	no					SpoVT(-)		no pred	no pred	0	0.352791	0.20993	3.64239e-09
	yfkS	BSU07770	0.386	21797.5	0	3.03153	2.73897	2.72964	2.43442	0.00538307	no	SigB				SpoVT(-)		no pred	no pred	0	0.394717	0.260789	4.94465e-08
	yfkT	BSU07760	0.429	13906.4	0	1.90794	1.28538	1.35458	1.88321	0.101056	no	SigB				SpoVT(-)		no pred	no pred	0	0.381867	0.312335	4.52911e-08
pdaA	pdaA	BSU07980	1.03	1780.12	1	8.84205	5.51788	7.43181	7.38727	2.64544e-07	yes					SpoVT(-)		no pred	no pred	0	1.03022	0.412612	0.0072115
yhcQ	yhcQ	BSU09180	0.982	346.135	1	52.2419	12.4308	15.3599	19.3106	2.80423e-09	yes					SpoVT(-)		no pred	no pred	0	0.423412	0.348575	9.27312e-07
pbpF	pbpF	BSU10110	0.165	43626	1	1.95401	1.50055	1.81403	2.92842	0.00170647	yes					SpoVT(-)		no pred	no pred	0	0.193727	0.108077	7.28606e-09
yitGF	yitG	BSU10980	0.836	786.24	1	14.1132	5.8122	15.8459	23.7436	9.78453e-10	yes					SpoVT(-)		no pred	no pred	0	0.285122	0.203239	2.77933e-09
	yitF	BSU10970	1.01	439.38	1	12.9753	3.17299	12.5785	16.5443	2.59311e-09	yes					SpoVT(-)		no pred	no pred	0	0.312427	0.213343	6.53658e-09
splAB	splA	BSU13920	0.541	16283.9	1	4.37646	1.38801	5.16648	3.09716	1.43827e-05	no					SpoVT(-)		no pred	no pred	0	0.467669	0.207994	1.00781e-06
	splB	BSU13930	0.929	55.975	1	7.94063	2.94194	5.04576	3.76435	2.69251e-06	no					SpoVT(-)		no pred	no pred	0	0.792448	0.473148	0.00139284
ylaJ	ylaJ	BSU14800	0.67	1075.02	1	3.97021	4.02864	5.63936	8.06866	1.40066e-07	no					SpoVT(-)		no pred	no pred	0	0.318979	0.228514	2.78341e-08
yndDEF	yndD	BSU17750	0.654	1741.54	1	1.51353	1.90584	2.09685	4.84321	0.00096964	yes					SpoVT(-)		no pred	no pred	0	0.173093	0.124046	1.33453e-11
	yndE	BSU17760	0.693	1910.27	1	1.37964	2.03983	2.59598	5.12336	0.000636863	yes					SpoVT(-)		no pred	no pred	0	0.190375	0.114249	2.06945e-10
	yndF	BSU17770	0.559	8715.91	1	1.01812	1.35563	1.58708	3.00606	0.0213147	yes					SpoVT(-)		no pred	no pred	0	0.420802	0.426978	2.48004e-05
yozQ	yozQ	BSU18600	0.745	800.105	1	11.6577	4.43459	7.37884	11.3219	1.41375e-07	no					SpoVT(-)		no pred	no pred	0	0.322595	0.268828	5.80099e-08
ypzA	ypzA	BSU21950	0.644	2069.97	1	3.06669	6.40963	4.77572	4.01396	7.92745e-05	no					SpoVT(-)		no pred	no pred	0	0.401667	0.668577	0.000131638
sspL	sspL	BSU22000	0.678	4050.64	1	1.76023	1.3359	2.89345	2.85816	0.000527727	yes					SpoVT(-)		no pred	no pred	0	0.371546	0.336771	3.05025e-08
sspM	sspM	BSU22290	0.732	2965.95	1	1.64879	0.92916	5.98473	3.33794	3.22185e-05	yes					SpoVT(-)		no pred	no pred	0	0.601757	0.635267	0.00405716
yraGF-adhB-yraED	yraG	BSU26950	0.954	277.395	1	8.44633	7.35825	10.6486	14.6982	1.87769e-08	no					SpoVT(-)		no pred	no pred	0	0.464807	0.183874	2.47922e-07
	yraF	BSU26960	0.938	397.78	1	15.5784	4.21747	9.53068	11.8643	6.429e-09	no					SpoVT(-)		no pred	no pred	0	0.359243	0.195142	1.87792e-08
	adhB	BSU26970	0.968	577.045	1	11.0929	1.66773	10.6134	14.4275	5.75023e-09	no					SpoVT(-)		no pred	no pred	0	0.271899	0.221188	2.32539e-09
	yraE	BSU26980	0.977	263.915	1	13.0577	6.60414	16.2494	17.7713	5.85387e-09	no					SpoVT(-)		no pred	no pred	0	0.276236	0.227776	9.28872e-10
	yraD	BSU26990	0.973	243.78	1	8.01593	5.37689	8.13645	9.1748	5.99225e-08	no					SpoVT(-)		no pred	no pred	0	0.303531	0.303679	6.61338e-09
yuzA	yuzA	BSU31380	0.774	952.37	1	3.77866	4.35182	6.65298	7.96586	6.89631e-07	yes					SpoVT(-)		no pred	no pred	0	0.337298	0.334182	1.15265e-07
sspJ	sspJ	BSU33340	0.932	426.8	1	3.5799	2.93965	7.8271	5.60889	9.50563e-07	yes					SpoVT(-)		no pred	no pred	0	0.626489	0.441366	2.54374e-05
gerB	gerBA	BSU35800	0.899	551.64	1	3.61356	4.16688	5.38933	10.1947	5.72822e-07	yes					SpoVT(-)		no pred	no pred	0	0.148455	0.102234	1.17534e-11
	gerBB	BSU35810	0.888	835.56	1	2.89676	0.963892	4.54706	6.40599	2.22029e-06	yes					SpoVT(-)		no pred	no pred	0	0.163164	0.119427	3.79752e-12
	gerBC	BSU35820	0.929	1599.47	1	2.98101	2.18393	5.81381	11.3845	1.22124e-06	yes					SpoVT(-)		no pred	no pred	0	0.225551	0.138094	2.76172e-10
V.A.1b. activated by SpoVT
V.A.1b.1. Dual regulation by SigF and SigG
yhcV	yhcV	BSU09230	0.976	423.035	1	74.0951	7.18357	11.3154	10.3721	1.46158e-07	yes	SigF				SpoVT(+)		no pred	no pred	0	2.17065	2.0725	1.91796e-05
sspOP	sspO	BSU17990	0.967	175.475	1	17.0982	8.21177	14.4237	18.3769	4.82342e-10	no	SigF				SpoVT(+)		no pred	no pred	0	2.96067	1.62412	2.37082e-05
	sspP	BSU17980	0.991	294.395	1	10.983	4.64494	11.6692	14.4164	4.17685e-09	no	SigF				SpoVT(+)		no pred	no pred	0	2.4115	2.34806	4.11568e-07
V.A.1b.2. Unaffected by SigF
sspF	sspF	BSU00450	0.91	6497.48	1	10.1616	2.48353	5.46163	2.82761	6.59773e-05	yes					SpoVT(+)		no pred	no pred	0	2.03248	1.91588	3.69151e-05
ybaK-(cwlD)	ybaK	BSU01520	0.805	1926.08	1	4.83738	1.59503	7.1402	5.24584	1.55968e-06	yes					SpoVT(+)		no pred	no pred	0	2.6262	2.72712	6.57458e-07
	cwlD	BSU01530	no pred	no pred	1	2.5656	1.83641	1.59346	1.51128	0.0925518	yes	SigE				SpoVT(+)		no pred	no pred	0	1.90788	1.17004	0.00655595
sspK	sspK	BSU08550	1.015	592.085	1	5.77816	5.14689	10.4794	11.283	1.68788e-07	no					SpoVT(+)		no pred	no pred	0	2.32463	1.76825	5.70079e-05
ykoV-ligD	ykoV	BSU13410	0.836	2124.28	1	10.539	2.37724	8.39947	5.85441	2.85317e-07	no					SpoVT(+)		0.162	39738.6	1	5.67349	4.43003	1.45112e-09
	ligD	BSU13400	1.098	1480.05	1	6.82725	3.36908	7.4376	6.821	4.92261e-07	no					SpoVT(+)		0.165	41948.6	1	4.60247	2.46009	1.59838e-06
sspD	sspD	BSU13470	1.068	926.96	1	11.5811	9.90703	6.80579	6.18995	1.64588e-07	yes					SpoVT(+)		no pred	no pred	0	2.08189	1.70968	4.31778e-05
yqfX	yqfX	BSU25080	1.073	583.07	1	63.4769	11.1627	17.8897	13.6358	6.01399e-07	yes					SpoVT(+)		no pred	no pred	0	4.85501	4.96314	4.3793e-10
yrrD	yrrD	BSU27470	1.029	421.745	1	39.5227	4.76287	11.9299	9.49062	6.91216e-09	no					SpoVT(+)		no pred	no pred	0	1.32706	2.24147	0.00493992
coxA	coxA	BSU27830	0.638	756.305	1	6.26102	3.08525	3.56365	1.91261	0.00154867	yes	SigE				SpoVT(+)		no pred	no pred	0	2.93913	2.46655	7.96135e-07
yxeD	yxeD	BSU39590	1.047	316.71	1	40.7302	8.95177	20.1703	17.7375	2.26123e-08	no	AbrB				SpoVT(+)		no pred	no pred	0	4.82622	5.28862	1.36614e-10
V.A.1c. not affected by SpoVT
V.A.1c.1. Dual regulation by SigF and SigG
spoVT	spoVT	BSU00560	0.744	4488.49	1	2.71608	2.85399	2.52766	2.66987	0.000628191	yes	SigF						no pred	no pred	0	NA	NA	NA
sspB	sspB	BSU09750	0.844	733.675	1	50.6413	17.1866	16.0036	19.2144	2.0133e-09	yes	SigF						no pred	no pred	1	1.12417	2.12974	0.0328504
sspN-tlp	sspN	BSU18020	0.699	2696.87	1	6.034	2.65004	2.87522	1.72355	0.00863866	yes	SigF						no pred	no pred	0	1.39777	0.755012	0.906037
	tlp	BSU18030	0.834	873.485	1	6.75454	1.83527	2.57657	1.69169	0.00555042	yes	SigF						no pred	no pred	0	1.27152	0.792435	0.80627
spoIVB	spoIVB	BSU24230	0.752	732.535	1	10.0416	3.54428	4.81104	3.17845	8.27752e-05	yes	SigF						0.096	43282.4	1	1.24733	0.92623	0.770437
yteA	yteA	BSU30840	0.938	321.905	1	7.15365	3.91832	6.15006	6.23998	9.05944e-07	yes	SigF						no pred	no pred	0	1.07176	1.15745	0.317516
V.A.1c.2. Unaffected by SigF
spoVA	spoVAA	BSU23440	0.792	510.435	1	9.67161	3.02231	11.8138	11.3583	4.46717e-09	no							0.13	42059.7	1	1.0842	0.923142	0.793667
	spoVAB	BSU23430	0.871	592.28	1	10.9994	2.82225	9.80659	8.55212	2.49929e-08	no							0.174	41150.7	1	1.16228	0.782888	0.602504
	spoVAC	BSU23420	0.794	484.305	1	11.2137	4.882	11.4504	12.6672	2.16164e-08	no							0.111	43157.6	1	1.24496	0.706447	0.461054
	spoVAD	BSU23410	0.776	495.385	1	12.3468	6.90893	12.7461	14.2826	4.43347e-09	no							no pred	no pred	1	0.937964	0.69589	0.0336207
	spoVAEA	BSU23401	0.799	702.955	0	9.58625	2.00363	9.57976	11.4191	2.55609e-08	no							no pred	no pred	1	0.855646	0.683164	0.0363678
	spoVAEB	BSU23402	0.793	557.54	0	12.5815	5.16424	12.9623	13.0592	1.03486e-08	no							no pred	no pred	1	0.961135	0.635173	0.0289546
	spoVAF	BSU23390	0.883	398.58	1	9.03808	3.44115	7.81553	9.30893	1.22118e-08	no							no pred	no pred	1	0.949633	0.600414	0.0663593
V.A.2. Partially supported in KO experiment (0.01<p-value<0.1)
V.A.2a. Repressed by SpoVT
V.A.2a.1. Dual regulation by SigF and SigG
V.A.2a.2. Unaffected by SigF
azoR2	azoR2	BSU33540	0.399	3070.5	1	1.9979	2.24795	1.03866	2.36612	0.0402078	yes					SpoVT(-)		no pred	no pred	0	0.354973	0.378943	1.25411e-07
V.A.2b. activated by SpoVT
V.A.3. Not differentially expressed in KO experiment (p-value>0.1)
V.A.3a. Repressed by SpoVT
V.A.3a.1. Dual regulation by SigF and SigG
dacF	dacF	BSU23480	0.225	28706.9	1	0.611786	0.968692	0.711585	0.914177	0.268068	yes	SigF				SpoVT(-)		no pred	no pred	0	0.231899	0.178453	1.27951e-09
gpr	gpr	BSU25540	0.26	20264.1	1	0.801635	1.06247	0.898632	1.51622	0.901654	no	SigF				SpoVT(-)		no pred	no pred	1	0.302429	0.243892	3.53389e-09
V.A.3a.2. Unaffected by SigF
sspH	sspH	BSU08110	0.388	18032.4	1	1.41074	1.46006	1.56508	1.66393	0.0937276	yes					SpoVT(-)		no pred	no pred	0	0.489119	0.654371	0.000373864
stoA	stoA	BSU13840	0.28	39915.6	1	1.17286	1.49562	1.74316	1.46583	0.271259	yes	SigE				SpoVT(-)		no pred	no pred	0	0.494363	0.599715	0.000242046
V.A.3b. activated by SpoVT
V.A.3c. not affected by SpoVT
V.B. Novel
V.B.1. Differentially expressed in KO experiment (p-value<0.01)
V.B.1a. Repressed by SpoVT
V.B.1a.1. Dual regulation by SigF and SigG
Operons	Gene name	BSU number	Beta score	Confidence	Prior	SigG1	SigG3	SigG4	SigG5	p-value	Motif (this study)	Motif (Nicolas 2012 PMID 22383849, Table S4)	Other TFs possibly involved in regulation					Beta score	Confidence 2	Prior	SpoVT1	SpoVT2	p-value
ycgI	ycgI	BSU03120	0.702	2839.99	0	3.84946	1.89043	3.78581	6.96489	6.49582e-06	yes	yes	SigF			SpoVT(-)		no pred	no pred	0	0.313469	0.166255	3.84235e-09
ydhU	ydhU/1	BSU05890	0.619	8053.06	0	3.66093	1.48907	2.39497	4.72077	0.00019094	yes	yes	SigF			SpoVT(-)		no pred	no pred	0	0.41979	0.23207	1.68705e-06
	ydhU/2	BSU05899	0.571	2779.41	0	3.72977	2.80186	2.22609	4.08413	0.000130804	yes	yes	SigF			SpoVT(-)		no pred	no pred	0	0.341088	0.224252	1.40875e-07
yezF	yezF	BSU06559	0.818	558.11	0	2.50527	2.31589	5.45053	7.46158	6.89373e-07	no	no	SigF			SpoVT(-)		no pred	no pred	0	0.415026	0.253571	1.11421e-07
yhcBC	yhcB	BSU09020	0.292	40535.2	0	4.57493	4.60421	3.37688	4.9837	7.46768e-06	no	yes	SigF			SpoVT(-)		no pred	no pred	0	0.466743	0.334418	3.50444e-07
	yhcC	BSU09030	no pred	no pred	0	1.52728	2.43046	2.99697	3.01619	5.64052e-05	no	yes	SigF			SpoVT(-)		no pred	no pred	0	0.485063	0.391384	2.79741e-05
yhdC	yhdC	BSU09360	0.752	1121.42	0	2.94854	1.8065	2.78184	5.6276	6.08066e-05	yes	yes	SigF			SpoVT(-)		no pred	no pred	0	0.247942	0.149798	3.21633e-10
tepA-ylzJ	tepA	BSU16790	0.875	976.06	0	3.5601	2.09667	2.85519	3.91729	0.000147285	yes	yes	SigF			SpoVT(-)		no pred	no pred	0	0.306088	0.177421	4.1664e-09
	ylzJ	BSU16799	0.78	4675.51	0	2.79026	2.33289	2.61923	3.906	7.40226e-05	yes	yes	SigF			SpoVT(-)		no pred	no pred	0	0.321317	0.1956	1.81286e-08
ymfJ	ymfJ	BSU16880	0.608	11257.2	0	5.13445	6.40138	4.80965	4.76222	2.832e-06	no	yes	SigF			SpoVT(-)		no pred	no pred	0	0.279892	0.564558	3.62375e-05
bpsAB	bpsA	BSU22050	0.538	6079.27	0	2.41532	1.88985	2.49466	4.75674	0.000312745	yes	yes	SigF			SpoVT(-)		no pred	no pred	0	0.237768	0.179584	6.9045e-11
	bpsB	BSU22040	0.562	4030.3	0	2.38072	1.60638	2.81975	4.98868	0.000342739	yes	yes	SigF			SpoVT(-)		no pred	no pred	0	0.390613	0.372318	1.00678e-05
ythAB-ytzL	ythA	BSU30710	0.664	1253.3	0	7.68296	3.86668	10.1469	23.2269	1.6238e-08	yes	yes	SigF			SpoVT(-)		no pred	no pred	0	0.181693	0.103274	8.1302e-11
	ythB	BSU30720	0.531	3987.26	0	3.57877	3.87923	5.91877	11.073	2.18968e-07	yes	yes	SigF			SpoVT(-)		no pred	no pred	0	0.160087	0.115113	2.00955e-11
	ytzL	BSU30739	0.75	2297.71	0	5.27373	3.53064	1.96766	2.40914	0.00468733	yes	yes	SigF			SpoVT(-)		no pred	no pred	0	0.479553	0.360303	8.69061e-07
yugS	yugS	BSU31300	0.272	32458.1	0	1.50569	1.57733	2.10617	2.9642	0.0020411	no	yes	SigF			SpoVT(-)		no pred	no pred	0	0.322335	0.234027	2.09765e-08
yurZ	yurZ	BSU32720	0.941	649.045	0	6.14367	2.42469	5.19616	5.1675	6.57271e-07	no	no	SigF			SpoVT(-)		no pred	no pred	0	0.20758	0.186514	1.82358e-10
yveA	yveA	BSU34470	0.969	204.875	0	7.44845	3.00372	7.42954	11.3273	3.91844e-08	yes	yes	SigF			SpoVT(-)		no pred	no pred	0	0.27373	0.175174	8.53971e-10
ywkB	ywkB	BSU37040	0.227	41279.4	0	1.89575	1.94131	3.39526	4.82052	0.000255536	no	no	SigF			SpoVT(-)		no pred	no pred	0	0.235826	0.322292	8.40814e-08
ywjE-ywjD	ywjE	BSU37190	0.855	529.405	0	2.99059	1.26133	2.69277	2.05471	0.0215226	yes	no	SigF			SpoVT(-)		no pred	no pred	0	0.205959	0.153834	2.2138e-11
	ywjD	BSU37200	0.771	789.025	0	2.26375	1.66515	6.31146	8.71346	1.74237e-06	yes	yes	SigF			SpoVT(-)		no pred	no pred	0	0.269739	0.198364	5.01591e-10
ywaF	ywaF	BSU38440	0.664	3337.27	0	3.22633	1.33173	4.69934	5.4597	9.83493e-07	yes	no	SigF			SpoVT(-)		no pred	no pred	0	0.434857	0.182922	4.58072e-07
V.B.1a.2. Unaffected by SigF
ycgH	ycgH	BSU03110	0.942	290.895	0	7.63679	3.46605	12.2258	12.2568	3.89969e-09	no	yes				SpoVT(-)		no pred	no pred	0	0.446415	0.391398	6.38294e-06
yczF	yczF	BSU03690	0.574	2404.99	0	2.38549	2.68579	4.95634	5.64782	3.02336e-06	yes	yes				SpoVT(-)		no pred	no pred	0	0.337503	0.261474	3.60033e-07
yetO	yetO	BSU07250	0.642	4713.76	0	4.44908	2.08799	4.44951	8.4311	7.23797e-06	yes	no	SigB			SpoVT(-)		no pred	no pred	0	0.365095	0.323337	1.23504e-07
yflN	yflN	BSU07620	0.391	4889.5	0	3.15457	3.71581	3.86646	5.85551	1.18933e-05	yes	yes				SpoVT(-)		no pred	no pred	0	0.33531	0.209502	1.10064e-08
yfhS	yfhS	BSU08640	0.879	1828.51	0	78.9144	21.102	4.60205	4.48791	6.51785e-06	yes	yes				SpoVT(-)		no pred	no pred	0	0.356516	0.276417	6.69617e-08
yhbJ-yhcA	yhbJ	BSU09000	0.303	42566.9	0	6.27662	2.20165	7.04314	11.4359	2.28906e-09	no	yes				SpoVT(-)		no pred	no pred	0	0.587882	0.494866	9.30638e-05
	yhcA	BSU09010	0.285	40262	0	9.8013	7.26403	10.034	13.0205	1.33597e-09	no	yes				SpoVT(-)		no pred	no pred	0	0.464243	0.410805	5.59391e-06
phoA	phoA	BSU09410	0.43	23926.5	0	3.28188	1.82731	4.3589	6.42084	1.25408e-06	yes	no				SpoVT(-)		no pred	no pred	0	0.355076	0.204264	2.09299e-08
yjzC	yjzC	BSU11260	0.397	40759.5	0	4.58686	1.25277	3.43028	4.46896	6.24057e-06	yes	no				SpoVT(-)		no pred	no pred	0	0.411428	0.245248	3.62934e-07
ykjA	ykjA	BSU13060	0.704	12825.9	0	3.83996	2.4351	11.5133	24.0404	5.43386e-07	no	yes				SpoVT(-)		no pred	no pred	0	0.299454	0.205296	1.55278e-09
ykzD	ykzD	BSU13290	0.886	496.3	0	3.00623	1.47193	6.1024	7.76915	3.46695e-07	yes	yes				SpoVT(-)		no pred	no pred	0	0.43479	0.218766	1.11008e-07
ykoST	ykoS	BSU13380	0.834	801.35	0	4.75459	3.49642	7.38621	20.4647	4.66044e-08	yes	yes				SpoVT(-)		no pred	no pred	0	0.225777	0.15914	6.53716e-10
	ykoT	BSU13390	0.751	1088.35	0	4.73184	4.49826	4.19471	10.0296	9.59808e-07	yes	yes				SpoVT(-)		no pred	no pred	0	0.214154	0.141935	4.13645e-11
ymfD	ymfD	BSU16825	0.676	1473.71	0	6.98453	4.09698	7.22318	10.1296	1.49304e-07	yes	yes				SpoVT(-)		no pred	no pred	0	0.288826	0.257977	1.90405e-07
nrnB	nrnB	BSU18200	0.871	803.985	0	2.81427	1.73739	4.07337	5.96245	3.06565e-05	no	yes				SpoVT(-)		no pred	no pred	0	0.330233	0.261792	2.68158e-08
yngL	yngL	BSU18290	0.674	2794.41	0	2.57127	2.38583	6.99609	8.10884	2.80858e-07	no	yes				SpoVT(-)		no pred	no pred	0	0.340546	0.274336	5.8691e-07
yoaM	yoaM	BSU18660	0.377	25710.7	0	1.37862	0.97707	2.2078	2.60604	0.000737711	yes	no				SpoVT(-)		no pred	no pred	0	0.478027	0.419842	2.56325e-05
cdaS	cdaS	BSU19430	0.432	18889.3	0	1.91333	1.4141	1.54522	2.625	0.00552308	no	no	SigF/B					no pred	no pred	0	0.722474	0.375299	0.000193057
yoyE	yoyE	BSU19639	0.808	743.335	0	2.21633	2.06557	3.56905	4.00499	4.79656e-05	yes	yes				SpoVT(-)		no pred	no pred	0	0.624208	0.399321	2.82926e-05
ypzG	ypzG	BSU22169	0.872	673.115	0	14.6162	9.35734	6.34642	5.89924	9.3878e-07	yes	yes				SpoVT(-)		no pred	no pred	0	0.324562	0.382201	1.11232e-07
yqgE	yqgE	BSU25010	0.66	11153.2	0	3.84019	2.43974	10.6748	16.0983	4.11142e-08	yes	yes				SpoVT(-)		no pred	no pred	0	0.267795	0.155251	4.80552e-09
yrrI	yrrI	BSU27420	0.696	1869.95	0	2.99982	1.2856	5.29128	7.52575	4.82474e-06	yes	yes				SpoVT(-)		no pred	no pred	0	0.251128	0.162254	5.30815e-09
yrbG	yrbG	BSU27680	0.964	734.5	0	2.5823	1.49608	4.13974	3.19391	0.000217547	yes	yes				SpoVT(-)		no pred	no pred	0	0.360125	0.249506	2.14225e-08
ytzH	ytzH	BSU29910	0.754	3142.28	0	1.45152	3.18458	3.22151	3.88024	0.0002727	yes	yes				SpoVT(-)		no pred	no pred	0	0.280564	0.508012	2.01528e-05
yugF	yugF	BSU31420	0.662	1848.38	0	2.82269	3.60247	4.05332	7.22387	2.95945e-05	yes	yes				SpoVT(-)		no pred	no pred	0	0.212515	0.0869082	2.81873e-10
yvnB	yvnB	BSU35040	0.583	5570.96	0	1.99169	1.94194	3.35138	4.02875	0.000143813	yes	yes				SpoVT(-)		no pred	no pred	0	0.301199	0.337237	5.08947e-08
ywoCD	ywoC	BSU36490	0.263	41773.2	0	3.49499	2.86874	3.84679	5.92077	8.39437e-06	yes	yes				SpoVT(-)		no pred	no pred	0	0.484452	0.414564	3.24201e-05
	ywoD	BSU36480	0.314	40759.1	0	3.89166	1.81168	3.21486	5.67064	7.73458e-06	yes	yes				SpoVT(-)		no pred	no pred	0	0.56231	0.347712	6.68313e-06
yycE	yycE	BSU40430	0.629	3678.32	0	2.21507	1.92916	3.27458	6.05573	5.12739e-05	no	yes				SpoVT(-)		no pred	no pred	0	0.272163	0.175243	1.42135e-09
V.B.1b. activated by SpoVT
V.B.1b.1. Dual regulation by SigF and SigG
ylyA	ylyA	BSU15440	0.881	1012.8	0	4.7356	2.81679	7.55508	7.66018	1.37607e-06	yes	yes	SigF			SpoVT(+)		no pred	no pred	0	3.13901	2.44674	1.46447e-07
ytzC	ytzC	BSU30470	0.874	679.62	0	8.89204	3.01591	3.35012	2.99804	0.000212519	no	yes	SigF			SpoVT(+)		no pred	no pred	0	2.23532	2.12215	9.41344e-06
V.B.1b.2. Unaffected by SigF
yhdB	yhdB	BSU09350	0.508	19406.9	0	6.32763	2.64885	9.7958	7.76901	2.58277e-05	no	yes				SpoVT(+)		0.251	20291.1	0	4.5829	13.2887	3.99074e-09
yizC	yizC	BSU11139	0.385	18380.5	0	15.6303	4.33347	8.49614	6.54292	1.60641e-07	no	yes				SpoVT(+)		0.183	38588	0	1.40277	1.96439	0.000804919
hmp	hmp	BSU13040	0.268	31867.8	0	3.77048	2.34229	4.99302	5.79695	5.50755e-05	yes	yes	ResD			SpoVT(+)		no pred	no pred	0	2.28734	1.77997	0.000173754
ykzPE	ykzP	BSU13509	0.902	711.47	0	44.5592	5.73591	17.8449	16.733	2.63303e-08	yes	yes				SpoVT(+)		no pred	no pred	0	3.48817	1.82924	8.02069e-06
	ykzE	BSU13510	0.787	1918.43	0	8.14538	1.49505	12.2636	11.3835	3.07106e-08	yes	yes				SpoVT(+)		no pred	no pred	0	2.0226	1.60577	0.000159186
yndM	yndM	BSU17830	0.838	392.885	0	5.74701	6.27673	10.5749	15.4648	1.7652e-08	no	yes				SpoVT(+)		no pred	no pred	0	2.86577	2.46567	4.05659e-07
yutC	yutC	BSU32320	0.843	3068.57	0	3.83348	1.48037	3.73368	3.49859	8.60984e-05	yes	yes				SpoVT(+)		no pred	no pred	0	2.80273	1.8352	3.22532e-05
lytH	lytH	BSU32340	0.868	1245.67	0	7.13573	2.15534	11.6761	10.045	1.34172e-07	yes	yes				SpoVT(+)		no pred	no pred	0	2.75607	2.78587	8.2099e-07
V.B.1c. not affected by SpoVT
V.B.1c.1. Dual regulation by SigF and SigG
yfhD	yfhD	BSU08490	0.705	2063.95	0	12.994	2.75642	2.01706	2.23521	0.00455653	no	yes	SigF					no pred	no pred	0	2.1414	0.980566	0.0327031
ypzI	ypzI	BSU22869	0.711	5891.45	0	2.31965	1.47783	3.29418	3.39235	2.11945e-05	no	yes	SigF					no pred	no pred	0	0.421566	1.03086	0.0217066
yrzRQ	yrzR	BSU27469	0.686	9855.08	0	13.1273	1.07243	5.60133	3.23188	1.81864e-05	no	yes	SigF					no pred	no pred	0	1.26967	1.76399	0.013441
	yrzQ	BSU27468	0.519	34452.4	0	1.84099	1.31515	4.78453	3.44034	2.10357e-05	no	yes	SigF					no pred	no pred	0	1.04327	1.84816	0.0564695
V.B.1c.2. Unaffected by SigF
yaaC	yaaC	BSU00080	0.416	23852.4	0	1.95315	1.97372	1.7568	2.76455	0.00325427	yes	yes						no pred	no pred	0	0.696219	0.419435	0.0159354
cotI-ytaB	cotI	BSU30920	no pred	no pred	0	3.93988	4.89404	8.68932	11.0042	2.80381e-07	no	no	SigK					no pred	no pred	0	1.32292	1.00221	0.137609
	ytaB	BSU30930	0.254	40523.9	0	1.3403	1.18024	1.70605	2.32001	0.00422732	no	yes	SigK					no pred	no pred	0	1.14312	0.832494	0.92793
V.B.2. Partially supported in KO experiment (0.01<p-value<0.1)
V.B.2a. Repressed by SpoVT
V.B.2a.1. Dual regulation by SigF and SigG
yrzK	yrzK	BSU27570	0.412	9629.13	0	2.83313	1.96868	1.40702	2.92305	0.0150102	yes	yes	SigF			SpoVT(-)		no pred	no pred	0	0.42013	0.163968	6.35123e-08
yuzL	yuzL	BSU32849	0.506	33107.8	0	1.74785	0.874609	3.17482	1.79516	0.0125226	yes	yes	SigF			SpoVT(-)		no pred	no pred	0	0.484185	0.487913	2.03919e-05
V.B.2a.2. Unaffected by SigF
ykoN	ykoN	BSU13350	0.591	7434.25	0	1.39277	1.04697	1.79353	1.81779	0.0329809	no	no				SpoVT(-)		no pred	no pred	0	0.361784	0.261359	8.10335e-08
yqeC	yqeC	BSU25730	0.5	6526.62	0	1.22291	1.27195	1.40354	2.01099	0.0499999	no	no				SpoVT(-)		no pred	no pred	0	0.424722	0.462756	6.8117e-06
V.B.2b. activated by SpoVT
V.B.2c. not affected by SpoVT
V.B.3. Not differentially expressed in KO experiment (p-value>0.1)
V.B.3a. Repressed by SpoVT
V.B.3a.1. Dual regulation by SigF and SigG
ykuS	ykuS	BSU14200	0.236	42773.5	0	1.17634	1.8514	1.29141	1.27176	0.330167	no	yes	SigF			SpoVT(-)		no pred	no pred	0	0.297633	0.246625	1.07864e-08
yppC	yppC	BSU22300	0.478	9932.39	0	1.44136	1.4226	1.58851	2.34911	0.0833681	no	no	SigF			SpoVT(-)		no pred	no pred	0	0.430349	0.305821	1.14372e-07
yqjBC	yqjB	BSU23940	0.297	40452.3	0	1.08698	1.31072	1.42778	1.66093	0.101495	yes	yes	SigF			SpoVT(-)		no pred	no pred	0	0.382311	0.29857	4.20801e-08
	yqjC	BSU23930	0.391	15698.8	0	0.909605	1.85856	1.01297	2.20958	0.106924	yes	yes	SigF			SpoVT(-)		no pred	no pred	0	0.313055	0.25762	6.24352e-09
yqhR	yqhR	BSU24480	0.385	22178.1	0	1.00487	1.18631	0.99328	1.2003	0.911102	no	yes	SigF			SpoVT(-)		no pred	no pred	0	0.432833	0.266611	5.25245e-07
yufS	yufS	BSU31590	0.242	42007.2	0	0.937011	0.764451	0.725789	0.784219	0.118701	no	yes	SigF			SpoVT(-)		no pred	no pred	0	0.725576	0.348116	0.000654845
yumB	yumB	BSU32100	0.316	34957.4	0	2.05688	1.36602	1.23774	1.75307	0.212033	yes	yes	SigF/B			SpoVT(-)		no pred	no pred	0	0.289283	0.306582	1.683e-08
yvaC	yvaC	BSU33550	0.426	6384.62	0	1.4794	1.39758	1.21842	2.2161	0.0845316	yes	no	SigF			SpoVT(-)		no pred	no pred	0	0.259435	0.20707	2.16955e-10
V.B.3.1b Unaffected by SigF
yozT	yozT	BSU18709	0.424	40704.1	0	0.735142	1.11828	1.73403	1.77755	0.0546804	no	yes	SigK					no pred	no pred	0	0.552276	0.708777	0.00348707
V.B.3a.2. Unaffected by SigF
V.B.3b. activated by SpoVT
V.B.3c. not affected by SpoVT
V.B.3c.1. Dual regulation by SigF and SigG
V.B.3c.2. Unaffected by SigF
yrzP	yrzP	BSU27009	0.199	39732.7	0	1.52	0.939715	1.32777	1.50283	0.156281	no	no						no pred	no pred	0	0.950465	0.667884	0.212482
yyzB	yyzB	BSU40460	0.435	23597	0	1.26746	1.04511	0.86034	1.04435	0.594639	no	no						no pred	no pred	0	1.21032	0.555005	0.159664
Note: ydzR, yfkS, yfkT, yozF, yuzM, spoVAEA and spoVAEB are novel predictions, but belong to operons listed in the recovered from priors category
V.C.In prior, but not recovered
V.C.1. Differentially expressed in KO experiment (p-value<0.01)
V.C.2. Partially supported in KO experiment (0.01<p-value<0.1)
V.C.3. Not differentially expressed in KO experiment (p-value>0.1)
V.C.3a. Repressed by SpoVT
V.C.3a.1. Dual regulation by SigF and SigG
Operons	Gene name	BSU number	Beta score	Confidence	Prior	SigG1	SigG3	SigG4	SigG5	p-value	Motif (this study)	Motif (Nicolas 2012 PMID 22383849, Table S4)	Other TFs possibly involved in regulation					Beta score	Confidence	Prior	SpoVT1	SpoVT2	p-value
fin	fin	BSU00540	no pred	no pred	1	0.954648	1.23252	0.940348	1.03813	0.712812	NA		SigF					no pred	no pred	0	0.600922	0.476345	9.14103e-05
bofC	bofC	BSU27750	no pred	no pred	1	0.786421	1.09088	0.911885	0.782864	0.362226	NA		SigF					no pred	no pred	0	0.534377	0.525219	0.00268465
pbpG	pbpG	BSU37510	no pred	no pred	1	1.13685	0.911071	0.694808	0.854747	0.100711	NA		SigF					no pred	no pred	0	0.718185	0.566133	0.00161303
V.C.3a.2. Unaffected by SigF
V.C.3b. activated by SpoVT
V.C.3c. not affected by SpoVT
V.C.3c.1. Dual regulation by SigF and SigG
rsfA	rsfA	BSU37620	no pred	no pred	1	1.20674	0.986102	0.83872	0.933748	0.497305	NA		SigF					no pred	no pred	0	0.957595	0.868926	0.401532
V.C.3c.2. Unaffected by SigF
nfo	nfo	BSU25130	no pred	no pred	1	0.902935	0.846848	1.07916	0.87597	0.612522	NA							no pred	no pred	0	1.09461	0.958392	0.803799
exoA	exoA	BSU40880	no pred	no pred	1	1.26808	0.908468	1.73034	0.775071	0.669919	NA							no pred	no pred	0	1.20338	1.23131	0.524354
V.C.4 Special case (auto-regulation)
sigG	sigG	BSU15330	can't predict autoregulation		NA	NA	NA	NA	NA	NA	NA		NA					NA	NA	NA	NA	NA
V.D. Differentially expressed but not predicted as target
V.D.1. Differentially expressed in KO experiment (p-value<0.01)
V.D.1a. Dual regulation by SigF and SigG
none
V.D.1b. Unaffected by SigF
V.D.1b.1. Repressed by SpoVT
ptsG	ptsG	BSU13890	no pred	no pred	0	4.21497	2.87226	5.09986	6.2001	4.55685e-08								no pred	no pred	0	0.307523	0.268318	2.29877e-07
yvaM	yvaM	BSU33640	no pred	no pred	0	3.95352	2.07468	3.73016	5.07024	1.54229e-06								no pred	no pred	0	0.411242	0.217812	5.88707e-08
yybO	yybO	BSU40570	no pred	no pred	0	1.64301	1.90768	2.06181	4.14204	0.00662309			SigB					no pred	no pred	0	0.283204	0.224941	1.40268e-09
yyaL	yyaL	BSU40820	no pred	no pred	0	6.69784	2.46026	2.96817	4.6582	1.63717e-05								no pred	no pred	0	0.566229	0.329385	1.80959e-05
V.D.1b.2. Activated by SpoVT
ypzF	ypzF	BSU22019	no pred	no pred	0	5.0807	2.04284	3.46082	1.77913	0.00130784								0.348	21245.3	0	1.62817	1.89241	7.61963e-05
nupG	nupG	BSU39020	no pred	no pred	0	2.47261	2.04721	2.52944	4.3059	5.8379e-05								no pred	no pred	0	1.75032	2.54068	0.000404406
VI. SigH REGULON
VI.A. Recovered from priors
VI.A.1. Differentially expressed in KO experiment (p-value<0.01)
Operons	Gene name	BSU number	Beta score	Confidence	Prior	SigH1_1	SigH1_2	SigH1_3	SigH1_4	SigH1_5	SigH2_1	SigH2_2	SigH2_3	SigH2_4	SigH2_5	p-value	Motif (this study)		Other TFs possibly involved in regulation
spoVG	spoVG	BSU00490	0.624	1749.38	1	0.492365	68.736	42.4325	32.8686	71.0151	2.8957	38.3504	8.20763	10.7398	18.9424	1.79075e-10	yes
phrC	phrC	BSU03780	0.313	7796.08	1	0.788822	2.36668	3.14002	3.46844	6.56092	1.97125	1.60456	0.362273	3.89578	3.52255	0.000326375	yes
kinA	kinA	BSU13990	0.475	4910.35	1	0.374932	3.14728	3.05676	4.54306	5.86239	1.83225	2.06774	2.59929	3.00089	3.79202	1.83167e-05	yes
spoVS	spoVS	BSU16980	0.186	32124.5	1	1.55492	3.32459	3.47355	5.69298	9.64628	2.42685	4.6516	1.24943	3.95742	3.70946	2.66777e-05	yes
galM-dacC	galM	BSU18360	0.641	1424.23	1	0.406613	7.8921	6.56632	9.19305	7.209	2.50392	3.24049	5.53697	5.02878	3.73784	2.56626e-05	no		AbrB
	dacC	BSU18350	0.673	1208.82	1	0.838364	5.49534	6.18507	8.70053	7.52082	2.36921	2.92809	3.36783	4.03663	3.08633	2.30141e-05	no		AbrB
rapK-phrK	rapK	BSU18910	0.273	40729.8	0	0.522087	5.53164	3.73755	7.2642	6.17376	3.30797	3.65094	2.80264	3.46166	4.07488	1.63753e-05	no		AbrB
	phrK	BSU18920	0.631	1619.38	1	0.463399	5.97427	3.66039	6.04891	5.14502	2.70764	3.76315	2.71512	3.98031	3.78619	3.71153e-06	no		AbrB
cwlS	cwlS	BSU19410	0.333	8427.61	1	0.193192	4.00028	2.20649	3.90054	19.7474	2.01607	1.51305	1.73063	2.43382	4.34976	5.06096e-05	no		AbrB
spoIIA	spoIIAA	BSU23470	0.386	1932.21	1	0.356573	4.55019	3.39431	5.57493	26.4165	1.42797	2.10497	4.16033	2.66796	5.15871	2.67559e-06	yes
	spoIIAB	BSU23460	0.414	1723.35	1	0.212583	4.63579	4.76504	6.75008	37.3914	2.01794	2.81535	5.16166	4.16377	7.14039	8.65629e-07	yes
	sigF	BSU23450	0.397	1956.11	1	0.493873	4.54092	3.42518	5.90076	36.9992	1.65594	3.82653	2.42926	3.58552	5.67904	1.15986e-06	yes
spo0A	spo0A	BSU24220	0.475	9894.98	1	0.727349	1.25471	1.37889	2.28905	3.08829	2.10951	1.89482	1.0544	2.54568	2.10676	0.00376003	yes
phrE	phrE	BSU25840	0.31	8289.22	1	0.33156	2.85761	2.15209	2.04706	6.13579	1.03951	1.03893	0.582903	1.217	1.50163	0.0053443	yes		AbrB
spo0F	spo0F	BSU37130	0.395	14432.3	1	1.09925	2.76041	2.32363	12.5767	7.43806	1.73071	4.12262	1.80845	3.52617	7.64833	2.87198e-05	yes
abn2	abn2	BSU39330	0.225	19074.6	1	0.58683	8.60451	7.3887	16.0896	24.8756	1.15888	4.30127	1.91565	2.13214	3.30805	3.49133e-05	no
phrG	phrG	BSU40310	0.402	5060.88	1	0.525562	7.61627	2.756	4.80123	3.28906	0.962712	4.1587	1.60795	1.98175	1.777	9.94739e-06	no
VI.A.2. Partially supported in KO experiment (0.01<p-value<0.1)
ureABC	ureA	BSU36660	0.364	3062.18	1	0.0413015	1.2464	1.25077	0.607254	14.0891	1.13793	0.364318	0.19386	0.494991	0.685324	0.0501049	no		CodY	TnrA
	ureB	BSU36650	0.309	5297.67	1	0.0654399	1.57427	1.26586	0.613096	8.27496	1.13713	0.264397	0.247751	0.526043	0.746724	0.0687798	no		CodY	TnrA
	ureC	BSU36640	0.223	34645	1	0.0659666	1.2786	1.60857	0.662414	6.55878	0.913237	0.928717	0.457934	0.825317	0.796015	0.027036	no		CodY	TnrA
racA	racA	BSU37030	0.141	39932.3	1	1.19275	1.10497	1.20476	2.17468	3.53743	0.897394	0.812544	1.21201	1.16098	1.62027	0.014148	yes		Spo0A
VI.A.3. Not differentially expressed in KO experiment (p-value>0.1)
ftsAZ	ftsA	BSU15280	0.329	18915.4	1	1.08387	0.959986	0.998727	1.61498	1.76155	1.61969	1.4349	1.03024	1.62264	1.81253	0.311601	yes
	ftsZ	BSU15290	no pred	no pred	0	0.823182	1.066	0.972763	1.52589	2.46773	1.49476	1.12103	0.953632	1.73822	1.48176	NA	yes
ytxGHJ	ytxG	BSU29780	0.363	11070.3	1	0.102736	1.39577	0.994105	0.592703	1.38546	1.03574	0.175132	0.679871	0.314352	0.547008	0.0467434	yes		SigB
	ytxH	BSU29770	0.408	4022.86	1	0.115276	1.53489	0.799839	0.909256	1.76406	1.45466	0.219268	0.877424	0.522458	0.766531	0.313355	yes		SigB
	ytxJ	BSU29760	0.416	3536.93	1	0.130815	1.67578	0.769498	1.02736	2.02511	1.2903	0.238858	0.572209	0.516694	0.777506	0.307833	yes		SigB
yvyD	yvyD	BSU35310	0.344	11369.7	1	0.110346	1.98816	0.810292	0.437641	1.07722	1.62673	0.213358	0.652552	0.620278	0.294405	0.139005	yes		SigB
VI.B. Novel
VI.B.1. Differentially expressed in KO experiment (p-value<0.01)
Operons	Gene name	BSU number	Beta score	Confidence	Prior	SigH1_1	SigH1_2	SigH1_3	SigH1_4	SigH1_5	SigH2_1	SigH2_2	SigH2_3	SigH2_4	SigH2_5	p-value	Motif (this study)	Motif (Britton 2002, PMID 12169614)	Motif (Nicolas 2012 PMID 22383849, Table S4)	Other TFs possibly involved in regulation
gltP	gltP	BSU02340	0.264	19696.6	0	0.391276	3.57832	4.95258	1.8647	8.66159	1.06095	1.20954	0.543994	2.95079	1.72583	0.00432656	no	yes	yes
yhcRS	yhcR	BSU09190	0.44	5463.22	0	1.07556	2.8934	4.67773	6.75992	6.00282	1.62843	2.49192	2.29008	2.73558	2.8825	0.000262533	yes	yes	yes
	yhcS	BSU09200	0.322	15650.3	0	1.08741	2.46639	2.78857	4.0154	4.87939	1.2367	2.53098	1.2877	1.80956	1.45799	0.00418584	yes	yes	yes
yhfC	yhfC	BSU10180	0.216	44098	0	0.956804	8.25415	28.2831	9.9438	4.2376	2.08317	14.1804	9.27218	2.28171	2.33588	8.182e-08	yes	ND	yes
yisKL	yisK	BSU10750	0.471	7908.14	0	0.315987	16.5865	15.9994	13.5966	11.5931	4.74131	10.9892	4.95918	5.19146	5.34391	3.86221e-09	yes	yes	yes
	yisL	BSU10760	no pred	no pred	0	2.68028	1.779	1.94453	3.91329	2.62953	1.88143	1.49872	2.03431	2.33421	2.17856	0.00123319	yes	yes	yes
yisT	yisT	BSU10860	0.551	2307.16	0	1.0128	2.22343	3.63805	6.54718	4.78384	1.23838	2.85257	2.12896	2.2228	1.56209	0.000648775	yes	yes	yes
yjdB	yjdB	BSU11990	0.178	43509	0	0.710631	2.27147	3.62034	2.18148	1.21077	1.46499	1.49426	2.34363	2.0508	3.1105	0.00428665	no	ND	yes
ykkA-ykkB	ykkA	BSU13070	0.287	36409.5	0	1.13159	1.85766	2.49991	3.0727	2.56507	1.0232	1.65383	1.14802	1.1264	1.04694	0.108832	no	ND	yes
	ykkB	BSU13080	0.271	39673.4	0	1.14541	1.42499	2.1193	3.07245	2.72277	1.16099	3.51287	2.6581	1.36323	1.33602	0.000719316	no	ND	yes	Spo0A
ykoM	ykoM	BSU13340	0.22	37740.2	0	1.18375	4.56543	5.80797	9.01219	12.7386	4.12954	5.97552	4.48646	9.86717	4.8261	4.22073e-07	yes	yes	yes	CcpA
kinE-ogt	kinE	BSU13530	0.492	2250.72	0	1.01698	5.80803	6.2144	11.2495	12.5043	1.64838	3.11702	2.25233	3.31832	4.73928	5.83261e-06	no	yes	yes	Spo0A
	ogt	BSU13540	0.337	18991.8	0	1.14689	1.5287	2.10889	4.7876	3.23065	1.74467	1.62244	2.29255	3.23118	2.73806	8.28784e-05	no	yes	yes
pksD	pksD	BSU17110	0.224	43587.4	0	0.170675	5.67188	9.57271	9.686	19.0123	2.40133	3.22093	2.25238	2.78215	3.83948	5.1138e-06	no	ND	no	AbrB
hfq	hfq	BSU17340	0.591	1796.93	0	2.07383	2.94788	2.71822	10.0585	5.15956	1.8104	6.22602	1.50043	3.50749	2.83717	4.49236e-05	no	yes	yes
yoeA	yoeA	BSU18370	0.311	21933.5	0	0.881229	4.57124	3.90654	4.18482	2.72597	1.70939	2.42823	5.63584	2.82526	2.39113	0.000109881	yes	yes	no	AbrB
yobO	yobO	BSU19030	0.192	34746.8	0	0.520049	3.94559	4.27674	7.27792	10.6789	1.59163	2.728	3.69148	4.6873	4.82207	1.34373e-05	yes	yes	yes	AbrB
dhaS	dhaS	BSU19310	0.284	18000.4	0	0.479425	3.15315	2.69899	1.87782	5.25844	3.40565	2.94388	1.06553	3.90427	3.88123	0.00182151	no	ND	no
ypiB-ypiF	ypiB	BSU22580	0.188	35507	0	0.575366	1.18773	1.18896	1.79302	2.03584	1.65762	0.947408	1.44405	3.67932	3.73093	0.00327188	yes	yes	yes	SigE
	ypiF	BSU22570	0.252	35407.4	0	0.845649	1.44796	1.22397	1.61468	1.63401	1.43139	0.839221	1.65908	3.43207	2.24554	0.0182404	yes	yes	yes
yrdA	yrdA	BSU26780	0.18	41976	0	0.547466	1.01204	1.66673	2.9508	3.27973	1.76832	0.974539	0.792711	2.234	2.86593	0.00116728	no	ND	no
yukJ	yukJ	BSU31945	0.6	1932.6	0	4.23654	1.13056	0.675292	4.11448	3.10397	1.67101	0.688395	1.90308	2.43481	2.29934	0.0024435	no	ND	yes
yuxL	yuxL	BSU32230	0.359	23591.1	0	0.876228	2.98328	5.45424	11.1805	8.08353	1.44459	3.42788	1.22699	1.85957	1.92479	8.16106e-05	yes	yes	yes
yycR	yycR	BSU40250	0.505	3279.44	0	0.530326	3.2732	3.89716	5.32945	3.93646	1.27048	1.36649	1.59415	1.72311	1.3688	0.00379711	yes	ND	yes
VI.B.2. Partially supported in KO experiment (0.01<p-value<0.1)
yccK	yccK	BSU02770	0.298	40452.1	0	0.846593	2.56635	2.24753	2.76819	2.1433	1.1556	2.05756	2.30434	1.60969	1.3587	0.0151497	yes	ND	yes
ygaB	ygaB	BSU08670	0.296	10919.6	0	0.801262	1.31771	1.26636	3.2371	2.74366	1.04304	1.61349	0.709398	1.17255	1.71353	0.0164993	no	ND	yes	Spo0A
dat	dat	BSU09670	0.21	37579.4	0	0.257313	2.1113	2.63379	1.88762	6.70517	1.79794	1.33088	0.89648	1.77626	1.78208	0.0465787	yes	ND	no
yozM	yozM	BSU18960	0.275	23194.4	0	0.675811	1.9813	1.1091	1.41358	1.77173	1.03935	1.59084	1.45848	1.23376	1.349	0.0262439	yes	ND	no
ypgQ	ypgQ	BSU21890	0.261	36656.9	0	0.381192	1.85583	1.21859	1.23383	1.99127	2.19693	1.07968	1.2621	2.31776	3.36754	0.0118218	yes	yes	yes
yyaB	yyaB	BSU40980	0.291	42007.4	0	1.20508	2.9765	2.1876	2.34275	1.07096	0.949044	2.37024	0.742812	1.25937	1.17027	0.010377	yes	ND	yes
VI.B.3. Not differentially expressed in KO experiment (p-value>0.1):
yjcF	yjcF	BSU11840	0.352	16801.7	0	0.343548	1.1983	0.78836	0.831097	2.05093	1.9553	0.537709	0.418714	1.41068	1.05827	0.230181	yes	ND	no
ylbA	ylbA	BSU14940	0.171	39073.8	0	0.264019	1.85189	1.01703	0.999553	3.92577	1.05503	0.453789	0.298066	0.611995	0.95199	0.175426	no	ND	no	AbrB
mraZ	mraZ	BSU15130	0.198	42514.9	0	1.25809	1.26	1.57027	1.99215	1.67053	1.68636	1.11268	0.735514	1.13489	1.34203	0.360693	no	ND	no
ymcA	ymcA	BSU17020	0.267	39029.7	0	0.692394	1.15611	1.23425	0.852557	2.26679	1.21518	0.933614	0.719684	2.25929	2.36887	0.121049	no	ND	no
tatAC	tatAC	BSU17710	0.423	7729.19	0	3.16468	1.54876	1.15977	1.42094	1.62102	1.35216	2.32088	0.430992	0.816074	1.17976	0.0508394	no	ND	no
sco	sco	BSU21750	0.23	29421.9	0	0.314697	1.35868	1.18213	0.682095	2.41787	1.95389	0.730182	0.551721	0.977999	0.882606	0.443574	yes	ND	no
Note: rapK is a novel prediction, but belongs to an operon listed in the recovered from priors category
VI.C.In prior, but not recovered
VI.C.1. Differentially expressed in KO experiment (p-value<0.01)
Operons	Gene name	BSU number	Beta score	Confidence	Prior	SigH1_1	SigH1_2	SigH1_3	SigH1_4	SigH1_5	SigH2_1	SigH2_2	SigH2_3	SigH2_4	SigH2_5	p-value	Motif (this study)			Other TFs possibly involved in regulation
phrF	phrF	BSU37470	no pred	no pred	1	0.288134	1.66076	2.33564	2.91791	10.568	1.41882	0.742407	0.478293	3.81757	3.07337	0.00400138	NA
VI.C.2. Partially supported in KO experiment (0.01<p-value<0.1)
spo0M	spo0M	BSU08760	no pred	no pred	1	0.444219	1.18336	1.09683	0.641707	2.08724	0.721596	0.607633	0.477789	5.55932	1.5874	0.123467	NA			SigW
VI.C.3. Not differentially expressed in KO experiment (p-value>0.1)
lytE	lytE	BSU09420	no pred	no pred	1	2.96197	0.477276	0.37963	1.36587	0.387527	2.49081	1.11457	1.22579	1.17503	1.29153	0.178851	NA			Spo0A		WalR
minCD	minC	BSU28000	no pred	no pred	1	1.02227	0.807731	0.855006	1.03319	0.979925	1.14963	1.31613	1.51125	1.05876	1.33528	0.864863	NA			SigM
	minD	BSU27990	no pred	no pred	1	0.88563	0.897585	0.866197	1.1422	1.28098	1.19698	1.20534	1.66151	1.04298	1.10142	0.694247	NA			SigM
VI.C.4. Special case (SigA)
yqxD-dnaG-sigA	yqxD	BSU25230	NA	NA	0	1.62522	0.978135	1.21777	2.07999	1.41566	1.62672	1.33085	3.37963	2.42727	2.77653	NA	NA
	dnaG	BSU25210	NA	NA	0	1.81279	1.38645	2.03635	4.16104	2.62575	3.01759	2.18396	4.64021	4.24381	4.78412	NA	NA
	sigA	BSU25200	NA	NA	0	1.84711	1.82528	2.22278	4.13446	3.74165	2.00691	2.18893	2.92915	3.12479	2.32872	NA	NA
VI.D. Differentially expressed but not predicted as target
VI.D.1. Differentially expressed in KO experiment (p-value<0.01)
vpr	vpr	BSU38090	no pred	no pred	0	0.860334	3.1209	5.363	27.8456	37.4926	1.08299	2.33981	2.9222	5.18093	6.53765	1.38194e-06	NA	yes		CodY
VII. SigK REGULON
VII.A. Recovered from priors						SigK-dependency															GerE-dependency							GerR-dependency
VII.A.1. Differentially expressed in KO experiment (p-value<0.01)
VII.A.1a. Repressed by GerE
Operons	Gene name	BSU number	Beta score	Confidence	Prior	SigK1	SigK2	p-value	Motif (this study)	Other TFs possibly involved in regulation								Beta score	Confidence	Prior	GerE1	GerE2	p-value		Beta score	Confidence	Prior	GerR1	GerR3	p-value
yabG	yabG	BSU00430	0.964	610.425	1	81.5639	13.9702	1.39041e-08	yes						GerE(-)			no pred	no pred	0	0.506578	0.735937	0.0177994		no pred	no pred	0	1.18206	1.81218	0.540507
ydgBA-cotP	ydgB	BSU05570	0.947	314.225	1	94.4188	19.1153	3.95054e-09	yes						GerE(-)			no pred	no pred	0	0.327434	0.506094	0.002749		no pred	no pred	0	1.2152	2.21367	0.462917
	ydgA	BSU05560	0.922	233.425	1	109.563	25.7537	2.09499e-10	yes						GerE(-)			no pred	no pred	0	0.270647	0.478772	0.00152028		no pred	no pred	0	1.23377	2.67794	0.436401
	cotP	BSU05550	0.882	395.705	1	54.4739	22.8035	9.20785e-11	yes						GerE(-)			no pred	no pred	0	0.255533	0.489921	0.000979826		no pred	no pred	0	1.28732	2.5539	0.462559
cotA	cotA	BSU06300	0.866	250.045	1	241.43	34.7964	4.8336e-08	yes				GerR(+)		GerE(-)			no pred	no pred	-1	0.176036	0.499103	0.0572451		no pred	no pred	0	2.65203	3.77012	0.290786	GerR(+)
yhjRQ	yhjR	BSU10610	0.393	2669.45	1	20.2191	7.50499	5.20198e-07	yes	SigE					GerE(-)			no pred	no pred	0	0.464744	0.246547	5.21523e-05		no pred	no pred	0	1.09234	1.40434	0.672456
	yhjQ	BSU10600	no pred	no pred	0	2.1386	2.41174	0.000427011	yes	SigE					GerE(-)			no pred	no pred	0	0.50288	0.713734	0.00307784		no pred	no pred	0	1.2255	1.6156	0.595442
gerP	gerPA	BSU10720	0.864	489.015	1	165.341	29.9447	4.33419e-08	yes						GerE(-)			no pred	no pred	-1	0.121714	0.166847	9.3853e-05		no pred	no pred	0	0.862831	2.03805	0.779491
	gerPB	BSU10710	0.828	440.25	1	159.462	34.9196	2.88556e-08	yes						GerE(-)			no pred	no pred	-1	0.116021	0.17505	2.93649e-05		no pred	no pred	0	0.824932	1.88358	0.71867
	gerPC	BSU10700	0.782	514.69	1	131.694	32.6601	3.82035e-08	yes						GerE(-)			no pred	no pred	-1	0.125978	0.187359	0.000200578		no pred	no pred	0	0.768845	2.53032	0.725973
	gerPD	BSU10690	0.777	513.325	1	125.891	32.476	3.45654e-08	yes						GerE(-)			no pred	no pred	-1	0.114667	0.185985	0.000157423		no pred	no pred	0	0.789607	2.9703	0.694994
	gerPE	BSU10680	0.771	543.445	1	101.34	26.8961	5.57661e-08	yes						GerE(-)			no pred	no pred	-1	0.1341	0.190269	8.70824e-05		no pred	no pred	0	0.843667	2.83971	0.670439
	gerPF	BSU10670	0.839	618.04	1	67.6764	17.1682	1.65257e-07	yes						GerE(-)			no pred	no pred	-1	0.237978	0.276655	0.000565109		no pred	no pred	0	1.03395	2.07253	0.745584
yitBA-yisZ	yitB	BSU10930	0.911	290.09	1	301.75	32.6753	4.3503e-08	no						GerE(-)			no pred	no pred	0	0.154102	0.201076	2.85531e-05		no pred	no pred	0	1.8413	2.41558	0.463424
	yitA	BSU10920	0.973	179.45	1	234.972	46.5964	1.25424e-08	no						GerE(-)			no pred	no pred	0	0.110628	0.209355	0.000503204		no pred	no pred	0	1.71109	2.99691	0.42574
	yisZ	BSU10910	0.944	200.45	1	201.406	37.4556	1.9954e-08	no						GerE(-)			no pred	no pred	0	0.130655	0.211323	0.000191244		no pred	no pred	0	1.82188	2.87106	0.460449
yitCD	yitC	BSU10940	0.845	630.38	1	92.7957	15.1905	7.75724e-07	yes						GerE(-)			no pred	no pred	0	0.167065	0.194434	0.000225325		no pred	no pred	0	1.74762	1.59403	0.569393
	yitD	BSU10950	0.856	415.795	1	119.434	17.3784	2.85912e-09	yes				GerR(+)		GerE(-)			no pred	no pred	0	0.220497	0.238569	9.38467e-06		no pred	no pred	0	2.02488	2.33928	0.318939	GerR(+)
ldt-ykuC	ldt	BSU14040	0.472	3950.7	1	11.9139	6.21712	2.81812e-07	no						GerE(-)			no pred	no pred	0	0.254793	0.429276	0.000111364		no pred	no pred	0	1.62752	1.9209	0.439727
	ykuC	BSU14030	no pred	no pred	0	5.68622	2.70994	1.38684e-05	no						GerE(-)			no pred	no pred	0	0.222072	0.395445	9.35121e-05		no pred	no pred	0	1.25298	1.33785	0.606365
yndL	yndL	BSU17820	0.834	762.28	1	123.875	14.6211	4.04212e-07	no				GerR(+)		GerE(-)			no pred	no pred	0	0.26846	0.308215	0.000406132		no pred	no pred	0	2.15977	3.8653	0.20178	GerR(+)
cotM	cotM	BSU17970	0.925	400.76	1	104.073	14.0945	1.66176e-08	yes	SigE					GerE(-)			no pred	no pred	1	0.373172	0.300008	0.000231203		no pred	no pred	0	0.999919	2.89156	0.439236
yngK-ynzE	yngK	BSU18280	0.867	625.755	1	36.5302	8.50366	8.01588e-07	yes						GerE(-)			no pred	no pred	0	0.21754	0.36789	8.2865e-05		no pred	no pred	0	1.53376	1.39221	0.45196
	ynzE	BSU18270	0.189	40289.8	0	10.8403	3.26521	1.21022e-05	yes						GerE(-)			no pred	no pred	0	0.149165	0.223097	2.97022e-06		no pred	no pred	0	1.25364	0.973379	0.976328
oxdD	oxdD	BSU18670	0.923	322.29	1	211.812	27.87	1.8826e-08	yes						GerE(-)			no pred	no pred	1	0.111648	0.136787	9.42544e-06		no pred	no pred	0	0.744258	1.67803	0.71043
gerT	gerT	BSU19490	0.913	279.49	1	177.919	14.4359	1.79306e-07	yes						GerE(-)			no pred	no pred	0	0.306954	0.527928	0.0129867		no pred	no pred	0	1.73552	2.50491	0.509002
ypqA	ypqA	BSU22240	0.866	527.775	1	22.3311	9.4967	3.37577e-08	yes						GerE(-)			no pred	no pred	0	0.53466	0.800227	0.0328861		no pred	no pred	0	1.70649	1.51612	0.461774
yrkC-yrzNM-yrkD	yrkC	BSU26560	0.783	1008.46	1	76.103	14.8968	7.84286e-08	yes						GerE(-)			no pred	no pred	0	0.306479	0.442653	0.00755551		no pred	no pred	0	0.991691	1.61622	0.771241
	yrzN	BSU26559	0.627	3930.43	0	154.915	23.7647	2.77246e-10	yes						GerE(-)			no pred	no pred	0	0.270422	0.522802	0.00267593		no pred	no pred	0	1.147	1.52945	0.586283
	yrzM	BSU26558	no pred	no pred	0	6.2909	3.55177	1.74707e-06	yes						GerE(-)			no pred	no pred	0	0.821717	0.619373	0.108532		no pred	no pred	0	1.06276	1.10431	0.751691
	yrkD	BSU26550	no pred	no pred	0	10.6705	6.72121	6.18935e-08	yes						GerE(-)			no pred	no pred	0	0.464913	0.597728	0.0193507		no pred	no pred	0	1.02965	1.0496	0.887548
ysnD	ysnD	BSU28320	0.567	1047.1	1	25.5354	5.35529	5.9835e-05	yes	SigE					GerE(-)			no pred	no pred	0	0.184403	0.497856	0.00244046		no pred	no pred	0	1.25307	3.58564	0.459085
ytlACD	ytlA	BSU30595	0.863	504.685	1	198.136	36.8085	1.74025e-08	yes						GerE(-)			no pred	no pred	0	0.159649	0.223452	2.7898e-05		no pred	no pred	0	0.824689	1.5534	0.715034
	ytlC	BSU30610	0.865	413.215	1	246.678	48.6976	7.13638e-09	yes						GerE(-)			no pred	no pred	0	0.136751	0.189051	4.2442e-06		no pred	no pred	0	0.700686	2.10779	0.640368
	ytlD	BSU30620	0.884	411.83	1	195.607	39.4994	1.24123e-08	yes						GerE(-)			no pred	no pred	0	0.144652	0.183463	1.15474e-05		no pred	no pred	0	0.812576	2.48907	0.692311
ytcABC	ytcA	BSU30860	0.972	143.325	1	292.476	39.8658	8.60694e-10	yes						GerE(-)			no pred	no pred	0	0.221251	0.656699	0.0140399		no pred	no pred	0	1.21858	2.11378	0.531722
	ytcB	BSU30870	0.962	135.7	1	220.423	36.4213	1.54953e-08	yes						GerE(-)			no pred	no pred	0	0.207636	0.649904	0.0399832		no pred	no pred	0	1.18194	2.14415	0.582342
	ytcC	BSU30880	0.951	197.435	1	102.221	24.4758	4.71254e-10	yes						GerE(-)			no pred	no pred	0	0.346049	0.753797	0.0447398		no pred	no pred	0	1.63794	1.86899	0.470494
tgl	tgl	BSU31270	0.962	465.08	1	137.101	24.7519	6.60248e-09	yes						GerE(-)			no pred	no pred	0	0.301481	0.432996	0.000677498		no pred	no pred	0	1.38116	3.18156	0.31587
cotF	cotF	BSU40530	0.834	526.14	1	156.254	23.2685	1.48204e-07	yes	SigE					GerE(-)			no pred	no pred	-1	0.151544	0.258834	0.000741161		no pred	no pred	0	1.01114	4.36694	0.494121
VII.A.1b.1. activated by GerE
yeeK	yeeK	BSU06850	0.866	250.045	1	8.27326	2.79156	7.76682e-07	yes						GerE(+)			no pred	no pred	0	8.75911	11.8773	2.16507e-05		no pred	no pred	0	1.06183	2.34141	0.716186
yfnHGF	yfnH	BSU07270	1.204	898.45	1	9.30077	3.77406	7.88858e-06	yes						GerE(+)			0.179	39482.2	0	30.1532	14.1819	5.84226e-09		no pred	no pred	0	0.716096	0.368262	0.811343
	yfnG	BSU07280	1.141	925.79	1	2.90519	3.41091	1.4463e-05	yes						GerE(+)			0.199	39045.4	0	31.4718	15.7357	1.7229e-09		no pred	no pred	0	0.675015	0.318681	0.657123
	yfnF	BSU07290	1.156	976.115	1	2.71106	2.91122	0.000183563	yes						GerE(+)			0.183	38599.1	0	30.4492	11.9112	3.73377e-08		no pred	no pred	0	0.650311	0.398752	0.581056
sscA	sscA	BSU09958	0.819	568.475	1	8.13142	2.35088	1.90161e-05	yes				GerR(+)		GerE(+)			0.205	8573.2	1	14.7662	5.45837	1.09577e-06		no pred	no pred	0	1.76049	4.80813	0.354895	GerR(+)
yjcZ-spoVIF	yjcZ	BSU11809	0.398	26541.3	0	21.9564	7.51847	3.72352e-08	yes	yes	yes		GerR(+)		GerE(+)			0.375	2689.86	0	9.94066	3.18487	4.53304e-05		0.243	12257.6	0	2.25708	2.54359	0.515315	GerR(+)
	spoVIF	BSU11810	0.76	542.135	1	29.1015	6.11706	7.09106e-07	yes				GerR(+)		GerE(+)			0.211	19146.6	0	3.94378	1.94408	0.00196823		0.141	39823.8	1	1.81693	1.87996	0.42596	GerR(+)
ykvP-ykzQ-ykvQ-ykzR	ykvP	BSU13780	0.898	2335.86	1	1.02797	1.62188	0.0883684	no						GerE(+)			no pred	no pred	0	16.0514	13.7987	1.0822e-10		no pred	no pred	0	0.661955	0.715052	0.796315
	ykzQ	BSU13789	0.656	12706.7	0	4.92186	2.58349	0.000185518	no						GerE(+)			no pred	no pred	0	6.78596	6.49283	1.49036e-07		no pred	no pred	0	0.723349	0.673924	0.951797
	ykvQ	BSU13790	0.83	2397.27	1	6.6396	2.17551	0.000270931	no						GerE(+)			no pred	no pred	0	4.70574	5.08904	1.62526e-06		no pred	no pred	0	0.840881	0.523169	0.942602
	ykzR	BSU13799	no pred	no pred	0	1.56766	1.36006	0.0779572	no						GerE(+)			no pred	no pred	0	4.55847	5.4277	1.19607e-07		no pred	no pred	0	0.831924	0.696287	0.806192
ymaG	ymaG	BSU17310	0.92	274.575	1	12.8648	3.86696	2.49439e-06	yes				GerR(+)		GerE(+)			no pred	no pred	0	8.3707	6.72628	8.42599e-05		no pred	no pred	0	6.18218	7.52682	0.0435369	GerR(+)
yodHI	yodH	BSU19600	0.962	168.715	1	49.8353	10.3504	4.27235e-07	yes									no pred	no pred	0	0.677036	1.56887	0.654803		no pred	no pred	0	1.32052	1.65451	0.639471
	yodI	BSU19610	0.984	475.775	1	27.3444	7.74668	4.33028e-07	yes						GerE(+)			no pred	no pred	0	2.82053	2.20142	0.00408272		no pred	no pred	0	1.4362	1.31391	0.734804
cgeAB	cgeA	BSU19780	0.686	596.69	1	4.69325	2.14848	8.55831e-05	yes				GerR(+)		GerE(+)			0.402	1200.55	1	33.3943	18.7392	1.08229e-08		no pred	no pred	1	2.70246	2.1506	0.381661
	cgeB	BSU19790	0.721	352.12	1	5.58795	2.2843	6.58216e-05	yes				GerR(+)		GerE(+)			0.323	1279.11	1	36.7716	19.6346	1.16773e-08		0.108	41434.4	1	3.11161	1.85722	0.383781
cotD	cotD	BSU22200	0.81	1387.55	1	19.8816	4.74414	4.17416e-06	yes				GerR(+)		GerE(+)			no pred	no pred	1	1.85766	6.60523	0.000975757		no pred	no pred	0	8.1413	12.5173	0.10372
cotSA-cotS-ytxO	cotSA	BSU30910	1.1	403.44	1	27.926	5.20463	3.66434e-06	yes						GerE(+)			no pred	no pred	1	4.6233	8.31712	7.96396e-06		no pred	no pred	0	1.77118	1.48392	0.542647
	cotS	BSU30900	1.028	691.92	1	14.4778	3.842	7.45962e-06	yes						GerE(+)			no pred	no pred	1	4.61824	8.09854	9.96584e-06		no pred	no pred	0	1.59509	1.372	0.694719
	ytxO	BSU30890	0.955	287.285	1	9.58633	3.30458	3.51706e-05	yes						GerE(+)			no pred	no pred	1	5.28939	7.45642	4.18656e-06		no pred	no pred	0	1.65092	1.78433	0.542388
cotI-(ytaB)	cotI	BSU30920	0.908	150.52	1	3.29844	1.5633	0.00283958	yes						GerE(+)			no pred	no pred	0	11.0537	14.6917	1.47975e-07		no pred	no pred	0	1.96927	2.59855	0.528174
	ytaB	BSU30930	no pred	no pred	0	0.901701	1.22745	0.952075	yes						GerE(+)			no pred	no pred	0	2.43748	4.89321	0.000110136		no pred	no pred	0	1.26167	0.802069	0.847301
cotB-ywrJ	cotB	BSU36050	0.887	364.01	1	12.2389	6.44572	2.40519e-07	no	SigE					GerE(+)			no pred	no pred	1	2.22034	2.73446	0.0179531		no pred	no pred	1	1.34497	2.45857	0.43897
	ywrJ	BSU36040	0.903	382.955	1	5.83855	3.91863	6.11519e-06	no						GerE(+)			no pred	no pred	0	2.17942	3.29499	0.0181004		no pred	no pred	0	1.18804	2.46768	0.646156
cotG	cotG	BSU36070	0.49	2178.54	1	6.14648	3.93397	2.61611e-06	yes				GerR(+)		GerE(+)			0.42	1555.8	1	33.7088	9.43245	4.75897e-07		0.229	6823.7	1	2.84095	2.67981	0.356678
yxeE	yxeE	BSU39580	0.942	271.11	1	101.389	20.4338	1.37248e-08	yes						GerE(+)			no pred	no pred	1	2.63796	4.99322	0.00654117		no pred	no pred	0	1.14486	4.90468	0.286902
VII.A.1b.2. activated by GerR
cotYZ	cotY	BSU11750	0.792	572.655	1	62.5507	9.9834	8.73014e-06	yes	SigE			GerR(+)					no pred	no pred	1	0.491241	2.07455	0.0845317		no pred	no pred	1	24.5774	59.0588	0.00244917	GerR(+)
	cotZ	BSU11740	0.819	601.785	1	29.4867	8.75223	4.89911e-07	yes	SigE			GerR(+)					no pred	no pred	1	0.990272	2.58308	0.0169892		no pred	no pred	1	17.6414	32.0489	0.00682996	GerR(+)
cotX	cotX	BSU11760	0.808	575.205	1	123.761	20.987	2.41519e-07	no	SigE			GerR(+)					0.196	22103.1	1	1.61491	1.64777	0.00582207		no pred	no pred	0	7.49705	10.7755	0.0709597	GerR(+)
cotVW	cotV	BSU11780	0.858	415.46	1	174.903	23.4364	2.9196e-07	yes	SigE			GerR(+)					0.148	33066.1	1	1.01656	1.15015	0.0439003		no pred	no pred	0	5.13987	4.69279	0.181521	GerR(+)
	cotW	BSU11770	0.878	411.98	1	204.097	25.0461	6.96574e-07	yes	SigE			GerR(+)					0.134	41273.2	1	0.910288	1.1788	0.0578256		no pred	no pred	0	6.05251	9.14734	0.0987853	GerR(+)
VII.A.1c. not affected by GerE
lipC	lipC	BSU04110	0.79	670.96	1	52.4009	14.7086	1.67877e-08	yes	TnrA								no pred	no pred	0	0.891164	1.23088	0.813121		no pred	no pred	0	2.29707	1.67423	0.372081
yfnED	yfnE	BSU07300	1.052	377.335	1	30.4788	13.7181	1.44275e-08	yes	SigE								no pred	no pred	0	1.13023	0.857702	0.313346		no pred	no pred	0	0.716175	0.774156	0.775267
	yfnD	BSU07310	1.056	460.43	1	30.0255	10.7255	5.87699e-09	yes	SigE								no pred	no pred	0	1.46099	0.865327	0.214307		no pred	no pred	0	0.769455	0.793884	0.815753
yhcO	yhcO	BSU09165	0.79	758.35	1	9.39294	2.96611	2.8924e-05	yes	SigE								no pred	no pred	0	0.810563	0.919887	0.877944		no pred	no pred	0	1.66856	1.30116	0.55944
cotT	cotT	BSU12090	0.677	1279.39	1	70.6674	15.1055	8.17383e-07	yes	SigE								no pred	no pred	0	0.15892	0.735471	0.133178		no pred	no pred	0	1.4409	3.47622	0.244938
ylbDE	ylbD	BSU14970	0.912	618.995	1	27.7192	7.03452	7.10279e-07	no									no pred	no pred	0	1.40119	2.18999	0.114217		no pred	no pred	0	1.24915	3.1407	0.381828
	ylbE	BSU14980	0.826	765.24	1	7.50237	3.37112	1.56875e-06	no									no pred	no pred	0	1.37619	2.03642	0.124345		no pred	no pred	0	1.45112	1.73816	0.503185
spoVF-asd-dapGA	spoVFA	BSU16730	0.971	70.97	1	155.61	28.5636	4.00975e-08	yes						GerE(-)			no pred	no pred	-1	0.301545	0.488957	0.269358		no pred	no pred	0	1.14055	2.1516	0.585683
	spoVFB	BSU16740	0.969	83.09	1	118.62	23.2816	1.232e-07	yes						GerE(-)			no pred	no pred	-1	0.301668	0.524593	0.379658		no pred	no pred	0	1.17494	2.0609	0.607284
	asd	BSU16750	0.822	1854.59	1	9.84811	5.97107	0.000181728	yes						GerE(-)			no pred	no pred	-1	0.33993	0.515912	0.190553		no pred	no pred	0	1.31114	3.13947	0.509856
	dapG	BSU16760	0.787	2282.1	1	5.80865	4.64029	0.000842331	yes						GerE(-)			no pred	no pred	-1	0.35392	0.612909	0.207702		no pred	no pred	0	1.32294	3.07007	0.516577
	dapA	BSU16770	0.7	4164.71	1	3.46057	3.72722	0.000715736	yes						GerE(-)			no pred	no pred	-1	0.573366	0.765618	0.523624		no pred	no pred	0	1.44849	2.94621	0.505205
yqfQ-ispH	yqfQ	BSU25150	0.874	228.995	1	79.6965	16.5973	1.06268e-06	yes	SigE								no pred	no pred	0	0.250236	0.601135	0.0888898		no pred	no pred	0	1.71649	3.27201	0.386416
	ispH	BSU25160	0.344	40557	0	15.1336	6.04351	4.79972e-05	yes									no pred	no pred	0	0.32673	0.573363	0.250745		no pred	no pred	0	1.69131	2.76975	0.417914
gerE-ysmB-racE	gerE	BSU28410	0.881	1242.73	1	NA	NA	NA	yes									NA	NA	NA	NA	NA	NA		no pred	no pred	0	1.24915	3.45488	0.495289
	ysmB	BSU28400	0.388	40731.9	0	NA	NA	NA	yes									NA	NA	NA	NA	NA	NA		no pred	no pred	0	1.17899	1.0848	0.906718
	racE	BSU28390	no pred	no pred	0	NA	NA	NA	yes									NA	NA	NA	NA	NA	NA		no pred	no pred	0	1.12	1.17759	0.88157
cotH	cotH	BSU36060	0.731	764.665	1	16.5889	7.20103	1.33774e-06	yes	SigE					GerE(-)			no pred	no pred	-1	0.639363	0.494538	0.127118		no pred	no pred	0	1.27422	1.72736	0.441549
sps	spsA	BSU37910	0.912	215.75	1	25.6194	8.39684	2.64715e-08	yes	SigE								no pred	no pred	0	0.933231	0.977988	0.46946		no pred	no pred	0	0.933548	1.52528	0.857266
	spsB	BSU37900	0.923	178.195	1	33.9407	10.6824	3.33266e-08	yes	SigE								no pred	no pred	0	0.836273	0.913796	0.549998		no pred	no pred	0	0.919809	1.31221	0.959282
	spsC	BSU37890	0.969	90.735	1	27.899	11.0742	1.41206e-08	yes	SigE								no pred	no pred	0	0.924572	0.913661	0.434939		no pred	no pred	0	0.939212	1.40016	0.858435
	spsD	BSU37880	0.958	127.13	1	28.193	9.83479	7.29322e-08	yes	SigE								no pred	no pred	0	0.893599	0.915752	0.443928		no pred	no pred	0	0.927913	1.56405	0.815115
	spsE	BSU37870	0.974	79.965	1	30.3597	10.4186	2.99284e-07	yes	SigE								no pred	no pred	0	0.849607	0.995109	0.327289		no pred	no pred	0	0.909875	1.47541	0.994563
	spsF	BSU37860	0.93	148.295	1	27.0461	11.5244	9.8284e-08	yes	SigE								no pred	no pred	0	0.906099	1.00902	0.291525		no pred	no pred	0	0.925682	1.5471	0.882169
	spsG	BSU37850	0.972	102.75	1	27.3629	10.2482	1.58471e-07	yes	SigE								no pred	no pred	0	1.00093	1.01737	0.225254		no pred	no pred	0	1.03151	1.09109	0.85596
	spsI	BSU37840	1.01	266.4	1	17.7645	8.90278	1.04107e-07	yes	SigE								no pred	no pred	0	0.999006	0.998115	0.27558		no pred	no pred	0	1.05486	1.02728	0.846167
	spsJ	BSU37830	0.65	1006.56	1	4.2672	2.62488	0.0061723	yes	SigE								no pred	no pred	0	0.939885	1.00487	0.263463		no pred	no pred	0	1.00725	1.64216	0.769898
	spsK	BSU37820	0.609	952.365	1	3.44451	2.28146	0.00735609	yes	SigE								no pred	no pred	0	1.09605	0.993385	0.224827		no pred	no pred	0	1.02272	1.55597	0.829913
	spsL	BSU37810	0.612	780.1	1	4.03146	2.18097	0.000369192	yes	SigE								no pred	no pred	0	1.52592	1.15049	0.146504		no pred	no pred	0	1.15653	1.54042	0.855206
VII.A.2. Partially supported in KO experiment (0.01<p-value<0.1)
VII.A.2a. Repressed by GerE
none
VII.A.2b. activated by GerE
cotQ	cotQ	BSU34520	0.881	569.37	1	1.95287	1.39564	0.0393777	yes						GerE(+)			no pred	no pred	0	4.81781	8.38599	1.69419e-05		no pred	no pred	0	1.8927	1.74262	0.493305
VII.A.2c. not affected by GerE
none
VII.A.3. Not differentially expressed in KO experiment (p-value>0.1)
VII.A.3a. Repressed by GerE
none
VII.A.3b. activated by GerE
cwlC	cwlC	BSU17410	0.393	4492.47	1	1.40423	1.24466	0.238408	yes						GerE(+)			0.457	3807.78	1	9.29678	4.13771	0.000216904		no pred	no pred	0	0.723555	0.908925	0.504039
cotC	cotC	BSU17700	0.194	40683	1	2.06357	1.08611	0.683842	no						GerE(+)			0.495	3351.03	1	12.0594	2.73475	0.000281316		no pred	no pred	0	0.916955	0.855859	0.925081
cgeCDE-yoyG	cgeC	BSU19770	0.782	618.62	1	1.66336	1.32581	0.0489463	yes						GerE(+)			0.22	13604.9	1	11.8088	9.44735	1.72648e-08		no pred	no pred	0	1.56103	1.16748	0.825513
	cgeD	BSU19760	0.579	2532.32	1	1.26131	1.00175	0.744322	yes						GerE(+)			no pred	no pred	1	5.51595	6.75215	4.96451e-08		no pred	no pred	0	1.13097	0.967245	0.883459
	cgeE	BSU19750	0.389	9716.8	1	0.84838	0.981414	0.424766	yes						GerE(+)			no pred	no pred	1	4.15393	4.34416	3.8579e-07		no pred	no pred	0	1.01269	0.996357	0.972117
	yoyG	BSU19749	0.798	1000.14	0	2.16502	1.31883	0.0852775	yes						GerE(+)			no pred	no pred	0	7.43494	4.17065	7.29034e-06		no pred	no pred	0	1.42356	2.51671	0.48703
cwlH	cwlH	BSU25710	0.543	8552.05	1	1.17028	1.16719	0.38404	yes						GerE(+)			0.275	6795.55	1	14.7813	10.7858	5.40205e-08		no pred	no pred	0	1.04294	0.875666	0.891342
sspG-yurS	sspG	BSU32640	0.665	926.95	1	1.64925	1.04803	0.243634	yes						GerE(+)			0.51	1090.15	1	31.6553	21.79	1.06529e-08		no pred	no pred	0	1.46611	0.859297	0.878583
	yurS	BSU32650	0.669	1038.39	1	1.28349	1.33285	0.231117	yes						GerE(+)			0.496	1235.57	1	36.8753	12.2381	5.66796e-08		no pred	no pred	0	1.36006	0.971481	0.814362
cotR	cotR	BSU34530	0.842	692.545	1	1.92268	1.17501	0.052492	yes	SigE					GerE(+)			0.125	42476.8	0	12.9646	18.1872	1.25347e-09		no pred	no pred	0	1.52226	1.49515	0.642575
VII.A.3c. not affected by GerE
none
VII.B. Novel						SigK-dependency															GerE-dependency							GerR-dependency
VII.B.1. Differentially expressed in KO experiment (p-value<0.01)
VII.B.1a. Repressed by GerE
Operons	Gene name	BSU number	Beta score	Confidence	Prior	SigK1	SigK2	p-value	Motif (this study)	Motif (Eichenberger et al, 2004, Table S2)	Motif (Nicolas 2012 PMID 22383849, Table S4)	Other TFs possibly involved in regulation									GerE1	GerE2	p-value					GerR1	GerR3	p-value
gltX-cysES	gltX	BSU00920	0.356	40449.3	0	21.5154	4.90099	0.000125152	no	no	no				GerE(-)			no pred	no pred	0	0.220891	0.309613	0.0105971		no pred	no pred	0	1.20861	2.23689	0.632783
	cysE	BSU00930	no pred	no pred	0	7.80889	3.04677	3.55871e-05	no	no	yes				GerE(-)			no pred	no pred	0	0.336181	0.561859	0.00842219		no pred	no pred	0	1.75823	0.972806	0.843657
	cysS	BSU00940	no pred	no pred	0	3.58994	2.11543	NA	no	no	yes				GerE(-)			no pred	no pred	0	0.430541	0.564963	NA		no pred	no pred	0	1.18279	1.17357	NA
ybeF-ybfAB	ybeF	BSU02150	0.212	41329.7	0	9.27306	3.24678	2.87256e-06	no	no	yes				GerE(-)			no pred	no pred	0	0.34624	0.410763	7.51666e-06		no pred	no pred	0	1.23072	0.941626	0.694561
	ybfA	BSU02160	no pred	no pred	0	5.90513	1.99002	0.000387236	no	yes	yes				GerE(-)			no pred	no pred	0	0.284661	0.344063	1.36007e-05		no pred	no pred	0	0.857399	0.971168	0.952156
	ybfB	BSU02170	no pred	no pred	0	4.55158	1.82972	4.96233e-05	no	yes	yes				GerE(-)			no pred	no pred	0	0.266628	0.387979	2.22916e-05		no pred	no pred	0	0.697952	1.05738	0.82317
yhfA-sndC	yhfA	BSU10080	0.804	882.51	0	106.76	28.4385	2.56474e-09	yes	yes	yes				GerE(-)			no pred	no pred	0	0.116003	0.156687	8.87418e-07		no pred	no pred	0	1.64845	2.22211	0.425019
	sndC	BSU10070	no pred	no pred	0	5.53859	3.31396	0.000984827	yes	yes	yes	CodY			GerE(-)			no pred	no pred	0	0.446405	0.349682	0.0382917		no pred	no pred	0	1.14085	1.22956	0.808174
yisJI	yisJ	BSU10740	0.691	4885.1	0	57.6306	16.997	3.57855e-10	yes	yes	yes				GerE(-)			no pred	no pred	0	0.357907	0.750291	0.00940039		no pred	no pred	0	0.988276	1.41804	0.735673
	yisI	BSU10730	no pred	no pred	0	5.57951	4.2857	8.58728e-06	yes	yes	yes				GerE(-)			no pred	no pred	0	0.304313	0.498248	0.000255882		no pred	no pred	0	0.890435	1.62027	0.633589
yjaZ	yjaZ	BSU11350	0.44	17199.5	0	7.23415	3.79915	3.14166e-05	yes	yes	yes				GerE(-)			no pred	no pred	0	0.516557	0.548835	0.00221049		no pred	no pred	0	1.36774	1.12126	0.468015
ykzH	ykzH	BSU13050	0.38	16990.1	0	7.8267	2.06012	8.71827e-05	yes	NA	no							no pred	no pred	0	0.585718	0.568375	0.00143324		no pred	no pred	0	1.30597	0.938802	0.688221
ykoP	ykoP	BSU13360	0.318	15075.1	0	7.44918	2.74364	8.43122e-05	no	yes	yes	SigE			GerE(-)			no pred	no pred	0	0.271861	0.540679	0.000202021		no pred	no pred	0	1.47175	1.83333	0.528598
yqcI	yqcI	BSU25820	0.831	648.275	0	72.2721	14.3301	3.67286e-08	yes	no	yes	SigE						no pred	no pred	0	0.48	0.644351	0.00106927		no pred	no pred	0	0.958886	2.7777	0.611064
yqzO-yqaNO	yqzO	BSU26259	0.583	3935.92	0	13.9898	4.72983	2.87646e-05	yes	NA	yes				GerE(-)			no pred	no pred	0	0.266617	0.379889	7.49361e-06		no pred	no pred	0	1.29468	0.992763	0.816903
	yqaN	BSU26250	0.289	42591.9	0	5.1356	1.7905	0.000353259	yes	yes	yes				GerE(-)			no pred	no pred	0	0.766014	0.556404	0.009753		no pred	no pred	0	1.37542	0.983416	0.799165
	yqaO	BSU26240	0.319	37471.8	0	24.1884	4.23659	5.17292e-07	yes	yes	yes				GerE(-)			no pred	no pred	0	0.350922	0.501213	0.000182977		no pred	no pred	0	1.31987	0.820262	0.76706
ytaFG	ytaF	BSU29070	0.339	40571.4	0	16.7753	4.49488	3.27102e-05	yes	yes	no		GerR(+)		GerE(-)			no pred	no pred	0	0.264737	0.455176	0.0162691		no pred	no pred	0	2.06602	1.82222	0.535494	GerR(+)
	ytaG	BSU29060	0.37	40257.1	0	13.0505	4.61909	2.84597e-06	yes	yes	no		GerR(+)		GerE(-)			no pred	no pred	0	0.296754	0.493558	0.0178702		no pred	no pred	0	2.09384	1.7256	0.552173	GerR(+)
ytwI	ytwI	BSU29150	0.327	40459.4	0	27.1114	7.06968	1.24552e-06	yes	yes	yes		GerR(+)		GerE(-)			no pred	no pred	0	0.292413	0.371331	0.00130397		no pred	no pred	0	2.29992	4.00849	0.199815	GerR(+)
ytlR-amyX	ytlR	BSU29940	0.282	41784.3	0	10.5503	4.93306	3.86995e-07	yes	yes	no							no pred	no pred	0	0.438741	0.629553	0.0337403		no pred	no pred	0	1.24018	1.08461	0.990369
	amyX	BSU29930	no pred	no pred	0	11.6364	6.61831	6.49889e-08	yes	yes	no							no pred	no pred	0	0.377591	0.686858	0.0129532		no pred	no pred	0	1.24418	1.50704	0.592
ytvB	ytvB	BSU30330	0.272	30666.9	0	6.80993	3.31033	0.000311644	no	yes	no	SigE			GerE(-)			no pred	no pred	0	0.255602	0.396471	0.000721495		no pred	no pred	0	1.19972	1.35961	0.899015
yueG	yueG	BSU31790	0.277	39779.5	0	7.81363	5.00034	1.61202e-07	yes	no	yes							no pred	no pred	0	0.61683	0.577454	0.00830201		no pred	no pred	0	1.40551	1.40698	0.665779
yueE-yuzF	yueE	BSU31830	no pred	no pred	0	5.92488	2.11641	0.000868792	yes	yes	yes				GerE(-)			no pred	no pred	0	0.411882	0.433691	0.00272186		no pred	no pred	0	0.844611	1.04685	0.999452
	yuzF	BSU31820	0.243	41320.2	0	20.767	5.06506	1.7751e-06	yes	yes	yes				GerE(-)			no pred	no pred	0	0.475152	0.583399	0.025523		no pred	no pred	0	1.1125	1.85948	0.661762
yutG	yutG	BSU32280	0.145	41977	0	3.45465	1.7412	0.0033769	no	no	yes	SigF			GerE (-)			no pred	no pred	0	0.345061	0.462783	0.000279191		no pred	no pred	0	1.48108	1.38889	0.52899
fadM	fadM	BSU32850	0.654	1119.14	0	13.2425	5.85046	4.16882e-07	yes	no	yes	SigE			GerE(-)			no pred	no pred	0	0.273407	0.480967	0.00198699		no pred	no pred	0	1.37813	1.73864	0.534646
ywbAB	ywbA	BSU38390	0.359	31901.1	0	14.6747	4.03542	4.79916e-06	no	no	yes				GerE(-)			no pred	no pred	0	0.292886	0.348543	1.4406e-05		no pred	no pred	0	1.34496	1.50618	0.404543
	ywbB	BSU38380	no pred	no pred	0	2.80213	1.96397	0.000806313	no	no	yes				GerE(-)			no pred	no pred	0	0.727466	0.455113	0.00514662		no pred	no pred	0	1.20315	1.00403	0.878802
VII.B.1b. activated by GerE
yczN-(yczM)	yczN	BSU03789	0.507	2617.86	0	12.168	4.46953	1.44173e-06	yes	NA	yes				GerE(+)			0.318	27736.3	0	9.66315	3.17063	0.000236957		no pred	no pred	0	2.12688	1.07887	0.56296
	yczM	BSU03788	0.467	8834.64	0	1.08482	1.19698	0.366626	yes	NA	yes				GerE(+)			0.491	2064.96	0	38.8086	12.7126	1.40947e-05		no pred	no pred	0	1.64505	1.08521	0.727126
ykzV	ykzV	BSU14569	0.913	354.485	0	13.2458	2.11836	0.00036323	yes	NA	yes		GerR(+)		GerE(+)			no pred	no pred	0	9.944	6.2693	6.15346e-07		no pred	no pred	0	4.49615	6.74042	0.107458	GerR(+)
ykzI	ykzI	BSU14660	0.41	23534.2	0	8.65078	2.63671	5.33002e-06	no	NA	yes	SigB			GerE(+)			no pred	no pred	0	5.64719	3.57226	6.96546e-05		no pred	no pred	0	1.60247	1.99183	0.563696
yoaI	yoaI	BSU18620	0.67	3548.82	0	2.98569	1.97268	0.000479278	yes	yes	yes				GerE(+)			no pred	no pred	0	1.72293	3.97795	0.0082016		no pred	no pred	0	1.6857	1.13052	0.559546
yojB	yojB	BSU19510	0.738	978.765	0	7.68388	2.86882	5.31449e-05	yes	yes	yes		GerR(+)		GerE(+)			no pred	no pred	0	4.24523	5.78093	3.52492e-05		no pred	no pred	0	2.99118	2.06813	0.454257	GerR(+)
ytkC	ytkC	BSU30640	0.436	37278.8	0	2.35411	2.59929	0.00826231	yes	no	yes	SigB			GerE(+)			0.193	38109.2	0	5.12852	3.37862	7.75475e-06		no pred	no pred	0	1.28232	1.18037	0.658301
yunC	yunC	BSU32360	0.499	35145	0	9.9552	1.69519	0.000908714	yes	yes	yes				GerE(+)			no pred	no pred	0	2.24507	4.55761	0.0008386		no pred	no pred	0	1.22783	2.55949	0.6222
ywrK	ywrK	BSU36030	0.855	1018.7	0	7.162	3.01759	3.68028e-06	no	no	yes				GerE(+)			0.274	10892	0	18.4201	12.489	1.67077e-07		no pred	no pred	0	1.12616	0.879393	0.910751
yycOPQ	yycO	BSU40280	0.198	36575.8	0	2.71181	1.85816	0.00218721	yes	yes	yes	SigE			GerE(+)			no pred	no pred	0	2.55508	3.26164	0.000378011		no pred	no pred	0	0.89552	1.35349	0.796428
	yycP	BSU40270	0.18	43117	0	2.21972	2.15294	0.00415273	yes	yes	yes	SigE			GerE(+)			no pred	no pred	0	3.30899	3.52491	0.00033163		no pred	no pred	0	0.98456	1.10648	0.924967
	yycQ	BSU40260	0.227	39354.1	0	2.25309	1.89594	0.0025392	yes	yes	yes				GerE(+)			no pred	no pred	0	4.80208	3.26972	5.59165e-06		no pred	no pred	0	1.25418	1.08055	0.808174
VII.B.1c. not affected by GerE
yheF	yheF	BSU09740	0.419	11818.5	0	4.76103	2.18714	0.000112732	yes	no	yes							no pred	no pred	0	1.05819	1.03176	0.41792		no pred	no pred	0	1.68541	0.902513	0.72967
yjzK	yjzK	BSU11799	0.841	370.22	0	17.6651	5.40779	1.0897e-07	yes	NA	yes							no pred	no pred	0	1.68401	1.04305	0.234144		no pred	no pred	0	1.52998	1.51398	0.658497
yjnA	yjnA	BSU12400	0.29	40291.8	0	51.1801	14.5638	1.48646e-08	no	yes	yes							no pred	no pred	0	0.473051	0.777411	0.12257		no pred	no pred	0	0.994619	2.08441	0.659817
yjqC	yjqC	BSU12490	0.405	35896.2	0	42.9617	11.3968	2.88356e-09	yes	yes	yes							no pred	no pred	0	0.822097	0.836813	0.494386		no pred	no pred	0	1.49234	1.27195	0.946277
yppG	yppG	BSU22250	0.454	21654.6	0	13.4006	4.86142	8.73914e-07	yes	yes	yes							no pred	no pred	0	0.560255	1.0458	0.121845		no pred	no pred	0	1.04087	1.67977	0.73706
yrzA	yrzA	BSU27290	0.31	37568	0	11.2176	3.15837	2.50805e-05	yes	yes	yes							no pred	no pred	0	0.607	0.918484	0.143249		no pred	no pred	0	1.95739	1.89009	0.297432
ytdA	ytdA	BSU30850	0.697	934.71	0	5.52841	2.52564	0.00010241	yes	no	yes							no pred	no pred	0	0.69007	1.54145	0.540187		no pred	no pred	0	1.502	1.83521	0.367768
murAA	murAA	BSU36760	0.317	41385.2	0	6.72787	2.57139	0.0030618	yes	no	yes							no pred	no pred	0	0.369347	0.846983	0.530885		no pred	no pred	0	0.992466	1.21143	0.949269
Note: ispH, yjcZ, ykzQ, ynzE, yrzN, ysmB and yoyG are novel predictions, but belong to operons listed in the recovered from priors category
VII.B.2. Partially supported in KO experiment (0.01<p-value<0.1)
VII.B.2a. Repressed by GerE
none
VII.B.2b. activated by GerE
yclG	yclG	BSU03680	0.769	3923.59	0	1.46139	1.7444	0.0224227	yes	yes	yes				GerE(+)			no pred	no pred	0	11.7795	10.7868	5.6575e-10		no pred	no pred	0	0.946599	0.792882	0.92203
VII.B.2c. not affected by GerE
yitS	yitS	BSU11110	0.221	42930.3	0	1.9291	1.8796	0.0255746	yes	no	no							no pred	no pred	0	0.686491	0.903817	0.279536		no pred	no pred	0	1.20151	1.34555	0.899656
VII.B.3. Not differentially expressed in KO experiment (p-value>0.1)
VII.B.3a. Repressed by GerE
none
VII.B.3b. activated by GerE
ydzH	ydzH	BSU05520	0.614	28603.3	0	1.05067	1.78483	0.2056	no	NA	no				GerE(+)			no pred	no pred	0	2.67696	3.65535	9.99879e-06		no pred	no pred	0	1.51614	0.652335	0.790118
ygaK	ygaK	BSU08800	0.626	22205.2	0	1.03158	1.73475	0.11432	yes	yes	yes				GerE(+)			no pred	no pred	0	11.476	8.10345	1.14842e-08		no pred	no pred	0	1.26161	0.675737	0.937233
yjaU	yjaU	BSU11280	0.667	3237.18	0	1.46747	1.44514	0.0523558	yes	yes	yes				GerE(+)			0.272	16803	0	6.56282	7.0589	5.0094e-08		no pred	no pred	0	1.15848	1.0002	0.911049
yjzB	yjzB	BSU11320	0.649	7364.47	0	0.796238	0.901845	0.358435	yes	yes	yes				GerE(+)			no pred	no pred	0	8.6873	5.99001	1.00663e-08		no pred	no pred	0	2.64444	1.27317	0.380572
aprX	aprX	BSU17260	0.385	10606.5	0	1.04246	1.40004	0.376619	yes	yes	yes				GerE(+)			0.536	2167.88	0	38.3766	17.7685	1.50343e-08		no pred	no pred	0	0.831141	0.629876	0.928322
yodN	yodN	BSU19670	0.687	11567.4	0	0.904163	1.31129	0.769624	yes	yes	yes				GerE(+)			no pred	no pred	0	10.1879	10.0636	8.71007e-10		no pred	no pred	0	1.22192	1.05037	0.841078
spsM (yodU-ypqP)	yodU	BSU19810	0.633	1795.42	0	0.985318	1.05908	0.992118	yes	yes	yes				GerE(+)			0.321	7563.2	0	16.8159	16.2867	2.50884e-09		no pred	no pred	0	0.748796	0.648947	0.777392
	ypqP	BSU21670	0.454	21654.6	0	1.1976	1.01632	0.784452	yes	yes	yes				GerE(+)			0.163	35639.5	0	26.707	18.9252	3.08817e-10		no pred	no pred	0	0.723014	0.484383	0.716323
ypzD	ypzD	BSU23350	0.485	14340.4	0	0.482316	1.13226	0.395027	yes	NA	yes				GerE(+)			0.319	11385.1	0	13.0122	15.9688	8.93795e-08		no pred	no pred	0	0.879491	0.982228	0.877525
yubC	yubC	BSU31140	0.858	604.56	0	1.10559	1.11695	0.395559	no	yes	no				GerE(+)			no pred	no pred	0	8.22722	20.7635	8.20337e-05		no pred	no pred	0	1.22335	2.0658	0.495361
kapD	kapD	BSU31470	0.245	34776.5	0	1.66574	1.00905	0.321236	no	yes	yes	SigE			GerE(+)			no pred	no pred	0	1.67762	2.72374	0.00824502		no pred	no pred	0	0.556991	0.65135	0.707927
ywhKL	ywhK	BSU37450	0.31	44570.7	0	0.96265	0.615471	0.463308	yes	no	no				GerE(+)			0.45	5843.14	0	22.171	5.6777	1.06891e-05		0.168	43520.2	0	1.0145	0.839536	0.839937
	ywhL	BSU37440	no pred	no pred	0	0.952198	0.986534	0.793089	yes	no	no				GerE(+)			0.35	25081.7	0	8.84944	1.45163	0.00129904		no pred	no pred	0	1.12941	0.693368	0.897927
VII.B.3c. not affected by GerE
yhdB	yhdB	BSU09350	0.276	33576.5	0	1.07003	1.23207	0.769918	yes	no	no	SigG						no pred	no pred	0	1.34321	1.53679	0.484999		no pred	no pred	0	1.05814	1.78258	0.550121
yuzJ	yuzJ	BSU32469	0.259	43094.3	0	2.07253	0.791345	0.653544	yes	no	yes							0.307418	33399.3	0	6.2475	0.76387	0.0205668		no pred	no pred	0	0.752261	0.721016	0.967182
VII.C.In prior, but not recovered
VII.C.1. Differentially expressed in KO experiment (p-value<0.01)
spoVK	spoVK	BSU17420	no pred	no pred	1	3.37528	2.48551	0.00281278	NA			SigE			GerE (-)			no pred	no pred	-1	0.356038	0.256903	7.73488e-05		no pred	no pred	0	0.778883	1.46069	0.794327
VII.C.2. Partially supported in KO experiment (0.01<p-value<0.1)
VII.C.3. Not differentially expressed in KO experiment (p-value>0.1)
VII.C.3a. Repressed by GerE
cotE	cotE	BSU17030	no pred	no pred	1	2.33784	1.59625	0.172533	NA			SigE			GerE (-)			no pred	no pred	-1	0.510178	0.401205	0.259014		no pred	no pred	0	0.82798	2.08736	0.55903
VII.C.3b. activated by GerE
yobW	yobW	BSU19110	no pred	no pred	1	1.07412	0.793341	0.320509	NA			SigE			GerE(+)			no pred	no pred	0	4.71946	4.73853	2.02402e-06		no pred	no pred	0	1.20391	0.915535	0.854059
VII.C.3c. not affected by GerE
lytH	lytH	BSU32340	no pred	no pred	1	1.23642	1.34193	0.397069	NA			SigG/SpoVT						no pred	no pred	0	1.28676	1.36721	0.456537		no pred	no pred	0	0.71494	1.15654	0.982103
VII.C.4 Special case (auto-regulation)
sigK (spoIVCB-spoIIIC)	spoIVCB	BSU25760	can't predict autoregulation		NA	NA	NA	NA	NA						GerE (-)			no pred	no pred	-1	NA	NA	NA		no pred	no pred	0	1.13179	2.19535	0.629445
VII.D. Differentially expressed, but not predicted as target
VII.D.1. Differentially expressed in KO experiment (p-value<0.01)
VII.D. 1a Repressed by GerE
ydfR-ydzR	ydfR	BSU05530	no pred	no pred	0	7.19565	3.54588	9.19056e-07	NA			SigG			GerE (-)			no pred	no pred	0	0.256126	0.345744	3.02489e-06		no pred	no pred	0	0.977256	1.39828	0.744879
	ydzR	BSU05529	no pred	no pred	0	3.37439	2.67274	0.000172067	NA						GerE (-)			0.347044	8981.83	0	1.44595	0.683602	0.340854		0.165954	41982.2	0	0.57163	0.873381	0.711118
yebC	yebC	BSU06380	no pred	no pred	0	26.9539	7.36582	1.61639e-07	NA			SigM			GerE (-)			no pred	no pred	0	0.387185	0.651331	0.00319317		no pred	no pred	0	1.24448	1.93695	0.564895
malA-glvR-malP	malA	BSU08180	no pred	no pred	0	4.86313	3.34132	0.000121739	NA			CcpA			GerE (-)			no pred	no pred	0	0.248374	0.362096	0.000515502		no pred	no pred	0	1.25732	2.65567	0.477689
	glvR	BSU08190	no pred	no pred	0	4.11192	2.01073	0.00137676	NA			CcpA			GerE (-)			no pred	no pred	0	0.215121	0.292326	6.75427e-05		no pred	no pred	0	1.15317	2.39452	0.481591
	malP	BSU08200	no pred	no pred	0	10.159	3.72889	2.26271e-05	NA			CcpA			GerE (-)			no pred	no pred	0	0.280564	0.373274	0.000729539		no pred	no pred	0	1.20267	1.10056	0.864108
glpD	glpD	BSU09300	no pred	no pred	0	5.96528	3.2465	6.08264e-06	NA			CcpA			GerE (-)			no pred	no pred	0	0.492049	0.633992	0.00356057		no pred	no pred	0	1.30968	1.09258	0.806459
yjiA	yjiA	BSU12200	no pred	no pred	0	10.2193	6.99264	7.0806e-08	NA						GerE (-)			no pred	no pred	0	0.319684	0.655558	0.00461831		no pred	no pred	0	1.09095	1.21068	0.781545
mgtE	mgtE	BSU13300	no pred	no pred	0	5.05134	2.44874	7.28244e-05	NA						GerE (-)			no pred	no pred	0	0.427281	0.576564	0.00129216		no pred	no pred	0	1.04924	1.17153	0.887803
yloS	yloS	BSU15800	no pred	no pred	0	7.33314	2.63875	1.74989e-05	NA						GerE (-)			no pred	no pred	0	0.410903	0.456145	0.000287633		no pred	no pred	0	0.9715	1.16639	0.862276
ypbGH	ypbG	BSU22980	no pred	no pred	0	9.33618	3.48461	1.00666e-05	NA			SigE	SigM		GerE (-)			no pred	no pred	0	0.249975	0.515315	0.000388205		no pred	no pred	0	1.38918	1.24222	0.630619
	ypbH	BSU22970	no pred	no pred	0	18.9824	6.56128	7.50902e-08	NA						GerE (-)			no pred	no pred	0	0.648894	0.669526	0.299503		no pred	no pred	0	1.04334	2.73091	0.621957
pbpA	pbpA	BSU25000	no pred	no pred	0	16.5228	3.36756	2.05267e-05	NA						GerE (-)			no pred	no pred	0	0.261756	0.353814	0.00128701		no pred	no pred	0	1.19342	1.43631	0.802598
hemN	hemN	BSU25500	no pred	no pred	0	5.73719	2.75524	3.26291e-05	NA						GerE (-)			no pred	no pred	0	0.193737	0.291931	6.6454e-06		no pred	no pred	0	1.02776	0.826705	0.884306
uvrC	uvrC	BSU28490	no pred	no pred	0	5.50405	2.64221	6.18509e-05	NA						GerE (-)			no pred	no pred	0	0.335566	0.657022	0.0042097		no pred	no pred	0	1.22216	1.17616	0.774233
murC	murC	BSU29790	no pred	no pred	0	3.18008	2.22492	0.00649045	NA						GerE (-)			no pred	no pred	0	0.390176	0.495535	0.014484		no pred	no pred	0	0.897283	1.53391	0.946823
mnt	mntA	BSU30770	no pred	no pred	0	16.0936	2.55008	0.00036793	NA						GerE (-)			no pred	no pred	0	0.350441	0.375005	0.000677814		no pred	no pred	0	1.74232	1.00089	0.706414
	mntB	BSU30760	no pred	no pred	0	22.5006	3.15072	0.000102483	NA						GerE (-)			no pred	no pred	0	0.250808	0.335971	0.000165297		no pred	no pred	0	1.70214	1.37329	0.644348
	mntC	BSU30750	no pred	no pred	0	11.892	2.31396	0.000518391	NA						GerE (-)			no pred	no pred	0	0.257355	0.294731	0.00011046		no pred	no pred	0	1.60941	1.18644	0.696885
	mntD	BSU30740	no pred	no pred	0	10.3056	2.26804	0.000247845	NA						GerE (-)			no pred	no pred	0	0.293639	0.312483	0.000469217		no pred	no pred	0	1.861	1.15073	0.665452
lytD	lytD	BSU35780	no pred	no pred	0	11.5475	4.05077	2.40285e-06	NA			SigD			GerE (-)			no pred	no pred	0	0.405522	0.496889	0.0118651		no pred	no pred	0	1.12256	1.3175	0.87125
ywzD	ywzD	BSU36269	no pred	no pred	0	29.8127	8.1296	6.80579e-08	NA						GerE (-)			no pred	no pred	0	0.317765	0.496785	0.000626656		no pred	no pred	0	1.22235	2.16543	0.632958
ywkF	ywkF	BSU36990	no pred	no pred	0	20.4867	3.5101	5.35785e-05	NA						GerE (-)			no pred	no pred	0	0.283505	0.589515	0.000412407		no pred	no pred	0	1.95489	2.54903	0.272768
VII.D. 1b Activated by GerE
[truncated: 1,943 more rows]
[truncated: 3 more columns]

## Sheet: Legend
Dataset EV6: Analysis by Regulon List of genes per regulon for 24 transcription factors. For every regulator, the recovered priors are listed first, the novel interactions second, the priors that were not recovered third. Genes are sorted in each category by BSU number and operon organization is mentioned. For every interaction we list the beta and confidence score, the ratio of differential tran…
