# Supplementary material for: An experimentally supported model of the Bacillus subtilis global transcriptional regulatory network
Source: Mol Syst Biol. 2015 Nov 17;11(11):839. doi: 10.15252/msb.20156236 (PMC4670728; doi:10.15252/msb.20156236)
Supplement: Supplementary file 10 — Dataset EV7 [file MSB-11-839-s010.xls]

## Sheet: Top 500 novel predictions
Regulator	Regulator	Target	Target	beta.mean	var.exp.rankmean	Known (external source, but not included in GS)	In operon with known target	Operon	Transcription (KO-this study-p value)	Transcr (from external sources)	Motif (this study)	Motif (from external sources)	CHIP (from external sources)	New annotation	Short gene, pseudogne or not annotated until 2009 (Barbe et al 2009)	Function	Notes	Ref for known interaction	Ref-transcription (I)	Ref-transcription (II)	Ref-motif (I)	Ref-motif (II)	Ref ChIP
abrB	BSU00370	ybdG	BSU01990	-0.513	16358.4		yes	skf-ybdG	7.99589e-05	no	NA	NA	yes				skf operon is a known target		Chumsakul 2011 (PMID 20817675)				Chumsakul 2011 (PMID 20817675)
abrB	BSU00370	comS	BSU03500	-0.419	18471.3			srfAAB-comS-srfACD	8.39006e-07	no	NA	NA	yes			control of ComK degradation			Chumsakul 2011 (PMID 20817675)				Chumsakul 2011 (PMID 20817675)
abrB	BSU00370	pksD	BSU17110	-0.427	10615.8			pksCDE-acpK-pksFGHIJLMN	0.000324291	yes	NA	NA	yes			polyketide synthase			Chumsakul 2011 (PMID 20817675)				Chumsakul 2011 (PMID 20817675)
abrB	BSU00370	pksE	BSU17120	-0.466	10157.5			pksCDE-acpK-pksFGHIJLMN	0.00022066	yes	NA	NA	yes			polyketide synthase			Chumsakul 2011 (PMID 20817675)				Chumsakul 2011 (PMID 20817675)
abrB	BSU00370	pksH	BSU17160	-0.452	18257.3			pksCDE-acpK-pksFGHIJLMN	1.68816e-06	yes	NA	NA	yes			polyketide synthase			Chumsakul 2011 (PMID 20817675)				Chumsakul 2011 (PMID 20817675)
abrB	BSU00370	pksI	BSU17170	-0.478	14471.9			pksCDE-acpK-pksFGHIJLMN	8.68337e-06	yes	NA	NA	yes			polyketide synthase			Chumsakul 2011 (PMID 20817675)				Chumsakul 2011 (PMID 20817675)
abrB	BSU00370	pksL	BSU17190	-0.335	17865.8			pksCDE-acpK-pksFGHIJLMN	1.45476e-05	yes	NA	NA	yes			polyketide synthase			Chumsakul 2011 (PMID 20817675)				Chumsakul 2011 (PMID 20817675)
abrB	BSU00370	pksM	BSU17200	-0.505	9538.08			pksCDE-acpK-pksFGHIJLMN	2.57425e-06	yes	NA	NA	yes			polyketide synthase			Chumsakul 2011 (PMID 20817675)				Chumsakul 2011 (PMID 20817675)
abrB	BSU00370	yozY	BSU18908	-0.403	9458.62				0.000743657	NA	NA	NA	yes	Barbe 2009 (PMID 19383706)	86 aa				Chumsakul 2011 (PMID 20817675)				Chumsakul 2011 (PMID 20817675)
adhR	BSU27000	yflG	BSU07690	0.312	11615				ND	ND	ND	ND	ND				AdhR consensus: CTTAAAG-N4-CTTTAAG					Nguyen 2009 (PMID 19170879)
adhR	BSU27000	yfiC	BSU08220	0.296	16524.1				ND	ND	ND	ND	ND				AdhR consensus: CTTAAAG-N4-CTTTAAG					Nguyen 2009 (PMID 19170879)
adhR	BSU27000	yjbH	BSU11550	0.31	17152.8				ND	ND	ND	ND	ND				AdhR consensus: CTTAAAG-N4-CTTTAAG					Nguyen 2009 (PMID 19170879)
adhR	BSU27000	yqjM	BSU23820	0.334	18442				ND	ND	ND	ND	ND				AdhR consensus: CTTAAAG-N4-CTTTAAG					Nguyen 2009 (PMID 19170879)
adhR	BSU27000	yvrD	BSU33190	0.423	6448.48				ND	ND	ND	ND	ND				AdhR consensus: CTTAAAG-N4-CTTTAAG					Nguyen 2009 (PMID 19170879)
adhR	BSU27000	yvcI	BSU34780	0.436	5477.53				ND	ND	ND	ND	ND				AdhR consensus: CTTAAAG-N4-CTTTAAG					Nguyen 2009 (PMID 19170879)
ahrC	BSU24250	artR	BSU23960	-0.943	394.115	yes		art	ND	ND	ND	yes	ND			Arg transporter	Arg is a co-factor of AhrC	Skowska 2001 (PMID 11423008)			Makarova 2001 (PMID 11305941)	Leyn 2013 (PMID 23504016)
ahrC	BSU24250	artQ	BSU23970	-0.923	485.415	yes		art	ND	ND	ND	yes	ND			Arg transporter	Arg is a co-factor of AhrC	Skowska 2001 (PMID 11423008)			Makarova 2001 (PMID 11305941)	Leyn 2013 (PMID 23504016)
ahrC	BSU24250	artP	BSU23980	-0.874	1149.54	yes		art	ND	ND	ND	yes	ND			Arg transporter	Arg is a co-factor of AhrC	Skowska 2001 (PMID 11423008)			Makarova 2001 (PMID 11305941)	Leyn 2013 (PMID 23504016)
ahrC	BSU24250	ytzD	BSU29430	-0.895	603.17		yes	argGH-ytzD	ND	ND	ND	yes	ND				argGH operon is a known target				Makarova 2001 (PMID 11305941)	Leyn 2013 (PMID 23504016)
aseR	BSU05330	ydzS/2	BSU05344	-0.663	1925.75		yes	aseA(ydfA)-ydzS	ND	ND	ND	yes	ND	Barbe 2009 (PMID 19383706)	pseudo		aseA is a known target	Moore 2005 (PMID 15948947)				Leyn 2013 (PMID 23504016)
azlB	BSU26720	ggaB	BSU35680	-0.375	10507.7			ggaAB	ND	ND	ND	NA	ND			biosynthesis of teichoic acid
birA	BSU22440	ycdA	BSU02780	-0.508	8771.22				NA	no	ND	no	ND				birA is an essential gene, so experiment with KO strain is not possible		Lee 2001 (PMID 11717296)		Leyn 2013 (PMID 23504016)
birA	BSU22440	yhfS	BSU10350	-0.573	1637.96	yes		yhfUTS	NA	yes	ND	yes	ND			uptake of biotin	birA is an essential gene, so experiment with KO strain is not possible	Lee 2001 (PMID 11717296)	Lee 2001 (PMID 11717296)		Leyn 2013 (PMID 23504016)
birA	BSU22440	yhfT	BSU10360	-0.648	1370.8	yes		yhfUTS	NA	yes	ND	yes	ND			uptake of biotin	birA is an essential gene, so experiment with KO strain is not possible	Lee 2001 (PMID 11717296)	Lee 2001 (PMID 11717296)		Leyn 2013 (PMID 23504016)
birA	BSU22440	yhfU	BSU10370	-0.869	521.24	yes		yhfUTS	NA	yes	ND	yes	ND			uptake of biotin	birA is an essential gene, so experiment with KO strain is not possible	Lee 2001 (PMID 11717296)	Lee 2001 (PMID 11717296)		Leyn 2013 (PMID 23504016)
birA	BSU22440	yuiG	BSU32030	-0.953	239.82	yes			NA	yes	ND	yes	ND			transporter	birA is an essential gene, so experiment with KO strain is not possible	Lee 2001 (PMID 11717296)	Lee 2001 (PMID 11717296)		Leyn 2013 (PMID 23504016)
ccpA	BSU29740	mtlR	BSU04160	-0.496	18287				ND	yes	yes	yes	ND			TF			Marciniak 2012 (PMID 22900538)		Marciniak 2012 (PMID 22900538)
ccpA	BSU29740	rhiF	BSU06980	-0.314	17162.1		yes	yesLMN-rhiLF	ND	yes	yes	yes	ND			rhamnose transporter	yesM is a known target		Marciniak 2012 (PMID 22900538)		Marciniak 2012 (PMID 22900538)
ccpA	BSU29740	tdh	BSU16990	-0.452	17678.7			tdh-kbl	ND	yes	no	no	ND			threonine utilization			Marciniak 2012 (PMID 22900538)		Marciniak 2012 (PMID 22900538)
ccpA	BSU29740	kbl	BSU17000	-0.504	10652.2			tdh-kbl	ND	yes	no	no	ND			threonine utilization			Marciniak 2012 (PMID 22900538)		Marciniak 2012 (PMID 22900538)
ccpA	BSU29740	yrpD	BSU26820	-0.426	16783.9				ND	yes	yes	yes	ND						Marciniak 2012 (PMID 22900538)		Marciniak 2012 (PMID 22900538)
ccpA	BSU29740	yrbE	BSU27770	-0.725	1191.66			yrbE-csbX	ND	yes	yes	yes	ND						Marciniak 2012 (PMID 22900538)		Marciniak 2012 (PMID 22900538)
ccpA	BSU29740	abf2	BSU28510	-0.662	1669.47				ND	yes	yes	yes	ND			arabinan degradation			Marciniak 2012 (PMID 22900538)		Marciniak 2012 (PMID 22900538)
ccpA	BSU29740	ysfE	BSU28700	-0.477	12478.7		yes	cstA-ysfE	ND	yes	no	yes	ND				cstA is a known target	Marciniak 2012 (PMID 22900538)	Marciniak 2012 (PMID 22900538)		Marciniak 2012 (PMID 22900538)
ccpA	BSU29740	abnA	BSU28810	-0.463	9301.58		yes	abnA-ara-abfA	ND	yes	yes	yes	ND			arabinan degradation	ara operon is a known target	Marciniak 2012 (PMID 22900538)	Marciniak 2012 (PMID 22900538)		Marciniak 2012 (PMID 22900538)
ccpA	BSU29740	ytdI	BSU29540	-0.584	5352.85				ND	yes	no	no	ND			generation of NADP from NAD			Marciniak 2012 (PMID 22900538)		Marciniak 2012 (PMID 22900538)
ccpA	BSU29740	ytcQ	BSU30160	-0.743	5154.89			ytcPQ	ND	no	no	yes	ND			transporter			Marciniak 2012 (PMID 22900538)		Marciniak 2012 (PMID 22900538)
ccpA	BSU29740	yugM	BSU31340	-0.622	4319.02			yugMN	ND	no	no	no	ND						Marciniak 2012 (PMID 22900538)		Marciniak 2012 (PMID 22900538)
ccpA	BSU29740	ywsB	BSU35970	-0.57	17761.5		yes	rbsRKDACB-ywsB	ND	yes	yes	yes	ND				rsb operon is a known target		Marciniak 2012 (PMID 22900538)		Marciniak 2012 (PMID 22900538)
ccpC	BSU14140	yneN	BSU18010	-0.581	4647.97		yes	citB-yneN	ND	ND	NA	NA	ND				citB is a known target		Jourlin-Castelli 2000 (PMID 10656796)
codY	BSU16170	amhX	BSU03010	-0.85	837.53				2.30956e-05	yes	yes	yes	yes			amidohydrolase			Brinsmade 2014 (PMID 24843172)		Leyn 2013 (PMID 23504016)		Belitsky 2013 (PMID 23569278)
codY	BSU16170	yfmB	BSU07530	-0.712	2755.99				0.0037605	yes	yes	yes	yes						Brinsmade 2014 (PMID 24843172)		Leyn 2013 (PMID 23504016)		Belitsky 2013 (PMID 23569278)
codY	BSU16170	sndC	BSU10070	-0.619	3768.99				0.0243117	yes	yes	yes	yes			sulphur compound N-deacetylase			Brinsmade 2014 (PMID 24843172)		Leyn 2013 (PMID 23504016)		Belitsky 2013 (PMID 23569278)
codY	BSU16170	yhjB	BSU10450	-0.692	4683.23		yes	yhjCB	0.000119792	yes	yes	yes	yes				yhjC is a known target	Molle 2003 (PMID 12618455)	Brinsmade 2014 (PMID 24843172)		Leyn 2013 (PMID 23504016)		Belitsky 2013 (PMID 23569278)
codY	BSU16170	yjcK	BSU11890	-0.603	5384.35			yjcLK	0.0130357	yes	yes	yes	yes						Brinsmade 2014 (PMID 24843172)		Leyn 2013 (PMID 23504016)		Belitsky 2013 (PMID 23569278)
codY	BSU16170	yjcL	BSU11900	-0.71	8363.03			yjcLK	0.000825747	yes	yes	yes	yes						Brinsmade 2014 (PMID 24843172)		Leyn 2013 (PMID 23504016)		Belitsky 2013 (PMID 23569278)
codY	BSU16170	ykwB	BSU13940	-0.635	5239.48				0.000318729	yes	yes	no	yes						Brinsmade 2014 (PMID 24843172)		Leyn 2013 (PMID 23504016)		Belitsky 2013 (PMID 23569278)
codY	BSU16170	yocS	BSU19350	-0.491	11005.7				4.58093e-05	yes	yes	yes	yes						Brinsmade 2014 (PMID 24843172)		Leyn 2013 (PMID 23504016)		Belitsky 2013 (PMID 23569278)
codY	BSU16170	vpr	BSU38090	-0.493	14413.6	yes			0.000361005	yes	yes	no	yes			serine protease		Barbieri 2015 (PMID 25666135)	Brinsmade 2014 (PMID 24843172)		Leyn 2013 (PMID 23504016)		Belitsky 2013 (PMID 23569278)
comK	BSU10420	yckB	BSU03380	0.555	14385			yckBA	3.79393e-08	ND	NA	NA	ND			transporter
comK	BSU10420	hxlR	BSU03470	0.627	3956.02	yes			9.97082e-07	yes	NA	NA	ND			TF		Berka 2002 (PMID 11918817)	Berka 2002 (PMID 11918817)
comK	BSU10420	phrH	BSU06839	0.409	1790.71		yes	rapH-phrH	5.39123e-06	ND	NA	NA	ND			quorum sensing	rapH is a know target		Berka 2002 (PMID 11918817)
comK	BSU10420	coiA	BSU11530	0.589	9990.92	yes			1.11467e-05	ND	NA	NA	ND			DNA uptake		Kramer 2007 (PMID 17630974)
cueR	BSU09560	yhdP	BSU09550	0.655	1766.59		yes	cueR-yhdP	ND	ND	NA	NA	ND				yhdP is downstream of cueR
cymR	BSU27520	ybgF	BSU02400	-0.342	17531.8				ND	ND	yes	ND	ND			permease	CymR consensus: TAAWNCN2ANTWNAN3ATMGGAATTW				Even 2006 (PMID 16513748)
cymR	BSU27520	cah	BSU03180	-0.586	1665.16				ND	ND	yes	ND	ND			cephalosporin C deacetylase	CymR consensus: TAAWNCN2ANTWNAN3ATMGGAATTW				Even 2006 (PMID 16513748)
cymR	BSU27520	yxeR	BSU39450	-0.697	2223.42				ND	ND	no	ND	ND			transporter	CymR consensus: TAAWNCN2ANTWNAN3ATMGGAATTW				Even 2006 (PMID 16513748)
degU	BSU35490	ykrP	BSU13520	0.33	15520.9				ND	ND	NA	NA	ND						Maeder 2002 (PMID 12471443)
dnaA	BSU00010	ydbA	BSU04390	-0.417	9179.74				NA	NA	ND	ND	ND			transporter	dnaA is an essential gene, so experiment with KO strain is not possible		Goranov 2004 (PMID 16120674)				Smith 2015 (PMID 26020636)
dnaA	BSU00010	nadF	BSU11610	-0.373	16083.5				NA	NA	ND	ND	ND				dnaA is an essential gene, so experiment with KO strain is not possible		Goranov 2004 (PMID 16120674)
dnaA	BSU00010	yutE	BSU32300	-0.443	7276.68			yutDE	NA	NA	ND	ND	ND				dnaA is an essential gene, so experiment with KO strain is not possible		Goranov 2004 (PMID 16120674)				Smith 2015 (PMID 26020636)
dnaA	BSU00010	yutD	BSU32310	-0.371	10167.2			yutDE	NA	NA	ND	ND	ND				dnaA is an essential gene, so experiment with KO strain is not possible		Goranov 2004 (PMID 16120674)				Smith 2015 (PMID 26020636)
fapR	BSU15880	rnc	BSU15930	-0.43	7914.93			rnc-smc-ftsY	ND	no	ND	ND	ND			essential	FapR consensus: TTAGTAYC-W-GRTANTAA		Schujman 2003 (PMID 12737802)		Schujman 2003 (PMID 12737802)
fapR	BSU15880	smc	BSU15940	-0.33	9481.34			rnc-smc-ftsY	ND	no	ND	ND	ND			essential	FapR consensus: TTAGTAYC-W-GRTANTAA		Schujman 2003 (PMID 12737802)		Schujman 2003 (PMID 12737802)
fapR	BSU15880	ftsY	BSU15950	-0.312	16887.5			rnc-smc-ftsY	ND	no	ND	ND	ND				FapR consensus: TTAGTAYC-W-GRTANTAA		Schujman 2003 (PMID 12737802)		Schujman 2003 (PMID 12737802)
frlR	BSU32560	yurJ	BSU32550	-0.695	1282.99				ND	ND	ND	yes	ND				adjacent to frlR				Leyn 2013 (PMID 23504016)
fur	BSU23520	ybdZ	BSU31959	-0.712	1539.01		yes	dhb-ybdZ	ND	NA	yes	yes	ND	Barbe 2009 (PMID 19383706)	69 aa		dhb operon is a known target		Baichoo 2002 (PMID 12354229)	Smaldone 2012 (PMID 22389480)	Leyn 2013 (PMID 23504016)
fur	BSU23520	yusU	BSU32930	-0.642	4036.68		yes	yusVU	ND	no	yes	yes	ND				yusV is a known target		Baichoo 2002 (PMID 12354229)	Smaldone 2012 (PMID 22389480)	Leyn 2013 (PMID 23504016)
gerE	BSU28410	yczM	BSU03788	0.491	2064.96			yczNM	8.11204e-05	NA	NA	NA	ND	Barbe 2009 (PMID 19383706)	29 aa
gerE	BSU28410	ydzR	BSU05529	0.347	8990.83				SigG	NA	NA	NA	ND	Barbe 2009 (PMID 19383706)	76 aa		ydfR-ydzR is SigG -dependent
gerE	BSU28410	yjaU	BSU11280	0.272	16803				9.88823e-08	yes	NA	NA	ND						Eichenberger 2004 (PMID 15383836)
gerE	BSU28410	yjcZ	BSU11809	0.375	2689.86	yes			0.000242148	yes	NA	NA	ND	Barbe 2009 (PMID 19383706)	49 aa			Kuwana 2003 (PMID 14523132)	Kuwana 2003 (PMID 14523132)
gerE	BSU28410	aprX	BSU17260	0.536	2167.88				1.2749e-09	yes	NA	NA	ND			protease			Eichenberger 2004 (PMID 15383836)
gerE	BSU28410	yodU	BSU19810	0.321	7563.2	yes		spsM (yodU-ypqP)	4.02625e-10	yes	NA	NA	ND	spsM		spore polysaccharide synthesis		Abe 2014 (PMID 25299644)	Eichenberger 2004 (PMID 15383836)
gerE	BSU28410	ypzD	BSU23350	0.319	11385.1				5.20019e-08	no	NA	NA	ND		70 aa				Eichenberger 2004 (PMID 15383836)
gerE	BSU28410	ywrK	BSU36030	0.274	10892				8.68575e-08	yes	NA	NA	ND						Eichenberger 2004 (PMID 15383836)
gerE	BSU28410	ywhK	BSU37450	0.45	5843.14			ywhKL	7.13419e-07	yes	NA	NA	ND						Eichenberger 2004 (PMID 15383836)
gerR	BSU15090	yjcZ	BSU11809	0.243	12257.6	yes	yes	yjcZ-spoVIF	0.515315	NA	NA	NA	yes	Barbe 2009 (PMID 19383706)	49 aa		spoVIF is a known target	Cangiano 2010 (PMID 20435725)						Cangiano 2010 (PMID 20435725)
glcR	BSU36300	ywpJ	BSU36290	0.63	2996.64		yes	glcR-ywpJ	ND	ND	ND	yes	ND				ywpJ is downstream of glcR				Leyn 2013 (PMID 23504016)
hrcA	BSU25490	yojF	BSU19470	-0.402	10947.4			yoyC-yojF-bshB2	ND	ND	NA	NA	ND
hrcA	BSU25490	yoyC	BSU19479	-0.411	9761.79			yoyC-yojF-bshB2	ND	ND	NA	NA	ND	Barbe 2009 (PMID 19383706)	92 aa
iolR	BSU39770	iolX	BSU10850	-0.322	15959.8	yes			ND	ND	yes	yes	ND			inositol utilization		Morinaga 2010 (PMID 20133360)			Leyn 2013 (PMID 23504016)
iolR	BSU39770	yojA	BSU19520	-0.489	10840				ND	ND	yes	no	ND								Leyn 2013 (PMID 23504016)
lacR	BSU34170	yuxG	BSU31220	-0.605	7043.13				ND	ND	NA	NA	ND
lexA	BSU17850	polY1	BSU23870	-0.44	10656.6				ND	ND	no	ND	ND			DNA repair	polY2 (paralog) is a known target of LexA		Au 2005 (PMID 16267290)		Au 2005 (PMID 16267290)
lexA	BSU17850	yrzS	BSU27729	-0.358	12181.8		yes	ruvAB-yrzS	ND	yes	yes	ND	ND	Barbe 2009 (PMID 19383706)	66 aa	ruvAB is a known target		Au 2005 (PMID 16267290)	Au 2005 (PMID 16267290)		Au 2005 (PMID 16267290)
lmrA	BSU02680	truA	BSU01480	-0.358	12860				no	ND	NA	NA	ND
lmrA	BSU02680	mdr	BSU03070	-0.371	11891.7				no	ND	NA	NA	ND
lmrA	BSU02680	ycnC	BSU03850	-0.373	15438.8				no	ND	NA	NA	ND
lmrA	BSU02680	yfjN	BSU08030	-0.335	15862.6				no	ND	NA	NA	ND
lmrA	BSU02680	yfhI	BSU08540	-0.421	5532.95				no	ND	NA	NA	ND
lmrA	BSU02680	yrvE	BSU27620	-0.348	7402				no	ND	NA	NA	ND
lmrA	BSU02680	yvsG	BSU33350	-0.54	13581.4				no	ND	NA	NA	ND
lmrA	BSU02680	yybC	BSU40690	-0.348	10185.9				no	ND	NA	NA	ND
manR	BSU12000	bglH	BSU39260	0.377	13089.8			bglPH	ND	ND	ND	no	ND			BglG family of TF	phospho-beta-glucosidase				Leyn 2013 (PMID 23504016)
manR	BSU12000	bglP	BSU39270	0.443	9024.77			bglPH	ND	ND	ND	no	ND			BglG family of TF	beta-glucoside uptake				Leyn 2013 (PMID 23504016)
mgsR	BSU24770	sigB	BSU04730	0.626	2703.04				ND	ND	NA	NA	ND			TF	MgsR is a Spx paralog
mgsR	BSU24770	yfkI	BSU07890	-0.264	16564.4				ND	ND	NA	NA	ND				Target of SigB
mgsR	BSU24770	yjgB	BSU12150	-0.367	15511.5				ND	ND	NA	NA	ND				Target of SigB
mntR	BSU24520	ydfM	BSU05470	0.546	2876.66				ND	no	NA	NA	ND						Guedon 2003 (PMID 12950915)
mntR	BSU24520	yeaB	BSU06320	0.476	7199.7				ND	no	NA	NA	ND						Guedon 2003 (PMID 12950915)
mntR	BSU24520	perR	BSU08730	-0.434	5241.85				ND	no	NA	NA	ND			TF			Guedon 2003 (PMID 12950915)
mntR	BSU24520	yhcY	BSU09320	-0.378	13687.8				ND	no	NA	NA	ND						Guedon 2003 (PMID 12950915)
msmR	BSU30260	msmE	BSU30270	0.476	3650.48		yes	msmRE-amyDC	ND	ND	ND	yes	ND			melibiose transporter	msmE is downstream of msmR				Leyn 2013 (PMID 23504016)
msmR	BSU30260	amyD	BSU30280	0.376	13773.1		yes	msmRE-amyDC	ND	ND	ND	yes	ND			melibiose transporter	amyD is downstream of msmRE				Leyn 2013 (PMID 23504016)
mta	BSU36600	sipV	BSU10490	0.416	12098.7				ND	ND	NA	NA	ND			signal peptidase 1
mta	BSU36600	yizC	BSU11139	0.277	16720.4				ND	ND	NA	NA	ND	Barbe 2009 (PMID 19383706)	65 aa
mta	BSU36600	ldt	BSU14040	0.431	6940.56				ND	ND	NA	NA	ND			transpeptidase (cell wall synthesis)
mta	BSU36600	yqgV	BSU24810	0.397	11780.5			yqgUV	ND	ND	NA	NA	ND
mta	BSU36600	yqgU	BSU24820	0.35	12613.9			yqgUV	ND	ND	NA	NA	ND
mta	BSU36600	ytaF	BSU29070	0.46	6162.59				ND	ND	NA	NA	ND
murR	BSU01690	ybbC	BSU01650	0.495	2445.89		yes	murQRP-amiE-nagZ-ybbC	ND	ND	ND	yes	ND				ybbC is downstream of murR				Leyn 2013 (PMID 23504016)
murR	BSU01690	nagZ	BSU01660	0.442	3458.71		yes	murQRP-amiE-nagZ-ybbC	ND	ND	ND	yes	ND				nagZ is downstream of murR				Leyn 2013 (PMID 23504016)
murR	BSU01690	amiE	BSU01670	0.583	1445.76		yes	murQRP-amiE-nagZ-ybbC	ND	ND	ND	yes	ND				amiE is downstream of murR				Leyn 2013 (PMID 23504016)
murR	BSU01690	murP	BSU01680	0.681	1037.86		yes	murQRP-amiE-nagZ-ybbC	ND	ND	ND	yes	ND				murP is downstream of murR				Leyn 2013 (PMID 23504016)
murR	BSU01690	murQ	BSU01700	0.808	1015.24		yes	murQRP-amiE-nagZ-ybbC	ND	ND	ND	yes	ND				murQ is downstream of murR				Leyn 2013 (PMID 23504016)
nadR	BSU27890	trpE	BSU22680	-0.431	18016.4				ND	ND	ND	no	ND			NadR is aka NiaR					Rodionov 2007 (PMID 18276644)
nadR	BSU27890	coxA	BSU27830	-0.449	7896.44			safA-coxA	ND	ND	ND	no	ND			NadR is aka NiaR					Rodionov 2007 (PMID 18276644)
nadR	BSU27890	safA	BSU27840	-0.673	669.82			safA-coxA	ND	ND	ND	no	ND			NadR is aka NiaR					Rodionov 2007 (PMID 18276644)
natR	BSU02740	ycbO	BSU02580	0.352	11143.5				ND	ND	NA	NA	ND
paiB	BSU32140	paiA	BSU32150	0.75	1001.74		yes	paiAB	ND	ND	NA	NA	ND				paiA is upstream of paiB
psdR	BSU34720	pbpC	BSU04140	0.398	10957.9				ND	ND	NA	NA	ND			cell wall synthesis
psdR	BSU34720	yeaD	BSU06340	0.313	13715.9				ND	ND	NA	NA	ND
purR	BSU00470	pyrAA	BSU15510	-0.419	13425.4			pyrBC-pyrAAB-pyrKDFE	ND	ND	ND	ND	ND
purR	BSU00470	pyrK	BSU15530	-0.422	18368.2			pyrBC-pyrAAB-pyrKDFE	ND	ND	ND	ND	ND
purR	BSU00470	pyrD	BSU15540	-0.431	14037.2			pyrBC-pyrAAB-pyrKDFE	ND	ND	ND	ND	ND
purR	BSU00470	pyrE	BSU15560	-0.423	14694.4			pyrBC-pyrAAB-pyrKDFE	ND	ND	ND	ND	ND
rbsR	BSU35910	iolJ	BSU39670	-0.225	14801.3				ND	ND	ND	no	ND								Leyn 2013 (PMID 23504016)
resD	BSU23120	ydbL	BSU04510	0.563	2800.41			ydbLM	ND	ND	ND	ND	no										Henares 2014 (PMID 24214949)
resD	BSU23120	ydbM	BSU04520	0.496	12062.4			ydbLM	ND	ND	ND	ND	no										Henares 2014 (PMID 24214949)
resD	BSU23120	yfmQ	BSU07380	0.549	3767.95				ND	ND	ND	ND	no										Henares 2014 (PMID 24214949)
rghR	BSU33660	pcp	BSU02650	-0.61	5845.97				ND	ND	ND	ND	ND			peptidase
rghR	BSU33660	yknU	BSU14320	-0.296	15156.3				ND	ND	ND	ND	ND
rghR	BSU33660	ypiB	BSU22580	-0.335	16481.5				ND	ND	ND	ND	ND
rghR	BSU33660	yqzF	BSU24110	-0.437	13529.9				ND	ND	ND	ND	ND
rok	BSU14240	ydiS	BSU06100	-0.341	13634.8				ND	ND	NA	NA	no										Smits 2010 (PMID 21085634)
rok	BSU14240	yqgA	BSU25050	-0.496	9636.38				ND	ND	NA	NA	no										Smits 2010 (PMID 21085634)
rok	BSU14240	yqbC	BSU26160	-0.31	11570.7				ND	ND	NA	NA	no										Smits 2010 (PMID 21085634)
rok	BSU14240	yybJ	BSU40620	-0.341	8972.97				ND	ND	NA	NA	no										Smits 2010 (PMID 21085634)
scoC	BSU09990	gcvPB	BSU24550	-0.406	13748.7			gcvTPAB	0.774099	ND	NA	NA	ND			glycine utilization
scoC	BSU09990	gcvPA	BSU24560	-0.471	8582.61			gcvTPAB	0.812108	ND	NA	NA	ND			glycine utilization
scoC	BSU09990	gcvT	BSU24570	-0.456	8487.91			gcvTPAB	0.687883	ND	NA	NA	ND			glycine utilization
sigA	BSU25200	rplA	BSU01030	0.351	12385.3			nusG-rplKAJ	NA	NA	ND	yes	ND			ribosomal protein					Helmann 1995 (PMID 7630711)	Nicolas 2012 (PMID 22383849)
sigA	BSU25200	ybzG	BSU01389	0.388	12201.5		yes	adk-mapA-ybzG	NA	NA	ND	yes	ND	Barbe 2009 (PMID 19383706)	74 aa		adk is a known target				Helmann 1995 (PMID 7630711)	Nicolas 2012 (PMID 22383849)
sigA	BSU25200	ssbA	BSU40900	0.455	16560			rpsF-ssbA	NA	NA	ND	yes	ND			single-strand DNA binding protein					Helmann 1995 (PMID 7630711)	Nicolas 2012 (PMID 22383849)
sigA	BSU25200	rpsF	BSU40910	0.424	16021.9			rpsF-ssbA	NA	NA	ND	yes	ND			ribosomal protein					Helmann 1995 (PMID 7630711)	Nicolas 2012 (PMID 22383849)
sigB	BSU04730	yczO	BSU04039	0.71	1940.38				0.00242425	ND	yes	yes	ND	Barbe 2009 (PMID 19383706)	54 aa							Nicolas 2012 (PMID 22383849)
sigB	BSU04730	ydjJ	BSU06220	0.686	12105.6				0.513243	ND	yes	yes	ND									Nicolas 2012 (PMID 22383849)
sigB	BSU04730	yflD	BSU07720	0.67	5800.95		yes	yflDBA	0.000334792	ND	no	yes	ND				yflA is a known target			Hoeper 2005 (PMID 15805528)		Nicolas 2012 (PMID 22383849)
sigB	BSU04730	yjlB	BSU12270	0.779	1082.17				0.00115054	ND	yes	yes	ND									Nicolas 2012 (PMID 22383849)
sigB	BSU04730	ykzN	BSU13169	0.879	715.68		yes	ohrB-ykzN	1.73939e-05	ND	yes	yes	ND	Barbe 2009 (PMID 19383706)	56 aa		ohrB is a known target			Voelker 1998 (PMID 9696771)		Nicolas 2012 (PMID 22383849)
sigB	BSU04730	yqjF	BSU23900	0.603	5339.85				0.596186	ND	yes	yes	ND									Nicolas 2012 (PMID 22383849)
sigB	BSU04730	yuzH	BSU31279	0.725	2259.84		yes	yugU-yuzH	0.000871164	ND	yes	yes	ND	Barbe 2009 (PMID 19383706)	84 aa		yugU is a known target			Hoeper 2005 (PMID 15805528)		Nicolas 2012 (PMID 22383849)
sigB	BSU04730	yvbG	BSU33850	0.67	1973.88				0.00338809	ND	no	yes	ND									Nicolas 2012 (PMID 22383849)
sigB	BSU04730	yyzH	BSU40529	0.744	1266.46				0.00205868	ND	yes	yes	ND	Barbe 2009 (PMID 19383706)	49 aa							Nicolas 2012 (PMID 22383849)
sigD	BSU16470	yabN	BSU00580	0.435	2463.1			yabNO	0.039685	ND	no	no	ND									Nicolas 2012 (PMID 22383849)
sigD	BSU16470	yjcM	BSU11910	0.499	13165.7				0.000193325	ND	no	no	ND									Nicolas 2012 (PMID 22383849)
sigD	BSU16470	dgcW	BSU13420	0.664	1420.29				6.74939e-05	ND	no	yes	ND			swarming						Nicolas 2012 (PMID 22383849)
sigD	BSU16470	rnhB	BSU16060	0.612	1923.19			rnhB-ylqGH	0.00172744	ND	yes	yes	ND									Nicolas 2012 (PMID 22383849)
sigD	BSU16470	ylqG	BSU16070	0.632	1918.52			rnhB-ylqGH	0.00228004	ND	yes	yes	ND									Nicolas 2012 (PMID 22383849)
sigD	BSU16470	ylqH	BSU16080	0.539	2183.44			rnhB-ylqGH	0.00297867	ND	yes	yes	ND									Nicolas 2012 (PMID 22383849)
sigD	BSU16470	ylzI	BSU16299	0.781	732.24		yes	fla-che	0.00062212	ND	no	yes	ND	Barbe 2009 (PMID 19383706)	71 aa		fla-che operon is a known target			Cozy 2010 (PMID 20233303)		Nicolas 2012 (PMID 22383849)
sigD	BSU16470	yqbG	BSU26120	0.481	5892.1				0.0759521	ND	yes	yes	ND			skin element						Nicolas 2012 (PMID 22383849)
sigD	BSU16470	yvaQ	BSU33690	0.659	2000.92	yes			0.0178422	ND	yes	yes	ND			chemotaxis		Cannistraro 2011 (PMID 21515776)		Cannistraro 2011 (PMID 21515776)		Nicolas 2012 (PMID 22383849)
sigD	BSU16470	yvbI	BSU33870	0.392	12102				0.0225728	ND	yes	no	ND									Nicolas 2012 (PMID 22383849)
sigD	BSU16470	yvbJ	BSU33880	0.354	13002.3				0.274456	ND	no	no	ND									Nicolas 2012 (PMID 22383849)
sigD	BSU16470	yvbX	BSU34020	0.536	1707.42				0.10426	ND	yes	yes	ND									Nicolas 2012 (PMID 22383849)
sigD	BSU16470	swrAA/1	BSU35230	0.589	2312.84	yes		swrAA-minJ	0.0385641	ND	yes	yes	ND	Barbe 2009 (PMID 19383706)	pseudo			Calvio 2008 (PMID 18567663)				Nicolas 2012 (PMID 22383849)
sigD	BSU16470	swrAA/2	BSU35239	0.546	3151.98	yes		swrAA-minJ	0.0259518	ND	yes	yes	ND	Barbe 2009 (PMID 19383706)	pseudo			Calvio 2008 (PMID 18567663)				Nicolas 2012 (PMID 22383849)
sigD	BSU16470	smiA	BSU35319	0.937	372.255		yes	yvyC-fliDST-smiA	4.7349e-06	ND	yes	yes	ND	Barbe 2009 (PMID 19383706)	125 aa		yvyC is a known target			Chen 1994 (PMID 8195064)		Nicolas 2012 (PMID 22383849)
sigD	BSU16470	csrA	BSU35370	0.382	6758.64		yes	yvyF-flgMNKL-yviE-fliW-csrA	0.00358441	ND	yes	yes	ND				yvyF is a known target			Mirel 1994 (PMID 8045879)		Nicolas 2012 (PMID 22383849)
sigD	BSU16470	fliW	BSU35380	0.432	3915.72		yes	yvyF-flgMNKL-yviE-fliW-csrA	0.000847866	ND	yes	yes	ND				yvyF is a known target			Mirel 1994 (PMID 8045879)		Nicolas 2012 (PMID 22383849)
sigD	BSU16470	yviE	BSU35390	0.545	9084.93		yes	yvyF-flgMNKL-yviE-fliW-csrA	0.000153773	ND	yes	yes	ND				yvyF is a known target			Mirel 1994 (PMID 8045879)		Nicolas 2012 (PMID 22383849)
sigD	BSU16470	yxkH	BSU38800	0.662	1927.52				0.00991319	ND	yes	yes	ND									Nicolas 2012 (PMID 22383849)
sigE	BSU15320	yflJ	BSU07660	0.615	16250.8				0.000260212	yes	yes	yes	ND						Steil 2005 (PMID 15699190)			Nicolas 2012 (PMID 22383849)
sigE	BSU15320	yhbB	BSU08920	0.932	241.565	yes			9.36787e-06	yes	yes	yes	ND				GFP	Eichenberger 2003 (PMID 12662922)			Eichenberger 2003 (PMID 12662922)	Nicolas 2012 (PMID 22383849)
sigE	BSU15320	yhzF	BSU10009	0.742	8078.59				3.90532e-07	NA	yes	yes	ND	Barbe 2009 (PMID 19383706)	63 aa							Nicolas 2012 (PMID 22383849)
sigE	BSU15320	yjbE	BSU11510	0.936	1187.35				7.65235e-07	yes	yes	yes	ND						Steil 2005 (PMID 15699190)		Eichenberger 2004 (PMID 15383836)	Nicolas 2012 (PMID 22383849)
sigE	BSU15320	yjdH	BSU12050	0.826	528.995				2.42302e-06	yes	yes	yes	ND						Steil 2005 (PMID 15699190)			Nicolas 2012 (PMID 22383849)
sigE	BSU15320	yjfA	BSU12110	0.795	6193.2				4.52974e-05	yes	yes	yes	ND						Steil 2005 (PMID 15699190)		Eichenberger 2004 (PMID 15383836)	Nicolas 2012 (PMID 22383849)
sigE	BSU15320	yknU	BSU14320	0.576	4407.99			yknUV	0.0003637	yes	yes	yes	ND						Eichenberger 2004 (PMID 15383836)		Eichenberger 2004 (PMID 15383836)	Nicolas 2012 (PMID 22383849)
sigE	BSU15320	yknV	BSU14330	0.534	8431.74			yknUV	7.8103e-05	yes	yes	yes	ND						Eichenberger 2004 (PMID 15383836)		Eichenberger 2004 (PMID 15383836)	Nicolas 2012 (PMID 22383849)
sigE	BSU15320	ylaK	BSU14810	0.969	76.99				1.49545e-05	yes	yes	yes	ND						Eichenberger 2004 (PMID 15383836)		Eichenberger 2004 (PMID 15383836)	Nicolas 2012 (PMID 22383849)
sigE	BSU15320	ylaM	BSU14830	0.972	540.675				3.76567e-07	yes	yes	no	ND						Eichenberger 2004 (PMID 15383836)		Eichenberger 2004 (PMID 15383836)	Nicolas 2012 (PMID 22383849)
sigE	BSU15320	yloB	BSU15650	1.193	623.65				1.47466e-06	yes	yes	yes	ND						Eichenberger 2004 (PMID 15383836)		Eichenberger 2004 (PMID 15383836)	Nicolas 2012 (PMID 22383849)
sigE	BSU15320	ymxH	BSU16720	0.964	230.8				0.000202881	yes	yes	yes	ND						Steil 2005 (PMID 15699190)			Nicolas 2012 (PMID 22383849)
sigE	BSU15320	spoVS	BSU16980	0.381	13653.6				0.00306374	yes	yes	yes	ND									Nicolas 2012 (PMID 22383849)
sigE	BSU15320	ymaF	BSU17320	0.964	132.78				5.09558e-06	yes	yes	yes	ND						Eichenberger 2004 (PMID 15383836)		Eichenberger 2004 (PMID 15383836)	Nicolas 2012 (PMID 22383849)
sigE	BSU15320	yndA	BSU17720	0.967	152.815				4.15678e-06	yes	yes	yes	ND						Steil 2005 (PMID 15699190)			Nicolas 2012 (PMID 22383849)
sigE	BSU15320	ynzB	BSU17740	0.637	11786.2				4.12452e-05	yes	yes	yes	ND									Nicolas 2012 (PMID 22383849)
sigE	BSU15320	yngHB	BSU18239	0.894	336.1		yes	yngJIHGFE	1.29212e-06	NA	yes	yes	ND	Barbe 2009 (PMID 19383706)	split				Eichenberger 2004 (PMID 15383836)		Eichenberger 2004 (PMID 15383836)	Nicolas 2012 (PMID 22383849)
sigE	BSU15320	yoaQ	BSU18700	0.658	9834.6				0.00371302	yes	yes	yes	ND									Nicolas 2012 (PMID 22383849)
sigE	BSU15320	yobW	BSU19110	0.879	541.685				8.36672e-07	yes	yes	yes	ND						Steil 2005 (PMID 15699190)			Nicolas 2012 (PMID 22383849)
sigE	BSU15320	yoyB	BSU19259	0.701	8355		yes	yocM-yoyB-yocL	3.59472e-05	NA	yes	yes	ND	Barbe 2009 (PMID 19383706)	75 aa				Eichenberger 2004 (PMID 15383836)		Eichenberger 2004 (PMID 15383836)	Nicolas 2012 (PMID 22383849)
sigE	BSU15320	yozN	BSU19270	0.858	815.21	yes		yozN-yocN	4.64072e-06	yes	yes	yes	ND					Eichenberger 2003 (PMID 12662922)	Eichenberger 2004 (PMID 15383836)		Eichenberger 2004 (PMID 15383836)	Nicolas 2012 (PMID 22383849)
sigE	BSU15320	yocN	BSU19280	0.871	373.765	yes		yozN-yocN	1.13074e-06	yes	yes	yes	ND				GFP	Eichenberger 2003 (PMID 12662922)	Eichenberger 2004 (PMID 15383836)		Eichenberger 2004 (PMID 15383836)	Nicolas 2012 (PMID 22383849)
sigE	BSU15320	yozD	BSU19660	0.923	323.77				0.000104012	yes	yes	yes	ND						Steil 2005 (PMID 15699190)			Nicolas 2012 (PMID 22383849)
sigE	BSU15320	yoyF	BSU19669	0.85	4295.36				0.00093459	NA	yes	yes	ND	Barbe 2009 (PMID 19383706)	47 aa		adjacent to 2 SigE targets					Nicolas 2012 (PMID 22383849)
sigE	BSU15320	yqhO	BSU24510	0.789	4042.78				0.001188	yes	yes	yes	ND						Eichenberger 2004 (PMID 15383836)		Eichenberger 2004 (PMID 15383836)	Nicolas 2012 (PMID 22383849)
sigE	BSU15320	yqfT	BSU25120	0.675	1827.69				0.001188	yes	yes	yes	ND						Eichenberger 2004 (PMID 15383836)		Eichenberger 2004 (PMID 15383836)	Nicolas 2012 (PMID 22383849)
sigE	BSU15320	comER	BSU25600	0.912	275.215				3.10978e-05	yes	yes	yes	ND						Eichenberger 2004 (PMID 15383836)		Eichenberger 2004 (PMID 15383836)	Nicolas 2012 (PMID 22383849)
sigE	BSU15320	cypA	BSU26740	0.82	8538.11			yrdD-cypA	1.05217e-05	yes	yes	yes	ND						Eichenberger 2004 (PMID 15383836)		Eichenberger 2004 (PMID 15383836)	Nicolas 2012 (PMID 22383849)
sigE	BSU15320	yrdD/1	BSU26748	0.713	9030.74			yrdD-cypA	2.21981e-05	NA	yes	yes	ND	Barbe 2009 (PMID 19383706)	pseudo				Eichenberger 2004 (PMID 15383836)		Eichenberger 2004 (PMID 15383836)	Nicolas 2012 (PMID 22383849)
sigE	BSU15320	yrdD/2	BSU26749	0.594	11822.5			yrdD-cypA	3.83099e-05	NA	yes	yes	ND	Barbe 2009 (PMID 19383706)	pseudo				Eichenberger 2004 (PMID 15383836)		Eichenberger 2004 (PMID 15383836)	Nicolas 2012 (PMID 22383849)
sigE	BSU15320	yrzE	BSU27690	1.107	482.455				7.81654e-06	yes	yes	yes	ND						Eichenberger 2004 (PMID 15383836)		Eichenberger 2004 (PMID 15383836)	Nicolas 2012 (PMID 22383849)
sigE	BSU15320	yrbD	BSU27810	0.709	14358.4				5.95003e-06	yes	yes	yes	ND						Eichenberger 2004 (PMID 15383836)		Eichenberger 2004 (PMID 15383836)	Nicolas 2012 (PMID 22383849)
sigE	BSU15320	yugT	BSU31290	0.931	7114.2				3.83345e-05	yes	yes	yes	ND						Eichenberger 2004 (PMID 15383836)		Eichenberger 2004 (PMID 15383836)	Nicolas 2012 (PMID 22383849)
sigE	BSU15320	kapD	BSU31470	0.402	17088.4				7.57969e-05	yes	yes	yes	ND						Eichenberger 2004 (PMID 15383836)		Eichenberger 2004 (PMID 15383836)	Nicolas 2012 (PMID 22383849)
sigE	BSU15320	tuaG	BSU35550	-0.619	16518.2	no			SigF	no	no	no	ND				sign					Nicolas 2012 (PMID 22383849)
sigE	BSU15320	citH	BSU39060	0.802	2381.59				7.31159e-07	yes	yes	yes	ND						Eichenberger 2004 (PMID 15383836)		Eichenberger 2004 (PMID 15383836)	Nicolas 2012 (PMID 22383849)
sigE	BSU15320	yycN	BSU40290	0.59	9281.57			yycNOP	3.81934e-06	yes	yes	yes	ND						Eichenberger 2004 (PMID 15383836)		Eichenberger 2004 (PMID 15383836)	Nicolas 2012 (PMID 22383849)
sigF	BSU23450	yabS	BSU00650	0.406	13305.5		yes	yabST	0.00554285	yes	NA	yes	ND				yabT is a known target		Wang 2006 (PMID 16497325)			Nicolas 2012 (PMID 22383849)
sigF	BSU23450	yetF	BSU07140	0.636	9071.09	validated here			3.71693e-06	yes	NA	yes	ND						Steil 2005 (PMID 15699190)			Nicolas 2012 (PMID 22383849)
sigF	BSU23450	yfhE	BSU08500	0.517	14921.1			yfhED	5.37381e-06	yes	NA	yes	ND						Steil 2005 (PMID 15699190)		Wang 2006 (PMID 16497325)	Nicolas 2012 (PMID 22383849)
sigF	BSU23450	yhfN	BSU10290	0.595	9897.36				6.83655e-05	yes	NA	no	ND									Nicolas 2012 (PMID 22383849)
sigF	BSU23450	ynzL	BSU18019	0.644	14528.6				2.41702e-07	yes	NA	yes	ND	Barbe 2009 (PMID 19383706)	41 aa							Nicolas 2012 (PMID 22383849)
sigF	BSU23450	ypzH	BSU22849	0.761	1149.43		yes	yphA-seaA-ypzH	1.23917e-06	yes	NA	yes	ND	Barbe 2009 (PMID 19383706)	64 aa		seaA is a known target		Decatur 1996 (PMID 8759874)	Steil 2005 (PMID 15699190)	Wang 2006 (PMID 16497325)	Nicolas 2012 (PMID 22383849)
sigF	BSU23450	yqzK	BSU23519	0.791	3600.06			yqzK-ripX	0.00798069	yes	NA	yes	ND	Barbe 2009 (PMID 19383706)	75 aa					Steil 2005 (PMID 15699190)		Nicolas 2012 (PMID 22383849)
sigF	BSU23450	yrzK	BSU27570	0.383	18298.9				1.97984e-06	yes	NA	yes	ND							Steil 2005 (PMID 15699190)		Nicolas 2012 (PMID 22383849)
sigF	BSU23450	yugO	BSU31322	0.637	11528.1			mstX-yugO	2.69472e-08	yes	NA	no	ND									Nicolas 2012 (PMID 22383849)
sigF	BSU23450	tuaE	BSU35570	0.635	18201.2		yes	tua	2.64383e-05	yes	NA	no	ND				tua operon is a known target		Wang 2006 (PMID 16497325)		Wang 2006 (PMID 16497325)	Nicolas 2012 (PMID 22383849)
sigF	BSU23450	spoIIID	BSU36420	-0.344	16863	no			SigE	SigE	no	no	ND				known target of SigE					Nicolas 2012 (PMID 22383849)
sigF	BSU23450	ywlB	BSU36960	0.536	13424.8		yes	spoIIR-ywlB	5.38098e-06	yes	NA	yes	ND				spoIIR is a known target			Steil 2005 (PMID 15699190)	Wang 2006 (PMID 16497325)	Nicolas 2012 (PMID 22383849)
sigG	BSU15330	pdaB	BSU01570	-0.295	16596.3	no			SigE	SigE	no	no	ND				known target of SigE					Nicolas 2012 (PMID 22383849)
sigG	BSU15330	ycgH	BSU03110	0.942	290.895				4.81405e-09	yes	no	yes	ND							Wang 2006 (PMID 16497325)		Nicolas 2012 (PMID 22383849)
sigG	BSU15330	ycgI	BSU03120	0.702	2839.99				7.59122e-06	yes	yes	yes	ND						Steil 2005 (PMID 15699190)	Wang 2006 (PMID 16497325)		Nicolas 2012 (PMID 22383849)
sigG	BSU15330	yczF	BSU03690	0.574	2404.99	yes			6.86028e-06	yes	yes	yes	ND						Ramirez-Peralta 2013 (PMID 23625846)	Wang 2006 (PMID 16497325)		Nicolas 2012 (PMID 22383849)
sigG	BSU15330	ydzR	BSU05529	0.523	6570.81		yes	ydfR-ydzR	7.66463e-07	NA	no	yes	ND	Barbe 2009 (PMID 19383706)	76 aa		ydfR is a known target		Wang 2006 (PMID 16497325)		Wang 2006 (PMID 16497325)	Nicolas 2012 (PMID 22383849)
sigG	BSU15330	ydhU/1	BSU05890	0.619	8053.06			ydhU	0.00019094	NA	yes	yes	ND	Barbe 2009 (PMID 19383706)	pseudo							Nicolas 2012 (PMID 22383849)
sigG	BSU15330	ydhU/2	BSU05899	0.571	2779.41			ydhU	0.000130804	NA	yes	yes	ND	Barbe 2009 (PMID 19383706)	pseudo							Nicolas 2012 (PMID 22383849)
sigG	BSU15330	yezF	BSU06559	0.818	558.11				7.13768e-07	NA	no	no	ND	Barbe 2009 (PMID 19383706)	75 aa							Nicolas 2012 (PMID 22383849)
sigG	BSU15330	yetO	BSU07250	0.642	4713.76				1.7869e-05	yes	yes	no	ND							Wang 2006 (PMID 16497325)		Nicolas 2012 (PMID 22383849)
sigG	BSU15330	yfnH	BSU07270	-0.471	5918.24	no			SigK	SigK	no	no	ND				known target of SigK					Nicolas 2012 (PMID 22383849)
sigG	BSU15330	yflN	BSU07620	0.391	4889.5				1.58988e-05	no	yes	yes	ND							Wang 2006 (PMID 16497325)		Nicolas 2012 (PMID 22383849)
sigG	BSU15330	yfkT	BSU07760	0.429	13906.4		yes	yfkQRST	0.101056	yes	no	yes	ND				yfkR is a known target		Steil 2005 (PMID 15699190)	Wang 2006 (PMID 16497325)		Nicolas 2012 (PMID 22383849)
sigG	BSU15330	yfhD	BSU08490	0.705	2063.95				0.00326267	yes	no	yes	ND						Steil 2005 (PMID 15699190)		Wang 2006 (PMID 16497325)	Nicolas 2012 (PMID 22383849)
sigG	BSU15330	yfhS	BSU08640	0.879	1828.51				6.93614e-06	yes	yes	yes	ND						Steil 2005 (PMID 15699190)			Nicolas 2012 (PMID 22383849)
sigG	BSU15330	yhdC	BSU09360	0.752	1121.42				5.8301e-05	yes	yes	yes	ND						Steil 2005 (PMID 15699190)			Nicolas 2012 (PMID 22383849)
sigG	BSU15330	yhaL	BSU09940	-0.364	16085.1	no			SigE	SigE	no	no	ND				known target of SigE					Nicolas 2012 (PMID 22383849)
sigG	BSU15330	yizC	BSU11139	0.385	18380.5				8.33407e-08	NA	no	yes	ND	Barbe 2009 (PMID 19383706)	65 aa							Nicolas 2012 (PMID 22383849)
sigG	BSU15330	ykjA	BSU13060	0.704	12825.9				4.41e-07	no	no	yes	ND							Wang 2006 (PMID 16497325)		Nicolas 2012 (PMID 22383849)
sigG	BSU15330	ykzD	BSU13290	0.886	496.3				1.43122e-06	yes	yes	yes	ND						Steil 2005 (PMID 15699190)			Nicolas 2012 (PMID 22383849)
sigG	BSU15330	ykoN	BSU13350	0.591	7434.25				0.0329809	no	no	no	ND							Wang 2006 (PMID 16497325)		Nicolas 2012 (PMID 22383849)
sigG	BSU15330	ykoS	BSU13380	0.834	801.35				5.69116e-08	yes	yes	yes	ND						Steil 2005 (PMID 15699190)			Nicolas 2012 (PMID 22383849)
sigG	BSU15330	ykoT	BSU13390	0.751	1088.35	Validated here			8.20937e-07	yes	yes	yes	ND						Steil 2005 (PMID 15699190)			Nicolas 2012 (PMID 22383849)
sigG	BSU15330	ykzP	BSU13509	0.902	711.47			ykzPE	2.4e-08	NA	yes	yes	ND	Barbe 2009 (PMID 19383706)	51 aa							Nicolas 2012 (PMID 22383849)
sigG	BSU15330	ykzE	BSU13510	0.787	1918.43			ykzPE	1.46401e-08	yes	yes	yes	ND		58 aa				Wang 2006 (PMID 16497325)		Wang 2006 (PMID 16497325)	Nicolas 2012 (PMID 22383849)
sigG	BSU15330	ykvI	BSU13710	-0.458	15734.2	no			SigE	SigE	no	no	ND				known target of SigE					Nicolas 2012 (PMID 22383849)
sigG	BSU15330	ylyA	BSU15440	0.881	1012.8	yes			1.95848e-06	yes	yes	yes	ND					Traag 2013a (PMID 23678950)	Traag 2013a (PMID 23678950)			Nicolas 2012 (PMID 22383849)
sigG	BSU15330	tepA	BSU16790	0.875	976.06	yes		tepA-ylzJ	8.3738e-05	yes	yes	yes	ND					Traag 2013b (PMID 23927687)	Traag 2013b (PMID 23927687)			Nicolas 2012 (PMID 22383849)
sigG	BSU15330	ylzJ	BSU16799	0.78	4675.51	yes		tepA-ylzJ	6.33272e-05	NA	yes	yes	ND	Barbe 2009 (PMID 19383706)	70 aa		tepA is a known target	Traag 2013b (PMID 23927687)	Traag 2013b (PMID 23927687)			Nicolas 2012 (PMID 22383849)
sigG	BSU15330	ymfD	BSU16825	0.676	1473.71				7.57793e-08	yes	yes	yes	ND						Steil 2005 (PMID 15699190)	Wang 2006 (PMID 16497325)		Nicolas 2012 (PMID 22383849)
sigG	BSU15330	ymfJ	BSU16880	0.608	11257.2				2.01135e-06	yes	no	yes	ND						Steil 2005 (PMID 15699190)	Wang 2006 (PMID 16497325)		Nicolas 2012 (PMID 22383849)
sigG	BSU15330	yndM	BSU17830	0.838	392.885				1.7615e-08	yes	no	yes	ND							Wang 2006 (PMID 16497325)		Nicolas 2012 (PMID 22383849)
sigG	BSU15330	nrnB	BSU18200	0.871	803.985				4.0573e-05	yes	no	yes	ND							Wang 2006 (PMID 16497325)		Nicolas 2012 (PMID 22383849)
sigG	BSU15330	yngL	BSU18290	0.674	2794.41				2.66488e-07	no	no	yes	ND							Wang 2006 (PMID 16497325)		Nicolas 2012 (PMID 22383849)
sigG	BSU15330	yozF	BSU18710	0.797	695.705		yes	yoaR-yozF	7.55953e-05	no	no	yes	ND				yoaR is a known target		Steil 2005 (PMID 15699190)		Wang 2006 (PMID 16497325)	Nicolas 2012 (PMID 22383849)
sigG	BSU15330	yoyE	BSU19639	0.808	743.335				8.41862e-05	NA	yes	yes	ND	Barbe 2009 (PMID 19383706)	41 aa							Nicolas 2012 (PMID 22383849)
sigG	BSU15330	bpsB	BSU22040	0.562	4030.3			bpsAB	0.000465329	yes	yes	yes	ND						Steil 2005 (PMID 15699190)			Nicolas 2012 (PMID 22383849)
sigG	BSU15330	bpsA	BSU22050	0.538	6079.27			bpsAB	0.000296038	yes	yes	yes	ND						Steil 2005 (PMID 15699190)			Nicolas 2012 (PMID 22383849)
sigG	BSU15330	ypzG	BSU22169	0.872	673.115				8.36724e-07	NA	yes	yes	ND	Barbe 2009 (PMID 19383706)	50 aa							Nicolas 2012 (PMID 22383849)
sigG	BSU15330	yppC	BSU22300	0.478	9932.39	no			SigF	SigF	no	no	ND				known target of SigF					Nicolas 2012 (PMID 22383849)
sigG	BSU15330	ypzI	BSU22869	0.711	5891.45				2.37897e-05	NA	no	yes	ND	Barbe 2009 (PMID 19383706)	45 aa							Nicolas 2012 (PMID 22383849)
sigG	BSU15330	spoVAEA	BSU23401	0.799	702.955		yes	spoVA	1.0165e-08	yes	yes	yes	ND	Barbe 2009 (PMID 19383706)	split		spoVA is a known target		Moldover 1991 (PMID 1903432)	Steil 2005 (PMID 15699190)	Wang 2006 (PMID 16497325)	Nicolas 2012 (PMID 22383849)
sigG	BSU15330	spoVAEB	BSU23402	0.793	557.54		yes	spoVA	8.83359e-09	yes	yes	yes	ND	Barbe 2009 (PMID 19383706)	split		spoVA is a known target		Moldover 1991 (PMID 1903432)	Steil 2005 (PMID 15699190)	Wang 2006 (PMID 16497325)	Nicolas 2012 (PMID 22383849)
sigG	BSU15330	yqjC	BSU23930	0.391	15698.8	no		yqjBC	SigF	SigF	yes	yes	ND				known target of SigF					Nicolas 2012 (PMID 22383849)
sigG	BSU15330	spoIIIAH	BSU24360	-0.387	7570.8	no			SigE	SigE	no	no	ND				known target of SigE					Nicolas 2012 (PMID 22383849)
sigG	BSU15330	spoIIIAG	BSU24370	-0.445	2703.59	no			SigE	SigE	no	no	ND				known target of SigE					Nicolas 2012 (PMID 22383849)
sigG	BSU15330	spoIIIAF	BSU24380	-0.424	4144.56	no			SigE	SigE	no	no	ND				known target of SigE					Nicolas 2012 (PMID 22383849)
sigG	BSU15330	spoIIIAE	BSU24390	-0.445	12332.6	no			SigE	SigE	no	no	ND				known target of SigE					Nicolas 2012 (PMID 22383849)
sigG	BSU15330	spoIIIAD	BSU24400	-0.458	9234.14	no			SigE	SigE	no	no	ND				known target of SigE					Nicolas 2012 (PMID 22383849)
sigG	BSU15330	spoIIIAC	BSU24410	-0.475	6016.86	no			SigE	SigE	no	no	ND				known target of SigE					Nicolas 2012 (PMID 22383849)
sigG	BSU15330	spoIIIAB	BSU24420	-0.48	4513.2	no			SigE	SigE	no	no	ND				known target of SigE					Nicolas 2012 (PMID 22383849)
sigG	BSU15330	spoIIIAA	BSU24430	-0.492	2873.22	no			SigE	SigE	no	no	ND				known target of SigE					Nicolas 2012 (PMID 22383849)
sigG	BSU15330	yqhV	BSU24440	-0.523	7881.97	no			SigE	SigE	no	no	ND				known target of SigE					Nicolas 2012 (PMID 22383849)
sigG	BSU15330	yqgE	BSU25010	0.66	11153.2				6.2464e-08	yes	yes	yes	ND							Wang 2006 (PMID 16497325)		Nicolas 2012 (PMID 22383849)
sigG	BSU15330	yqeC	BSU25730	0.5	6526.62				0.0499999	no	no	no	ND							Wang 2006 (PMID 16497325)		Nicolas 2012 (PMID 22383849)
sigG	BSU15330	yrrI	BSU27420	0.696	1869.95				2.89751e-06	yes	yes	yes	ND						Steil 2005 (PMID 15699190)			Nicolas 2012 (PMID 22383849)
sigG	BSU15330	yrzR	BSU27469	0.686	9855.08		yes	yrrD-yrzRQ	1.8616e-05	NA	no	yes	ND	Barbe 2009 (PMID 19383706)	63 aa		yrrD is a known target		Wang 2006 (PMID 16497325)	Steil 2005 (PMID 15699190)	Wang 2006 (PMID 16497325)	Nicolas 2012 (PMID 22383849)
sigG	BSU15330	yrzK	BSU27570	0.412	9629.13				0.0150102	yes	yes	yes	ND	Barbe 2009 (PMID 19383706)	56 aa					Wang 2006 (PMID 16497325)		Nicolas 2012 (PMID 22383849)
sigG	BSU15330	spoVB	BSU27670	-0.476	5423.24	no			SigE	SigE	no	no	ND				known target of SigE					Nicolas 2012 (PMID 22383849)
sigG	BSU15330	yrbG	BSU27680	0.964	734.5				0.000165121	yes	yes	yes	ND						Steil 2005 (PMID 15699190)			Nicolas 2012 (PMID 22383849)
sigG	BSU15330	gerM	BSU28380	-0.383	4227.1	no			SigE	SigE	no	no	ND				known target of SigE					Nicolas 2012 (PMID 22383849)
sigG	BSU15330	ytvI	BSU29160	-0.431	10789.2	no			SigE	SigE	no	no	ND				known target of SigE					Nicolas 2012 (PMID 22383849)
sigG	BSU15330	ytzH	BSU29910	0.754	3142.28				0.000179109	yes	yes	yes	ND							Wang 2006 (PMID 16497325)		Nicolas 2012 (PMID 22383849)
sigG	BSU15330	ytzC	BSU30470	0.874	679.62				0.000141107	yes	no	yes	ND						Steil 2005 (PMID 15699190)			Nicolas 2012 (PMID 22383849)
sigG	BSU15330	ythA	BSU30710	0.664	1253.3			ythAB-ytzL	2.57148e-08	yes	yes	yes	ND							Wang 2006 (PMID 16497325)		Nicolas 2012 (PMID 22383849)
sigG	BSU15330	ythB	BSU30720	0.531	3987.26			ythAB-ytzL	1.95806e-07	yes	yes	yes	ND							Wang 2006 (PMID 16497325)		Nicolas 2012 (PMID 22383849)
sigG	BSU15330	ytzL	BSU30739	0.75	2297.71			ythAB-ytzL	0.00782727	NA	yes	yes	ND	Barbe 2009 (PMID 19383706)	52 aa							Nicolas 2012 (PMID 22383849)
sigG	BSU15330	yugF	BSU31420	0.662	1848.38				1.78609e-05	no	yes	yes	ND							Wang 2006 (PMID 16497325)		Nicolas 2012 (PMID 22383849)
sigG	BSU15330	yutC	BSU32320	0.843	3068.57				8.94242e-05	yes	yes	yes	ND						Steil 2005 (PMID 15699190)			Nicolas 2012 (PMID 22383849)
sigG	BSU15330	lytH	BSU32340	0.868	1245.67				1.01351e-07	yes	yes	yes	ND							Wang 2006 (PMID 16497325)		Nicolas 2012 (PMID 22383849)
sigG	BSU15330	yurZ	BSU32720	0.941	649.045				5.16841e-07	yes	no	no	ND						Steil 2005 (PMID 15699190)			Nicolas 2012 (PMID 22383849)
sigG	BSU15330	yuzM	BSU32859	0.768	572.32		yes	yuzM-yusN	5.19621e-07	yes	yes	yes	ND	Barbe 2009 (PMID 19383706)	81 aa		yusN is a known target		Steil 2005 (PMID 15699190)		Wang 2006 (PMID 16497325)	Nicolas 2012 (PMID 22383849)
sigG	BSU15330	yvaC	BSU33550	0.426	6384.62	no			SigF	SigF	yes	no	ND				known target of SigF					Nicolas 2012 (PMID 22383849)
sigG	BSU15330	yveA	BSU34470	0.969	204.875	yes			3.74787e-08	yes	yes	yes	ND				promoter mapped	Wang 2006 (PMID 16497325)	Steil 2005 (PMID 15699190)		Wang 2006 (PMID 16497325)	Nicolas 2012 (PMID 22383849)
sigG	BSU15330	yvnB	BSU35040	0.583	5570.96				0.000125107	yes	yes	yes	ND						Steil 2005 (PMID 15699190)			Nicolas 2012 (PMID 22383849)
sigG	BSU15330	ywjE	BSU37190	0.855	529.405			ywjED	0.0215226	yes	yes	no	ND						Steil 2005 (PMID 15699190)			Nicolas 2012 (PMID 22383849)
sigG	BSU15330	ywjD	BSU37200	0.771	789.025			ywjED	3.95e-06	yes	yes	no	ND						Steil 2005 (PMID 15699190)			Nicolas 2012 (PMID 22383849)
sigG	BSU15330	ywaF	BSU38440	0.664	3337.27				1.93046e-06	no	yes	no	ND							Wang 2006 (PMID 16497325)		Nicolas 2012 (PMID 22383849)
sigG	BSU15330	yycE	BSU40430	0.629	3678.32				2.64871e-05	yes	no	yes	ND							Wang 2006 (PMID 16497325)		Nicolas 2012 (PMID 22383849)
sigH	BSU00980	ygaB	BSU08670	0.296	10919.6				0.0164993	NA	no	yes	ND
sigH	BSU00980	yhcR	BSU09190	0.44	5463.22	yes		yhcRS	0.00378538	yes	yes	yes	ND					Britton 2002 (PMID 12169614)	Britton 2002 (PMID 12169614)		Britton 2002 (PMID 12169614)	Nicolas 2012 (PMID 22383849)
sigH	BSU00980	yhcS	BSU09200	0.322	15650.3	yes		yhcRS	0.00418584	yes	yes	yes	ND					Britton 2002 (PMID 12169614)	Britton 2002 (PMID 12169614)		Britton 2002 (PMID 12169614)	Nicolas 2012 (PMID 22383849)
sigH	BSU00980	yisK	BSU10750	0.471	7908.14	yes			5.24202e-07	yes	yes	yes	ND					Britton 2002 (PMID 12169614)	Britton 2002 (PMID 12169614)		Britton 2002 (PMID 12169614)	Nicolas 2012 (PMID 22383849)
sigH	BSU00980	yisT	BSU10860	0.551	2307.16	yes			0.00911679	yes	yes	yes	ND					Britton 2002 (PMID 12169614)	Britton 2002 (PMID 12169614)		Britton 2002 (PMID 12169614)	Nicolas 2012 (PMID 22383849)
sigH	BSU00980	yjcF	BSU11840	0.352	16801.7				0.230181	NA	yes	no	ND									Nicolas 2012 (PMID 22383849)
sigH	BSU00980	kinE	BSU13530	0.492	2250.72	yes		kinE-ogt	0.000386316	yes	no	yes	ND					Britton 2002 (PMID 12169614)	Britton 2002 (PMID 12169614)		Britton 2002 (PMID 12169614)	Nicolas 2012 (PMID 22383849)
sigH	BSU00980	hfq	BSU17340	0.591	1796.93	yes			9.91059e-05	yes	no	yes	ND					Britton 2002 (PMID 12169614)	Britton 2002 (PMID 12169614)		Britton 2002 (PMID 12169614)	Nicolas 2012 (PMID 22383849)
sigH	BSU00980	tatAC	BSU17710	0.423	7729.19				0.0508394	NA	no	no	ND									Nicolas 2012 (PMID 22383849)
sigH	BSU00980	dhaS	BSU19310	0.284	18000.4				0.00257694	NA	no	no	ND									Nicolas 2012 (PMID 22383849)
sigH	BSU00980	yukJ	BSU31945	0.6	1932.6				0.00417869	NA	no	yes	ND									Nicolas 2012 (PMID 22383849)
sigH	BSU00980	yycR	BSU40250	0.505	3279.44				0.00379711	NA	yes	yes	ND									Nicolas 2012 (PMID 22383849)
sigK	BSU25760	yclG	BSU03680	0.769	3923.59				0.0224227	yes	yes	yes	ND				GerE(+)-this study		Eichenberger 2004 (PMID 15383836)		Eichenberger 2004 (PMID 15383836)	Nicolas 2012 (PMID 22383849)
sigK	BSU25760	yczM	BSU03788	0.467	8834.64			yczNM	0.366626	NA	yes	yes	ND	Barbe 2009 (PMID 19383706)	29 aa		GerE(+)-this study					Nicolas 2012 (PMID 22383849)
sigK	BSU25760	yczN	BSU03789	0.507	2617.86			yczNM	5.32004e-07	NA	yes	yes	ND	Barbe 2009 (PMID 19383706)	37 aa		GerE(+)-this study					Nicolas 2012 (PMID 22383849)
sigK	BSU25760	yheF	BSU09740	0.419	11818.5				0.000249136	no	yes	yes	ND									Nicolas 2012 (PMID 22383849)
sigK	BSU25760	yhfA	BSU10080	0.804	882.51			yhfA-sndC	1.03469e-09	yes	yes	yes	ND									Nicolas 2012 (PMID 22383849)
sigK	BSU25760	yisJ	BSU10740	0.691	4885.1				7.37007e-08	yes	yes	yes	ND						Steil 2005 (PMID 15699190)			Nicolas 2012 (PMID 22383849)
sigK	BSU25760	yjaU	BSU11280	0.667	3237.18				0.0523558	yes	yes	yes	ND				GerE(+)-this study		Eichenberger 2004 (PMID 15383836)		Eichenberger 2004 (PMID 15383836)	Nicolas 2012 (PMID 22383849)
sigK	BSU25760	yjzB	BSU11320	0.649	7364.47				0.358435	yes	yes	yes	ND				GerE(+)-this study		Steil 2005 (PMID 15699190)			Nicolas 2012 (PMID 22383849)
sigK	BSU25760	yjaZ	BSU11350	0.44	17199.5				0.000635328	yes	yes	yes	ND						Eichenberger 2004 (PMID 15383836)		Eichenberger 2004 (PMID 15383836)	Nicolas 2012 (PMID 22383849)
sigK	BSU25760	yjzK	BSU11799	0.841	370.22				3.56786e-07	NA	yes	yes	ND	Barbe 2009 (PMID 19383706)	68 aa							Nicolas 2012 (PMID 22383849)
sigK	BSU25760	ykzH	BSU13050	0.38	16990.1				0.000971814	no	yes	no	ND						Steil 2005 (PMID 15699190)			Nicolas 2012 (PMID 22383849)
sigK	BSU25760	ykoP	BSU13360	0.318	15075.1				0.000795354	yes	no	yes	ND				Also a SigE target		Eichenberger 2004 (PMID 15383836)		Eichenberger 2004 (PMID 15383836)	Nicolas 2012 (PMID 22383849)
sigK	BSU25760	ykzQ	BSU13789	0.656	12706.7	Validated here		ykvP-ykzQ-ykvQ-ykzR	0.0290972	NA	no	yes	ND	Barbe 2009 (PMID 19383706)	75 aa				Eichenberger 2004 (PMID 15383836)		Eichenberger 2004 (PMID 15383836)	Nicolas 2012 (PMID 22383849)
sigK	BSU25760	ykzV	BSU14569	0.913	354.485				0.000793909	NA	yes	yes	ND	Barbe 2009 (PMID 19383706)	52 aa							Nicolas 2012 (PMID 22383849)
sigK	BSU25760	aprX	BSU17260	0.385	10606.5				0.376619	yes	yes	yes	ND				GerE(+)-this study		Eichenberger 2004 (PMID 15383836)		Eichenberger 2004 (PMID 15383836)	Nicolas 2012 (PMID 22383849)
sigK	BSU25760	yoaI	BSU18620	0.67	3548.82				0.0144747	yes	yes	yes	ND				GerE(+)-this study		Eichenberger 2004 (PMID 15383836)		Eichenberger 2004 (PMID 15383836)	Nicolas 2012 (PMID 22383849)
sigK	BSU25760	yojB	BSU19510	0.738	978.765	yes			1.5815e-05	yes	yes	yes	ND				GerE(+)-this study	Ferguson 2007 (PMID 17720779)	Eichenberger (2004)			Nicolas 2012 (PMID 22383849)
sigK	BSU25760	yodN	BSU19670	0.687	11567.4				0.769624	yes	yes	yes	ND				GerE(+)-this study		Eichenberger 2004 (PMID 15383836)		Eichenberger 2004 (PMID 15383836)	Nicolas 2012 (PMID 22383849)
sigK	BSU25760	yoyG	BSU19749	0.798	1000.14		yes	cgeCDE-yoyG	0.0852775	NA	yes	yes	ND	Barbe 2009 (PMID 19383706)	37 aa	cgeCDE is a known target	GerE(+)-this study	Roels 1995 (PMID 7592393)				Nicolas 2012 (PMID 22383849)
sigK	BSU25760	yodU	BSU19810	0.633	1795.42	yes		yodU-ypqP (spsM)	0.992118	yes	yes	yes	ND				GerE(+)-this study	Abe 2014 (PMID 25299644)	Eichenberger 2004 (PMID 15383836)		Eichenberger 2004 (PMID 15383836)	Nicolas 2012 (PMID 22383849)	Abe 2014
sigK	BSU25760	yppG	BSU22250	0.592	1228.23	yes			1.93677e-05	yes	yes	yes	ND				GFP	McKenney 2012 (PMID 22171814)	Steil 2005 (PMID 15699190)			Nicolas 2012 (PMID 22383849)
sigK	BSU25760	ypzD	BSU23350	0.485	14340.4				0.395027	no	yes	yes	ND				GerE(+)-this study		Eichenberger 2004 (PMID 15383836)			Nicolas 2012 (PMID 22383849)
sigK	BSU25760	yqcI	BSU25820	0.831	648.275	Validated here			1.01964e-07	yes	yes	yes	ND				GFP		Steil 2005 (PMID 15699190)			Nicolas 2012 (PMID 22383849)
sigK	BSU25760	yqzO	BSU26259	0.583	3935.92		yes	yqzO-yqaNO	2.87646e-05	NA	no	yes	ND	Barbe 2009 (PMID 19383706)	49 aa		yqaN is a known target					Nicolas 2012 (PMID 22383849)
sigK	BSU25760	yrzN	BSU26559	0.627	3930.43		yes	yrkC-yrzN	2.51191e-06	yes	yes	yes	ND	Barbe 2009 (PMID 19383706)	pseudo		yrkC is a known target	Steil 2005 (PMID 15699190)	Steil 2005 (PMID 15699190)			Nicolas 2012 (PMID 22383849)
sigK	BSU25760	ytdA	BSU30850	0.697	934.71	Validated here			0.000609549	yes	yes	yes	ND						Steil 2005 (PMID 15699190)			Nicolas 2012 (PMID 22383849)
sigK	BSU25760	yubC	BSU31140	0.858	604.56				0.395559	yes	no	yes	ND				GerE(+)-this study		Eichenberger 2004 (PMID 15383836)		Eichenberger 2004 (PMID 15383836)	Nicolas 2012 (PMID 22383849)
sigK	BSU25760	fadM	BSU32850	0.654	1119.14				6.9729e-06	yes	yes	yes	ND						Eichenberger 2004 (PMID 15383836)			Nicolas 2012 (PMID 22383849)
sigK	BSU25760	ywrK	BSU36030	0.855	1018.7				0.000182801	yes	no	no	ND				GerE(+)-this study		Steil 2005 (PMID 15699190)			Nicolas 2012 (PMID 22383849)
sigM	BSU09520	dgk	BSU00150	0.406	16598.3			dgk-dck	0.575223	no	NA	ND	ND						Eiamphungporn 2008 (PMID 18179421)
sigM	BSU09520	dgkB	BSU06720	0.392	13659.1				0.125258	no	NA	ND	ND						Eiamphungporn 2008 (PMID 18179421)
sigM	BSU09520	mutY	BSU08630	0.368	13091				0.216886	(yes)	NA	ND	ND						Eiamphungporn 2008 (PMID 18179421)
sigM	BSU09520	parE	BSU18090	0.371	15482.7				0.0977817	no	NA	ND	ND						Eiamphungporn 2008 (PMID 18179421)
sigM	BSU09520	yojO	BSU19380	0.407	17394.3			yojNO	0.392941	no	NA	ND	ND						Eiamphungporn 2008 (PMID 18179421)
sigM	BSU09520	ypmA	BSU22390	0.526	5114.2			dinG-ypmA	0.00167506	ND	NA	ND	ND						Eiamphungporn 2008 (PMID 18179421)
sigM	BSU09520	dinG	BSU22400	0.56	2437.11			dinG-ypmA	0.000872737	no	NA	ND	ND						Eiamphungporn 2008 (PMID 18179421)
sigM	BSU09520	scpB	BSU23210	0.484	6442.15			scpAB	0.085873	no	NA	ND	ND						Eiamphungporn 2008 (PMID 18179421)
sigM	BSU09520	cymR	BSU27520	0.422	13559.9			cymR-yrvO	0.210127	no	NA	ND	ND						Eiamphungporn 2008 (PMID 18179421)
sigM	BSU09520	yshB	BSU28600	0.377	14629.8				0.24774	no	NA	ND	ND						Eiamphungporn 2008 (PMID 18179421)
sigM	BSU09520	dnaB	BSU28990	0.397	11165.7			dnaBI	0.282778	no	NA	ND	ND						Eiamphungporn 2008 (PMID 18179421)
sigM	BSU09520	sftA	BSU29805	0.409	16459.8			ytpPQR-sftA	0.550014	no	NA	ND	ND						Eiamphungporn 2008 (PMID 18179421)
sigM	BSU09520	ytpQ	BSU29830	0.352	17608.4			ytpPQR-sftA	0.206158	no	NA	ND	ND						Eiamphungporn 2008 (PMID 18179421)
sigM	BSU09520	asnB	BSU30540	0.364	17891.4				0.00242851	ND	NA	ND	ND						Eiamphungporn 2008 (PMID 18179421)
sigM	BSU09520	lytG	BSU31120	0.383	18223.4				0.057998	ND	NA	ND	ND
sigM	BSU09520	thdF	BSU41020	0.584	6743.9				0.317189	ND	NA	ND	ND
sigW	BSU01730	ydjG	BSU06190	0.514	2942.86		yes	pspA-ydjGHI	0.00013688	ND	yes	ND	ND				pspA is a known target	Wiegert 2001 (PMID 11454200)
sigW	BSU01730	ydjH	BSU06200	0.494	10828.4		yes	pspA-ydjGHI	0.000150397	ND	yes	ND	ND				pspA is a known target	Wiegert 2001 (PMID 11454200)
sigW	BSU01730	ydjI	BSU06210	0.455	5599.67		yes	pspA-ydjGHI	5.39754e-05	ND	yes	ND	ND				pspA is a known target	Wiegert 2001 (PMID 11454200)
sigW	BSU01730	yjzH	BSU12069	0.78	1114.8				0.000659522	NA	yes	ND	ND	Barbe 2009 (PMID 19383706)	64 aa
sknR	BSU26350	ydfC	BSU05360	-0.606	10790.8				NA	NA	NA	NA	ND				SknR is an essential gene if skin element is present, so experiment with KO strain is not possible
sknR	BSU26350	ydzQ	BSU05409	-0.371	8661.08				NA	NA	NA	NA	ND	Barbe 2009 (PMID 19383706)	47 aa		SknR is an essential gene if skin element is present, so experiment with KO strain is not possible
sknR	BSU26350	ydzX	BSU06319	-0.613	6053.06				NA	NA	NA	NA	ND	Barbe 2009 (PMID 19383706)	95 aa		SknR is an essential gene if skin element is present, so experiment with KO strain is not possible
sknR	BSU26350	yfiL	BSU08310	-0.66	6015.9				NA	NA	NA	NA	ND				SknR is an essential gene if skin element is present, so experiment with KO strain is not possible
sknR	BSU26350	yhjO	BSU10580	-0.554	12165.6				NA	NA	NA	NA	ND				SknR is an essential gene if skin element is present, so experiment with KO strain is not possible
sknR	BSU26350	yjcR	BSU11960	-0.647	10227.6				NA	NA	NA	NA	ND				SknR is an essential gene if skin element is present, so experiment with KO strain is not possible
sknR	BSU26350	yjfC	BSU12130	-0.588	5157.41				NA	NA	NA	NA	ND				SknR is an essential gene if skin element is present, so experiment with KO strain is not possible
sknR	BSU26350	ykzH	BSU13050	-0.366	5557.97				NA	NA	NA	NA	ND				SknR is an essential gene if skin element is present, so experiment with KO strain is not possible
sknR	BSU26350	yozL	BSU18950	-0.459	10194.2				NA	NA	NA	NA	ND				SknR is an essential gene if skin element is present, so experiment with KO strain is not possible
sknR	BSU26350	yqxH	BSU25910	-0.707	1808.95			yqcABCDE-yqxGH	NA	NA	NA	NA	ND				SknR is an essential gene if skin element is present, so experiment with KO strain is not possible	skin
sknR	BSU26350	yqcE	BSU25930	-0.791	1134.84			yqcABCDE-yqxGH	NA	NA	NA	NA	ND				SknR is an essential gene if skin element is present, so experiment with KO strain is not possible	skin
sknR	BSU26350	yqcD	BSU25940	-0.649	1761.14			yqcABCDE-yqxGH	NA	NA	NA	NA	ND				SknR is an essential gene if skin element is present, so experiment with KO strain is not possible	skin
sknR	BSU26350	yqcB	BSU25960	-0.754	1567.93			yqcABCDE-yqxGH	NA	NA	NA	NA	ND				SknR is an essential gene if skin element is present, so experiment with KO strain is not possible	skin
sknR	BSU26350	yqcA	BSU25970	-0.723	2503.6			yqcABCDE-yqxGH	NA	NA	NA	NA	ND				SknR is an essential gene if skin element is present, so experiment with KO strain is not possible	skin
sknR	BSU26350	yqbS	BSU25990	-0.619	2603.23				NA	NA	NA	NA	ND				SknR is an essential gene if skin element is present, so experiment with KO strain is not possible	skin
sknR	BSU26350	yqbQ	BSU26010	-0.649	4067.49				NA	NA	NA	NA	ND				SknR is an essential gene if skin element is present, so experiment with KO strain is not possible	skin
sknR	BSU26350	yqbP	BSU26020	-0.649	9795.88				NA	NA	NA	NA	ND				SknR is an essential gene if skin element is present, so experiment with KO strain is not possible	skin
sknR	BSU26350	yqbN/1	BSU26039	-0.742	1333.91			yqbN	NA	NA	NA	NA	ND	Barbe 2009 (PMID 19383706)	pseudo		SknR is an essential gene if skin element is present, so experiment with KO strain is not possible	skin
sknR	BSU26350	yqbN/2	BSU26040	-0.652	1818.12				NA	NA	NA	NA	ND	Barbe 2009 (PMID 19383706)	pseudo		SknR is an essential gene if skin element is present, so experiment with KO strain is not possible	skin
sknR	BSU26350	yqbK	BSU26075	-0.665	2145.91				NA	NA	NA	NA	ND				SknR is an essential gene if skin element is present, so experiment with KO strain is not possible	skin
sknR	BSU26350	yqzN	BSU26089	-0.704	1639.72				NA	NA	NA	NA	ND	Barbe 2009 (PMID 19383706)	63 aa		SknR is an essential gene if skin element is present, so experiment with KO strain is not possible	skin
sknR	BSU26350	yqbJ	BSU26090	-0.654	1913.08				NA	NA	NA	NA	ND				SknR is an essential gene if skin element is present, so experiment with KO strain is not possible	skin
sknR	BSU26350	yqbE	BSU26140	-0.592	5524.21				NA	NA	NA	NA	ND				SknR is an essential gene if skin element is present, so experiment with KO strain is not possible	skin
sknR	BSU26350	yqaQ	BSU26220	-0.802	1689				NA	NA	NA	NA	ND				SknR is an essential gene if skin element is present, so experiment with KO strain is not possible	skin
sknR	BSU26350	levB	BSU34460	-0.488	3410.89				NA	NA	NA	NA	ND				SknR is an essential gene if skin element is present, so experiment with KO strain is not possible
splA	BSU13920	ytxK	BSU29480	-0.309	10025.7				NA	NA	NA	NA	ND
spo0A	BSU24220	yabS	BSU00650	0.376	13567.6		yes	spoIIE-yabS	0.0371666	yes	NA	yes	yes				spoIIE is a known target			York 1992 (PMID 1556084)		Molle 2003 (PMID 14651647)		Molle 2003 (PMID 14651647)
spo0A	BSU24220	nadE	BSU03130	-0.325	16572.5				0.00243181	ND	NA	ND	no											Molle 2003 (PMID 14651647)
spo0A	BSU24220	ygaB	BSU08670	0.603	2561.2				0.00456339	ND	NA	ND	no											Molle 2003 (PMID 14651647)
spo0A	BSU24220	lytF	BSU09370	0.301	17992				0.347025	ND	NA	ND	no											Molle 2003 (PMID 14651647)
spo0A	BSU24220	yisI	BSU10730	0.534	10803.7				4.91516e-05	ND	NA	ND	no											Molle 2003 (PMID 14651647)
spo0A	BSU24220	yitM	BSU11040	0.469	11741.9				0.000188755	ND	NA	ND	no											Molle 2003 (PMID 14651647)
spo0A	BSU24220	motB	BSU13680	0.237	16761.5			motAB	0.164479	ND	NA	ND	no											Molle 2003 (PMID 14651647)
spo0A	BSU24220	motA	BSU13690	0.25	10936.2			motAB	0.108786	ND	NA	ND	no											Molle 2003 (PMID 14651647)
spo0A	BSU24220	pdhC	BSU14600	-0.614	5580.67			pdhABCD	0.0205456	ND	NA	ND	no											Molle 2003 (PMID 14651647)
spo0A	BSU24220	pdhD	BSU14610	-0.649	2444.73			pdhABCD	0.0957074	ND	NA	ND	no											Molle 2003 (PMID 14651647)
spo0A	BSU24220	bpr	BSU15300	0.461	17674.6				3.81806e-09	ND	NA	ND	no											Molle 2003 (PMID 14651647)
spo0A	BSU24220	sigG	BSU15330	0.471	9825.56		yes	spoIIGA-sigE-sigG	0.00710184	yes	NA	yes	yes				spoIIG is a known target			Chary 2005 (PMID 16166546)		Molle 2003 (PMID 14651647)		Molle 2003 (PMID 14651647)
spo0A	BSU24220	spoIIB	BSU28060	0.629	2071.56				0.000189005	yes	NA	ND	no							Fawcett 2000 (PMID 10869437)				Molle 2003 (PMID 14651647)
spo0A	BSU24220	mcpA	BSU31240	0.215	9748.41				0.310426	ND	NA	ND	no											Molle 2003 (PMID 14651647)
spo0A	BSU24220	hag	BSU35360	0.414	13073.7				0.193397	ND	NA	ND	no											Molle 2003 (PMID 14651647)
spo0A	BSU24220	sacT	BSU38070	0.558	7992.83			ywcI-sacT	5.89494e-05	ND	NA	ND	no											Molle 2003 (PMID 14651647)
spo0A	BSU24220	ywcI	BSU38080	0.559	1830.31			ywcI-sacT	1.07311e-05	ND	NA	ND	no											Molle 2003 (PMID 14651647)
spx	BSU11500	ypbH	BSU22970	0.469	11577				ND	ND	NA	NA	no										Rochat 2012 (PMID 22904090)
tnrA	BSU13310	serA	BSU23070	-0.357	10003.8				ND	ND	ND	no	no								Leyn 2013 (PMID 23504016)		Mirouze 2015 (PMID 25755103)
walR	BSU40410	ydjN	BSU06260	0.729	1296.13		yes	ydjMN	ND	ND	ND	ND	yes				ydjM is a known target			Bisicchia 2007 (PMID 17581128)			Salzberg 2013 (PMID 23199363)
xpf	BSU12560	ybfG	BSU02200	0.78	824.56				ND	ND	NA	NA	ND
xpf	BSU12560	xlyB	BSU12460	0.886	709.76				ND	ND	NA	NA	ND				PBSX
xpf	BSU12560	ykzL	BSU12619	0.983	38.26				ND	ND	NA	NA	ND	Barbe 2009 (PMID 19383706)	127 aa		PBSX
xpf	BSU12560	ykzM	BSU12649	0.931	189.655				ND	ND	NA	NA	ND	Barbe 2009 (PMID 19383706)	72 aa		PBSX
xpf	BSU12560	xkdN	BSU12671	0.695	4833.3				ND	ND	NA	NA	ND				PBSX
xpf	BSU12560	xkzB	BSU12672	0.874	350.13				ND	ND	NA	NA	ND		51 aa		PBSX
xpf	BSU12560	xkdO	BSU12680	0.963	165.485				ND	ND	NA	NA	ND				PBSX
xpf	BSU12560	xkdP	BSU12690	0.934	206.67				ND	ND	NA	NA	ND				PBSX
xpf	BSU12560	xkdQ	BSU12700	0.974	97.49				ND	ND	NA	NA	ND				PBSX
xpf	BSU12560	xkdR	BSU12710	0.935	199.765				ND	ND	NA	NA	ND				PBSX
xpf	BSU12560	xkdS	BSU12720	0.971	116.71				ND	ND	NA	NA	ND				PBSX
xpf	BSU12560	xkdT	BSU12730	0.959	199.045				ND	ND	NA	NA	ND				PBSX
xpf	BSU12560	xkdU	BSU12740	0.959	205.695				ND	ND	NA	NA	ND				PBSX
xpf	BSU12560	xkzA	BSU12749	0.966	177.54				ND	ND	NA	NA	ND	Barbe 2009 (PMID 19383706)	90 aa		PBSX
xpf	BSU12560	xkdV	BSU12750	0.87	591.205				ND	ND	NA	NA	ND				PBSX
xpf	BSU12560	xkdW	BSU12760	0.965	170.92				ND	ND	NA	NA	ND				PBSX
xpf	BSU12560	xkdX	BSU12770	0.947	183.44				ND	ND	NA	NA	ND				PBSX
xpf	BSU12560	xepA	BSU12780	0.972	107.94				ND	ND	NA	NA	ND				PBSX
xpf	BSU12560	xhlA	BSU12790	0.932	334.24				ND	ND	NA	NA	ND				PBSX
xpf	BSU12560	xhlB	BSU12800	0.96	223.405				ND	ND	NA	NA	ND				PBSX
xpf	BSU12560	xlyA	BSU12810	0.916	439.83				ND	ND	NA	NA	ND				PBSX
xpf	BSU12560	fadG	BSU14071	0.535	7731.16				ND	ND	NA	NA	ND
xre	BSU12510	ykzK	BSU12539	-0.608	7611.76				ND	ND	NA	NA	ND	Barbe 2009 (PMID 19383706)	55 aa		PBSX
xre	BSU12510	xpf	BSU12560	-0.8	844.115				ND	ND	NA	NA	ND				PBSX
ybfI	BSU02220	ybfH	BSU02210	0.653	2172.53		yes	ybfIH	ND	ND	NA	NA	ND				ybfH is downstream of ybfI
ybgA	BSU02370	gamA	BSU02360	0.403	10489.5	yes			ND	ND	ND	yes	ND			glucosamine utilization	ybgA is gamR	Leyn 2013 (PMID 23504016)			Leyn 2013 (PMID 23504016)
ybgA	BSU02370	ybgB	BSU02380	0.547	6085.77		yes	gamR-ybgB	ND	ND	ND	yes	ND				ybgB is downstream of gamR (ybgA is gamR)				Leyn 2013 (PMID 23504016)
ycgE	BSU03080	ycgF	BSU03090	0.427	15374.1		yes	ycgEF	ND	ND	ND	NA	ND				ycgF is downstream of ycgE
ycnC	BSU03850	ycnB	BSU03840	0.534	5784.76		yes	ycnCB	ND	ND	ND	NA	ND				yncB is downstream of yncC
ycnK	BSU03960	ycnI	BSU03940	-0.677	1623.18		yes	ycnKJI	ND	ND	ND	yes	ND				yncI is downstream of yncK				Leyn 2013 (PMID 23504016)
ydeB	BSU05130	yplP	BSU21780	0.312	14143.8				ND	ND	ND	NA	ND
ydeE	BSU05170	ydeC	BSU05150	0.366	10345.6				ND	ND	ND	NA	ND
ydeS	BSU05320	ydzO	BSU05329	0.458	10275.8		yes	ydeS-ydzO	ND	ND	ND	NA	ND	Barbe 2009 (PMID 19383706)	61 aa		ydzO is downstream of ydeS
ydfI	BSU05420	ydzP	BSU05408	0.304	17080.4			ydzQP	ND	ND	NA	NA	ND	Barbe 2009 (PMID 19383706)	59 aa
ydfI	BSU05420	ydzQ	BSU05409	0.318	15143.3			ydzQP	ND	ND	NA	NA	ND	Barbe 2009 (PMID 19383706)	47 aa
ydfI	BSU05420	yfiN	BSU08330	0.743	1246.46				ND	ND	NA	NA	ND
ydfI	BSU05420	ykvO	BSU13770	0.423	10532.8				ND	ND	NA	NA	ND
ydfI	BSU05420	yqjC	BSU23930	0.46	2769.57				ND	ND	NA	NA	ND
ydfI	BSU05420	yrzP	BSU27009	0.432	18117.1				ND	ND	NA	NA	ND	Barbe 2009 (PMID 19383706)	pseudo?
ydfI	BSU05420	yvaC	BSU33550	0.54	3943.61				ND	ND	NA	NA	ND
ydgG	BSU05640	ydgH	BSU05650	0.551	9379.9		yes	ydgGH	ND	ND	NA	NA	ND				ydgH is downstream of ydgG
ydhC	BSU05700	prsA	BSU09950	0.363	16427.4				ND	ND	NA	NA	ND
ydzF	BSU05270	ydeN	BSU05260	0.494	3424.16		yes	ydzF-ydeN	ND	ND	NA	NA	ND				ydeN is downstream of ydzF
yesS	BSU07010	yesO	BSU06970	0.585	4831.14	yes		yesOPQR	ND	ND	ND	yes	ND				YesS is RhgR	Leyn 2013 (PMID 23504016)			Leyn 2013 (PMID 23504016)
yesS	BSU07010	yesP	BSU06980	0.638	2603.6	yes		yesOPQR	ND	ND	ND	yes	ND				YesS is RhgR	Leyn 2013 (PMID 23504016)			Leyn 2013 (PMID 23504016)
yesS	BSU07010	yesQ	BSU06990	0.795	826.25	yes		yesOPQR	ND	ND	ND	yes	ND				YesS is RhgR	Leyn 2013 (PMID 23504016)			Leyn 2013 (PMID 23504016)
yesS	BSU07010	yesR	BSU07000	0.638	5021.07	yes		yesOPQR	ND	ND	ND	yes	ND				YesS is RhgR	Leyn 2013 (PMID 23504016)			Leyn 2013 (PMID 23504016)
yesS	BSU07010	yetA	BSU07090	0.479	11363.3				ND	ND	ND	no	ND								Leyn 2013 (PMID 23504016)
yesS	BSU07010	yteT	BSU30100	0.506	4603.13	yes		yetRST	ND	ND	ND	yes	ND				YesS is RhgR	Leyn 2013 (PMID 23504016)			Leyn 2013 (PMID 23504016)
yesS	BSU07010	yteS	BSU30110	0.598	7011.13	yes		yetRST	ND	ND	ND	yes	ND				YesS is RhgR	Leyn 2013 (PMID 23504016)			Leyn 2013 (PMID 23504016)
ykrK	BSU13480	yhaU	BSU09850	-0.414	8401.32			kht	ND	ND	ND	ND	ND	khtU		K transport				Marciniak 2012 (PMID 22447908)
ykrK	BSU13480	yhaT	BSU09860	-0.408	16539.4			kht	ND	ND	ND	ND	ND	khtT		K transport				Marciniak 2012 (PMID 22447908)
ykrK	BSU13480	ykoX	BSU13430	-0.482	15578.5				ND	ND	ND	ND	ND							Marciniak 2012 (PMID 22447908)
ykrK	BSU13480	yrkA	BSU26610	-0.546	7872.11				ND	ND	ND	ND	ND							Marciniak 2012 (PMID 22447908)
yoaU	BSU18760	yusW	BSU32950	0.462	13711.5				ND	ND	NA	NA	ND
yobD	BSU18850	ynaF	BSU17540	0.368	15018.8				ND	ND	NA	NA	ND
yobQ	BSU19050	ylmA	BSU15340	0.402	7823				ND	ND	NA	NA	ND
yobQ	BSU19050	csaA	BSU19040	0.438	6721.13		yes	yobRQ-csaA	ND	ND	NA	NA	ND				csaA is downstream of yobQ
yobQ	BSU19050	yobR	BSU19060	0.616	13991.8		yes	yobRQ-csaA	ND	ND	NA	NA	ND				yobR is upstream of yobQ
yobQ	BSU19050	yqkA	BSU23670	0.437	4435.64				ND	ND	NA	NA	ND
yobQ	BSU19050	yqjZ	BSU23680	0.514	3093.84			yqjYZ	ND	ND	NA	NA	ND
yobQ	BSU19050	yqjY	BSU23690	0.437	12936.2			yqjYZ	ND	ND	NA	NA	ND
yodB	BSU19540	ywnA	BSU36630	-0.459	15171.6			ywnAB	ND	ND	NA	NA	ND
yodB	BSU19540	ywnB	BSU36620	-0.508	5307.46			ywnAB	ND	ND	NA	NA	ND
yofA	BSU18420	yhdV	BSU09610	0.486	7859.71				ND	ND	NA	NA	ND
yofA	BSU18420	ylbQ	BSU15110	0.467	4684.49				ND	ND	NA	NA	ND
yofA	BSU18420	ywdE	BSU37990	0.519	5632.04			ywdDE	ND	ND	NA	NA	ND
yofA	BSU18420	ywdD	BSU38000	0.503	3717.3			ywdDE	ND	ND	NA	NA	ND
yplP	BSU21780	ydeB	BSU05130	0.309	12197.6				ND	ND	NA	NA	ND
yplP	BSU21780	yplQ	BSU21790	0.517	3992.89		yes	yplPQ	ND	ND	NA	NA	ND				yplQ is downstream of yplP
yraN	BSU26870	yraO	BSU26860	0.596	2244.29		yes	yraNO	ND	ND	NA	NA	ND				yraO is downstream of yraN
ysmB	BSU28400	racE	BSU28390	0.809	936.435		yes	ysmB-racE	ND	ND	NA	NA	ND				racE is downstream of ysmB
ytrA	BSU30460	ydbJ	BSU04490	-0.283	13001.3				ND	ND	NA	NA	ND
yuaC	BSU31070	yitO	BSU11055	-0.38	16369.9			yitPO	ND	ND	ND	no	ND				YuaC is GbsR				Leyn 2013 (PMID 23504016)
yuaC	BSU31070	yitP	BSU11070	-0.373	18228.2			yitPO	ND	ND	ND	no	ND				YuaC is GbsR				Leyn 2013 (PMID 23504016)
yuaC	BSU31070	opuCD	BSU33800	-0.514	2679.97			opuC	ND	ND	ND	no	ND			osmoprotection	YuaC is GbsR				Leyn 2013 (PMID 23504016)
yuaC	BSU31070	opuCC	BSU33810	-0.505	3476.7			opuC	ND	ND	ND	no	ND			osmoprotection	YuaC is GbsR				Leyn 2013 (PMID 23504016)
yuaC	BSU31070	opuCB	BSU33820	-0.468	8648.59			opuC	ND	ND	ND	no	ND			osmoprotection	YuaC is GbsR				Leyn 2013 (PMID 23504016)
yuaC	BSU31070	opuCA	BSU33830	-0.499	5534.65			opuC	ND	ND	ND	no	ND			osmoprotection	YuaC is GbsR				Leyn 2013 (PMID 23504016)
yvaO	BSU33670	rghR	BSU33660	0.575	2119.47		yes	rghR-yvaO	ND	ND	NA	NA	ND				yvaO is downstream of rghR
yvdE	BSU34630	yoaP	BSU18690	0.327	14910.9				ND	ND	ND	no	ND				YvdE is MdxR				Leyn 2013 (PMID 23504016)
yvdT	BSU34480	yvdS	BSU34490	0.5	4112.1		yes	yvdTSR	ND	ND	NA	NA	ND				yvdS is downstream of yvdT
yvdT	BSU34480	yvdR	BSU34500	0.511	6106.94		yes	yvdTSR	ND	ND	NA	NA	ND				yvdR is downstream of yvdT
yvkB	BSU35200	yvkA	BSU35210	0.553	13172.5		yes	yvkBA	ND	ND	NA	NA	ND				yvkA is downstream of yvkB
ywbI	BSU38310	yunE	BSU32380	0.376	11801.5			yunFE	ND	ND	ND	no	ND								Leyn 2013 (PMID 23504016)
ywbI	BSU38310	yunF	BSU32390	0.348	11349.6			yunFE	ND	ND	ND	no	ND								Leyn 2013 (PMID 23504016)
ywbI	BSU38310	thiM	BSU38300	0.488	6970.07		yes	ywbI-thiM	ND	ND	ND	no	ND				thiM is downstream of ywbI				Leyn 2013 (PMID 23504016)
ywbI	BSU38310	ywbD	BSU38360	0.342	15711.2				ND	ND	ND	no	ND								Leyn 2013 (PMID 23504016)
ywrC	BSU36110	ywrB	BSU36120	0.687	1708.32		yes	ywrCB	ND	ND	NA	NA	ND				ywrB is downstream of ywrC
yxjO	BSU38880	yxjN	BSU38890	0.462	4433.7		yes	yxjONM	ND	ND	NA	NA	ND				yxjN is downstream of yxjO
yxjO	BSU38880	yxjM	BSU38900	0.34	17108.2		yes	yxjONM	ND	ND	NA	NA	ND				yxjM is downstream of yxjO
yybE	BSU40670	yybD	BSU40680	0.559	3231.13		yes	yybED	ND	ND	NA	NA	ND				yybD is downstream of yybE

## Sheet: Legend
Dataset EV7: Top 500 Novel Predictions The top 500 novel predictions (based on confidence score) are listed and sorted alphabetically by transcription factor and by BSU number (for targets). If an interaction has been validated in a recent publication, this is indicated in column G and the PMID number for the corresponding publication is indicated in column S. Column H indicates genes that are in…
